# Supplementary material for: Proteome-wide alterations on adipose tissue from obese patients as age-, diabetes- and gender-specific hallmarks
Source: Sci Rep. 2016 May 10;6:25756. doi: 10.1038/srep25756 (PMC4861930; doi:10.1038/srep25756)
Supplement: Supplementary Table S1 [file srep25756-s2.xls]

## Sheet: Supp-Table S2A
Supplementary Table S2A. Proteins identified in VAT samples at 1% FDR. UniProt accession codes, Fasta protein description and the corresponding gene names (N/A means "Not Assigned") are displayed. Unique peptides and spectral counts are also reported. The FDR for peptide identification was set at 1%.
Gene name	UniProt accession	Fasta protein description	Unique peptides	Spectral counts
A1BG	P04217	>sp|P04217|A1BG_HUMAN Alpha-1B-glycoprotein OS=Homo sapiens GN=A1BG PE=1 SV=4	12	75
A2M	P01023	>sp|P01023|A2MG_HUMAN Alpha-2-macroglobulin OS=Homo sapiens GN=A2M PE=1 SV=3	73	417
A30	A2MYE2	>tr|A2MYE2|A2MYE2_HUMAN A30 protein (Fragment) OS=Homo sapiens GN=A30 PE=4 SV=1	1	1
AAMDC	Q9H7C9	>sp|Q9H7C9|AAMDC_HUMAN Mth938 domain-containing protein OS=Homo sapiens GN=AAMDC PE=1 SV=1	1	1
AARS	P49588	>sp|P49588|SYAC_HUMAN Alanine--tRNA ligase, cytoplasmic OS=Homo sapiens GN=AARS PE=1 SV=2	8	10
ABCA8	O94911	>sp|O94911|ABCA8_HUMAN ATP-binding cassette sub-family A member 8 OS=Homo sapiens GN=ABCA8 PE=1 SV=3	2	2
ABCB9	Q9NP78	>sp|Q9NP78|ABCB9_HUMAN ATP-binding cassette sub-family B member 9 OS=Homo sapiens GN=ABCB9 PE=1 SV=1	1	1
ABHD14B	Q96IU4	>sp|Q96IU4|ABHEB_HUMAN Alpha/beta hydrolase domain-containing protein 14B OS=Homo sapiens GN=ABHD14B PE=1 SV=1	7	23
ABHD14B	Q96IU4-2	>sp|Q96IU4-2|ABHEB_HUMAN Isoform 2 of Alpha/beta hydrolase domain-containing protein 14B OS=Homo sapiens GN=ABHD14B	1	1
ABHD5	Q8WTS1	>sp|Q8WTS1|ABHD5_HUMAN 1-acylglycerol-3-phosphate O-acyltransferase ABHD5 OS=Homo sapiens GN=ABHD5 PE=1 SV=1	6	20
ABI3BP	Q7Z7G0	>sp|Q7Z7G0|TARSH_HUMAN Target of Nesh-SH3 OS=Homo sapiens GN=ABI3BP PE=1 SV=1	2	2
ABO	Q70V32	>tr|Q70V32|Q70V32_HUMAN ABO glycosyltransferase (Fragment) OS=Homo sapiens GN=ABO PE=4 SV=1	1	1
ACAA1	P09110	>sp|P09110|THIK_HUMAN 3-ketoacyl-CoA thiolase, peroxisomal OS=Homo sapiens GN=ACAA1 PE=1 SV=2	3	5
ACAA2	P42765	>sp|P42765|THIM_HUMAN 3-ketoacyl-CoA thiolase, mitochondrial OS=Homo sapiens GN=ACAA2 PE=1 SV=2	26	97
ACACA	Q13085	>sp|Q13085|ACACA_HUMAN Acetyl-CoA carboxylase 1 OS=Homo sapiens GN=ACACA PE=1 SV=2	4	9
ACACB	O00763	>sp|O00763|ACACB_HUMAN Acetyl-CoA carboxylase 2 OS=Homo sapiens GN=ACACB PE=1 SV=3	26	38
ACAD11	Q709F0	>sp|Q709F0|ACD11_HUMAN Acyl-CoA dehydrogenase family member 11 OS=Homo sapiens GN=ACAD11 PE=1 SV=2	1	1
ACAD9	Q9H845	>sp|Q9H845|ACAD9_HUMAN Acyl-CoA dehydrogenase family member 9, mitochondrial OS=Homo sapiens GN=ACAD9 PE=1 SV=1	2	4
ACADM	P11310	>sp|P11310|ACADM_HUMAN Medium-chain specific acyl-CoA dehydrogenase, mitochondrial OS=Homo sapiens GN=ACADM PE=1 SV=1	9	20
ACADS	P16219	>sp|P16219|ACADS_HUMAN Short-chain specific acyl-CoA dehydrogenase, mitochondrial OS=Homo sapiens GN=ACADS PE=1 SV=1	11	31
ACADSB	P45954	>sp|P45954|ACDSB_HUMAN Short/branched chain specific acyl-CoA dehydrogenase, mitochondrial OS=Homo sapiens GN=ACADSB PE=1 SV=1	1	1
ACADVL	P49748	>sp|P49748|ACADV_HUMAN Very long-chain specific acyl-CoA dehydrogenase, mitochondrial OS=Homo sapiens GN=ACADVL PE=1 SV=1	25	100
ACAT1	P24752	>sp|P24752|THIL_HUMAN Acetyl-CoA acetyltransferase, mitochondrial OS=Homo sapiens GN=ACAT1 PE=1 SV=1	15	49
ACAT2	Q9BWD1	>sp|Q9BWD1|THIC_HUMAN Acetyl-CoA acetyltransferase, cytosolic OS=Homo sapiens GN=ACAT2 PE=1 SV=2	2	4
ACBD3	Q9H3P7	>sp|Q9H3P7|GCP60_HUMAN Golgi resident protein GCP60 OS=Homo sapiens GN=ACBD3 PE=1 SV=4	1	1
ACBD5	Q5T8D3	>sp|Q5T8D3|ACBD5_HUMAN Acyl-CoA-binding domain-containing protein 5 OS=Homo sapiens GN=ACBD5 PE=1 SV=1	1	2
ACE	P12821	>sp|P12821|ACE_HUMAN Angiotensin-converting enzyme OS=Homo sapiens GN=ACE PE=1 SV=1	1	1
ACLY	P53396	>sp|P53396|ACLY_HUMAN ATP-citrate synthase OS=Homo sapiens GN=ACLY PE=1 SV=3	10	16
ACO1	P21399	>sp|P21399|ACOC_HUMAN Cytoplasmic aconitate hydratase OS=Homo sapiens GN=ACO1 PE=1 SV=3	35	113
ACO2	Q99798	>sp|Q99798|ACON_HUMAN Aconitate hydratase, mitochondrial OS=Homo sapiens GN=ACO2 PE=1 SV=2	23	90
ACOT1	Q86TX2	>sp|Q86TX2|ACOT1_HUMAN Acyl-coenzyme A thioesterase 1 OS=Homo sapiens GN=ACOT1 PE=1 SV=1	12	51
ACOT13	Q9NPJ3	>sp|Q9NPJ3|ACO13_HUMAN Acyl-coenzyme A thioesterase 13 OS=Homo sapiens GN=ACOT13 PE=1 SV=1	2	3
ACOX1	Q15067	>sp|Q15067|ACOX1_HUMAN Peroxisomal acyl-coenzyme A oxidase 1 OS=Homo sapiens GN=ACOX1 PE=1 SV=3	1	1
ACP1	P24666	>sp|P24666|PPAC_HUMAN Low molecular weight phosphotyrosine protein phosphatase OS=Homo sapiens GN=ACP1 PE=1 SV=3	2	2
ACSF2	Q96CM8	>sp|Q96CM8|ACSF2_HUMAN Acyl-CoA synthetase family member 2, mitochondrial OS=Homo sapiens GN=ACSF2 PE=1 SV=2	4	4
ACSL1	P33121	>sp|P33121|ACSL1_HUMAN Long-chain-fatty-acid--CoA ligase 1 OS=Homo sapiens GN=ACSL1 PE=1 SV=1	39	284
ACSL3	O95573	>sp|O95573|ACSL3_HUMAN Long-chain-fatty-acid--CoA ligase 3 OS=Homo sapiens GN=ACSL3 PE=1 SV=3	2	3
ACSL4	O60488	>sp|O60488|ACSL4_HUMAN Long-chain-fatty-acid--CoA ligase 4 OS=Homo sapiens GN=ACSL4 PE=1 SV=2	1	1
ACSL6	Q9UKU0	>sp|Q9UKU0|ACSL6_HUMAN Long-chain-fatty-acid--CoA ligase 6 OS=Homo sapiens GN=ACSL6 PE=2 SV=4	1	1
ACSS2	Q9NR19	>sp|Q9NR19|ACSA_HUMAN Acetyl-coenzyme A synthetase, cytoplasmic OS=Homo sapiens GN=ACSS2 PE=1 SV=1	2	2
ACSS3	Q9H6R3	>sp|Q9H6R3|ACSS3_HUMAN Acyl-CoA synthetase short-chain family member 3, mitochondrial OS=Homo sapiens GN=ACSS3 PE=1 SV=1	1	1
ACT	Q562L6	>tr|Q562L6|Q562L6_HUMAN Actin-like protein (Fragment) OS=Homo sapiens GN=ACT PE=3 SV=1	2	8
ACT	Q562M3	>tr|Q562M3|Q562M3_HUMAN Actin-like protein (Fragment) OS=Homo sapiens GN=ACT PE=3 SV=1	1	3
ACT	Q562M5	>tr|Q562M5|Q562M5_HUMAN Actin-like protein (Fragment) OS=Homo sapiens GN=ACT PE=3 SV=1	1	1
ACT	Q562V5	>tr|Q562V5|Q562V5_HUMAN Actin-like protein (Fragment) OS=Homo sapiens GN=ACT PE=3 SV=1	1	8
ACT	Q562W2	>tr|Q562W2|Q562W2_HUMAN Actin-like protein (Fragment) OS=Homo sapiens GN=ACT PE=3 SV=1	1	4
ACTA2	P62736	>sp|P62736|ACTA_HUMAN Actin, aortic smooth muscle OS=Homo sapiens GN=ACTA2 PE=1 SV=1	33	543
ACTB	P60709	>sp|P60709|ACTB_HUMAN Actin, cytoplasmic 1 OS=Homo sapiens GN=ACTB PE=1 SV=1	17	445
ACTBL2	Q562R1	>sp|Q562R1|ACTBL_HUMAN Beta-actin-like protein 2 OS=Homo sapiens GN=ACTBL2 PE=1 SV=2	4	9
ACTN1	P12814	>sp|P12814|ACTN1_HUMAN Alpha-actinin-1 OS=Homo sapiens GN=ACTN1 PE=1 SV=2	40	184
ACTN4	O43707	>sp|O43707|ACTN4_HUMAN Alpha-actinin-4 OS=Homo sapiens GN=ACTN4 PE=1 SV=2	36	141
ACTR10	G3V5Y4	>tr|G3V5Y4|G3V5Y4_HUMAN Actin-related protein 10 OS=Homo sapiens GN=ACTR10 PE=1 SV=1	1	1
ACTR1A	P61163	>sp|P61163|ACTZ_HUMAN Alpha-centractin OS=Homo sapiens GN=ACTR1A PE=1 SV=1	4	12
ACTR1B	P42025	>sp|P42025|ACTY_HUMAN Beta-centractin OS=Homo sapiens GN=ACTR1B PE=1 SV=1	5	9
ACTR2	P61160	>sp|P61160|ARP2_HUMAN Actin-related protein 2 OS=Homo sapiens GN=ACTR2 PE=1 SV=1	6	14
ACTR3	P61158	>sp|P61158|ARP3_HUMAN Actin-related protein 3 OS=Homo sapiens GN=ACTR3 PE=1 SV=3	9	35
ACY1	Q03154	>sp|Q03154|ACY1_HUMAN Aminoacylase-1 OS=Homo sapiens GN=ACY1 PE=1 SV=1	6	9
ACYP2	P14621	>sp|P14621|ACYP2_HUMAN Acylphosphatase-2 OS=Homo sapiens GN=ACYP2 PE=1 SV=2	1	1
ADA	P00813	>sp|P00813|ADA_HUMAN Adenosine deaminase OS=Homo sapiens GN=ADA PE=1 SV=3	1	1
ADAM10	O14672	>sp|O14672|ADA10_HUMAN Disintegrin and metalloproteinase domain-containing protein 10 OS=Homo sapiens GN=ADAM10 PE=1 SV=1	1	1
ADAMTSL5	X6R4H8	>tr|X6R4H8|X6R4H8_HUMAN ADAMTS-like protein 5 OS=Homo sapiens GN=ADAMTSL5 PE=4 SV=1	1	1
ADCK3	Q8NI60	>sp|Q8NI60|ADCK3_HUMAN Chaperone activity of bc1 complex-like, mitochondrial OS=Homo sapiens GN=ADCK3 PE=1 SV=1	1	1
ADD1	P35611	>sp|P35611|ADDA_HUMAN Alpha-adducin OS=Homo sapiens GN=ADD1 PE=1 SV=2	15	21
ADD3	Q9UEY8	>sp|Q9UEY8|ADDG_HUMAN Gamma-adducin OS=Homo sapiens GN=ADD3 PE=1 SV=1	3	10
ADH1A	P07327	>sp|P07327|ADH1A_HUMAN Alcohol dehydrogenase 1A OS=Homo sapiens GN=ADH1A PE=1 SV=2	17	239
ADH1B	P00325	>sp|P00325|ADH1B_HUMAN Alcohol dehydrogenase 1B OS=Homo sapiens GN=ADH1B PE=1 SV=2	15	227
ADH1C	P00326	>sp|P00326|ADH1G_HUMAN Alcohol dehydrogenase 1C OS=Homo sapiens GN=ADH1C PE=1 SV=2	1	1
ADH5	P11766	>sp|P11766|ADHX_HUMAN Alcohol dehydrogenase class-3 OS=Homo sapiens GN=ADH5 PE=1 SV=4	16	95
ADHFE1	Q8IWW8	>sp|Q8IWW8|HOT_HUMAN Hydroxyacid-oxoacid transhydrogenase, mitochondrial OS=Homo sapiens GN=ADHFE1 PE=1 SV=1	1	2
ADIPOQ	Q15848	>sp|Q15848|ADIPO_HUMAN Adiponectin OS=Homo sapiens GN=ADIPOQ PE=1 SV=1	2	2
ADIRF	Q15847	>sp|Q15847|ADIRF_HUMAN Adipogenesis regulatory factor OS=Homo sapiens GN=ADIRF PE=1 SV=1	7	74
ADIRF	Q5TBU2	>tr|Q5TBU2|Q5TBU2_HUMAN Adipogenesis regulatory factor (Fragment) OS=Homo sapiens GN=ADIRF PE=1 SV=1	1	1
ADK	P55263	>sp|P55263|ADK_HUMAN Adenosine kinase OS=Homo sapiens GN=ADK PE=1 SV=2	4	5
ADRM1	Q16186	>sp|Q16186|ADRM1_HUMAN Proteasomal ubiquitin receptor ADRM1 OS=Homo sapiens GN=ADRM1 PE=1 SV=2	1	1
AFG3L2	Q9Y4W6	>sp|Q9Y4W6|AFG32_HUMAN AFG3-like protein 2 OS=Homo sapiens GN=AFG3L2 PE=1 SV=2	1	1
AFM	P43652	>sp|P43652|AFAM_HUMAN Afamin OS=Homo sapiens GN=AFM PE=1 SV=1	18	42
AGFG1	P52594	>sp|P52594|AGFG1_HUMAN Arf-GAP domain and FG repeat-containing protein 1 OS=Homo sapiens GN=AGFG1 PE=1 SV=2	1	1
AGPAT2	O15120	>sp|O15120|PLCB_HUMAN 1-acyl-sn-glycerol-3-phosphate acyltransferase beta OS=Homo sapiens GN=AGPAT2 PE=1 SV=1	1	5
AGT	P01019	>sp|P01019|ANGT_HUMAN Angiotensinogen OS=Homo sapiens GN=AGT PE=1 SV=1	6	20
AHCY	P23526	>sp|P23526|SAHH_HUMAN Adenosylhomocysteinase OS=Homo sapiens GN=AHCY PE=1 SV=4	7	16
AHCYL1	O43865	>sp|O43865|SAHH2_HUMAN Putative adenosylhomocysteinase 2 OS=Homo sapiens GN=AHCYL1 PE=1 SV=2	2	3
AHNAK	Q09666	>sp|Q09666|AHNK_HUMAN Neuroblast differentiation-associated protein AHNAK OS=Homo sapiens GN=AHNAK PE=1 SV=2	268	1093
AHSA1	O95433	>sp|O95433|AHSA1_HUMAN Activator of 90 kDa heat shock protein ATPase homolog 1 OS=Homo sapiens GN=AHSA1 PE=1 SV=1	1	3
AHSG	P02765	>sp|P02765|FETUA_HUMAN Alpha-2-HS-glycoprotein OS=Homo sapiens GN=AHSG PE=1 SV=1	12	51
AHSP	Q9NZD4	>sp|Q9NZD4|AHSP_HUMAN Alpha-hemoglobin-stabilizing protein OS=Homo sapiens GN=AHSP PE=1 SV=1	1	1
AIDA	Q96BJ3	>sp|Q96BJ3|AIDA_HUMAN Axin interactor, dorsalization-associated protein OS=Homo sapiens GN=AIDA PE=1 SV=1	1	1
AIFM1	O95831	>sp|O95831|AIFM1_HUMAN Apoptosis-inducing factor 1, mitochondrial OS=Homo sapiens GN=AIFM1 PE=1 SV=1	7	16
AIFM2	Q9BRQ8	>sp|Q9BRQ8|AIFM2_HUMAN Apoptosis-inducing factor 2 OS=Homo sapiens GN=AIFM2 PE=1 SV=1	7	17
AK1	P00568	>sp|P00568|KAD1_HUMAN Adenylate kinase isoenzyme 1 OS=Homo sapiens GN=AK1 PE=1 SV=3	8	25
AK2	P54819	>sp|P54819|KAD2_HUMAN Adenylate kinase 2, mitochondrial OS=Homo sapiens GN=AK2 PE=1 SV=2	5	8
AK3	Q9UIJ7	>sp|Q9UIJ7|KAD3_HUMAN GTP:AMP phosphotransferase AK3, mitochondrial OS=Homo sapiens GN=AK3 PE=1 SV=4	5	16
AK4	P27144	>sp|P27144|KAD4_HUMAN Adenylate kinase 4, mitochondrial OS=Homo sapiens GN=AK4 PE=1 SV=1	3	5
AK9	Q5TCS8	>sp|Q5TCS8|KAD9_HUMAN Adenylate kinase 9 OS=Homo sapiens GN=AK9 PE=1 SV=2	1	3
AKAP12	Q02952	>sp|Q02952|AKA12_HUMAN A-kinase anchor protein 12 OS=Homo sapiens GN=AKAP12 PE=1 SV=4	50	144
AKAP13	Q12802	>sp|Q12802|AKP13_HUMAN A-kinase anchor protein 13 OS=Homo sapiens GN=AKAP13 PE=1 SV=2	1	1
AKAP2	Q9Y2D5	>sp|Q9Y2D5|AKAP2_HUMAN A-kinase anchor protein 2 OS=Homo sapiens GN=AKAP2 PE=1 SV=3	13	23
AKAP2	Q9Y2D5-4	>sp|Q9Y2D5-4|AKAP2_HUMAN Isoform 2 of A-kinase anchor protein 2 OS=Homo sapiens GN=AKAP2	6	10
AKAP9	Q99996-3	>sp|Q99996-3|AKAP9_HUMAN Isoform 3 of A-kinase anchor protein 9 OS=Homo sapiens GN=AKAP9	1	1
AKR1A1	P14550	>sp|P14550|AK1A1_HUMAN Alcohol dehydrogenase [NADP(+)] OS=Homo sapiens GN=AKR1A1 PE=1 SV=3	8	24
AKR1B1	P15121	>sp|P15121|ALDR_HUMAN Aldose reductase OS=Homo sapiens GN=AKR1B1 PE=1 SV=3	7	10
AKR1C1	Q04828	>sp|Q04828|AK1C1_HUMAN Aldo-keto reductase family 1 member C1 OS=Homo sapiens GN=AKR1C1 PE=1 SV=1	24	136
AKR1C2	P52895	>sp|P52895|AK1C2_HUMAN Aldo-keto reductase family 1 member C2 OS=Homo sapiens GN=AKR1C2 PE=1 SV=3	4	7
AKR1C3	P42330	>sp|P42330|AK1C3_HUMAN Aldo-keto reductase family 1 member C3 OS=Homo sapiens GN=AKR1C3 PE=1 SV=4	7	31
AKR7A2	O43488	>sp|O43488|ARK72_HUMAN Aflatoxin B1 aldehyde reductase member 2 OS=Homo sapiens GN=AKR7A2 PE=1 SV=3	8	21
ALAD	P13716	>sp|P13716|HEM2_HUMAN Delta-aminolevulinic acid dehydratase OS=Homo sapiens GN=ALAD PE=1 SV=1	7	45
ALB	B7WNR0	>tr|B7WNR0|B7WNR0_HUMAN Serum albumin OS=Homo sapiens GN=ALB PE=1 SV=1	1	3
ALB	C9JKR2	>tr|C9JKR2|C9JKR2_HUMAN Albumin, isoform CRA_k OS=Homo sapiens GN=ALB PE=1 SV=1	1	2
ALB	P02768	>sp|P02768|ALBU_HUMAN Serum albumin OS=Homo sapiens GN=ALB PE=1 SV=2	87	6109
ALDH16A1	Q8IZ83	>sp|Q8IZ83|A16A1_HUMAN Aldehyde dehydrogenase family 16 member A1 OS=Homo sapiens GN=ALDH16A1 PE=1 SV=2	1	2
ALDH1A1	P00352	>sp|P00352|AL1A1_HUMAN Retinal dehydrogenase 1 OS=Homo sapiens GN=ALDH1A1 PE=1 SV=2	33	204
ALDH1A2	O94788	>sp|O94788|AL1A2_HUMAN Retinal dehydrogenase 2 OS=Homo sapiens GN=ALDH1A2 PE=1 SV=3	3	7
ALDH1B1	P30837	>sp|P30837|AL1B1_HUMAN Aldehyde dehydrogenase X, mitochondrial OS=Homo sapiens GN=ALDH1B1 PE=1 SV=3	1	1
ALDH1L1	O75891	>sp|O75891|AL1L1_HUMAN Cytosolic 10-formyltetrahydrofolate dehydrogenase OS=Homo sapiens GN=ALDH1L1 PE=1 SV=2	33	118
ALDH2	P05091	>sp|P05091|ALDH2_HUMAN Aldehyde dehydrogenase, mitochondrial OS=Homo sapiens GN=ALDH2 PE=1 SV=2	29	253
ALDH3A2	P51648	>sp|P51648|AL3A2_HUMAN Fatty aldehyde dehydrogenase OS=Homo sapiens GN=ALDH3A2 PE=1 SV=1	9	26
ALDH4A1	P30038	>sp|P30038|AL4A1_HUMAN Delta-1-pyrroline-5-carboxylate dehydrogenase, mitochondrial OS=Homo sapiens GN=ALDH4A1 PE=1 SV=3	7	13
ALDH6A1	Q02252	>sp|Q02252|MMSA_HUMAN Methylmalonate-semialdehyde dehydrogenase [acylating], mitochondrial OS=Homo sapiens GN=ALDH6A1 PE=1 SV=2	15	32
ALDH7A1	P49419	>sp|P49419|AL7A1_HUMAN Alpha-aminoadipic semialdehyde dehydrogenase OS=Homo sapiens GN=ALDH7A1 PE=1 SV=5	7	15
ALDH9A1	P49189	>sp|P49189|AL9A1_HUMAN 4-trimethylaminobutyraldehyde dehydrogenase OS=Homo sapiens GN=ALDH9A1 PE=1 SV=3	18	59
ALDOA	P04075	>sp|P04075|ALDOA_HUMAN Fructose-bisphosphate aldolase A OS=Homo sapiens GN=ALDOA PE=1 SV=2	29	267
ALDOB	P05062	>sp|P05062|ALDOB_HUMAN Fructose-bisphosphate aldolase B OS=Homo sapiens GN=ALDOB PE=1 SV=2	1	4
ALDOC	P09972	>sp|P09972|ALDOC_HUMAN Fructose-bisphosphate aldolase C OS=Homo sapiens GN=ALDOC PE=1 SV=2	12	63
ALOX15	P16050	>sp|P16050|LOX15_HUMAN Arachidonate 15-lipoxygenase OS=Homo sapiens GN=ALOX15 PE=1 SV=3	5	6
AMBP	P02760	>sp|P02760|AMBP_HUMAN Protein AMBP OS=Homo sapiens GN=AMBP PE=1 SV=1	10	31
ANAPC5	Q9UJX4	>sp|Q9UJX4|APC5_HUMAN Anaphase-promoting complex subunit 5 OS=Homo sapiens GN=ANAPC5 PE=1 SV=2	1	1
ANK1	P16157	>sp|P16157|ANK1_HUMAN Ankyrin-1 OS=Homo sapiens GN=ANK1 PE=1 SV=3	3	6
ANKFY1	Q9P2R3	>sp|Q9P2R3|ANFY1_HUMAN Ankyrin repeat and FYVE domain-containing protein 1 OS=Homo sapiens GN=ANKFY1 PE=1 SV=2	1	1
ANKRD20A1	Q5TYW2	>sp|Q5TYW2|A20A1_HUMAN Ankyrin repeat domain-containing protein 20A1 OS=Homo sapiens GN=ANKRD20A1 PE=2 SV=1	1	9
ANO6	Q4KMQ2	>sp|Q4KMQ2|ANO6_HUMAN Anoctamin-6 OS=Homo sapiens GN=ANO6 PE=1 SV=2	1	2
ANO7	Q6IWH7	>sp|Q6IWH7|ANO7_HUMAN Anoctamin-7 OS=Homo sapiens GN=ANO7 PE=1 SV=2	1	1
ANP32A	P39687	>sp|P39687|AN32A_HUMAN Acidic leucine-rich nuclear phosphoprotein 32 family member A OS=Homo sapiens GN=ANP32A PE=1 SV=1	3	8
ANP32B	Q92688	>sp|Q92688|AN32B_HUMAN Acidic leucine-rich nuclear phosphoprotein 32 family member B OS=Homo sapiens GN=ANP32B PE=1 SV=1	1	3
ANP32E	Q9BTT0	>sp|Q9BTT0|AN32E_HUMAN Acidic leucine-rich nuclear phosphoprotein 32 family member E OS=Homo sapiens GN=ANP32E PE=1 SV=1	1	1
ANPEP	P15144	>sp|P15144|AMPN_HUMAN Aminopeptidase N OS=Homo sapiens GN=ANPEP PE=1 SV=4	4	4
ANXA1	P04083	>sp|P04083|ANXA1_HUMAN Annexin A1 OS=Homo sapiens GN=ANXA1 PE=1 SV=2	25	272
ANXA11	P50995	>sp|P50995|ANX11_HUMAN Annexin A11 OS=Homo sapiens GN=ANXA11 PE=1 SV=1	7	17
ANXA11	Q6ICS0	>tr|Q6ICS0|Q6ICS0_HUMAN Annexin (Fragment) OS=Homo sapiens GN=ANXA11 PE=2 SV=1	1	2
ANXA2	P07355	>sp|P07355|ANXA2_HUMAN Annexin A2 OS=Homo sapiens GN=ANXA2 PE=1 SV=2	34	403
ANXA3	P12429	>sp|P12429|ANXA3_HUMAN Annexin A3 OS=Homo sapiens GN=ANXA3 PE=1 SV=3	7	18
ANXA4	P09525	>sp|P09525|ANXA4_HUMAN Annexin A4 OS=Homo sapiens GN=ANXA4 PE=1 SV=4	5	10
ANXA5	P08758	>sp|P08758|ANXA5_HUMAN Annexin A5 OS=Homo sapiens GN=ANXA5 PE=1 SV=2	24	149
ANXA6	A6NN80	>tr|A6NN80|A6NN80_HUMAN Annexin OS=Homo sapiens GN=ANXA6 PE=1 SV=3	1	1
ANXA6	P08133	>sp|P08133|ANXA6_HUMAN Annexin A6 OS=Homo sapiens GN=ANXA6 PE=1 SV=3	52	260
ANXA7	P20073	>sp|P20073|ANXA7_HUMAN Annexin A7 OS=Homo sapiens GN=ANXA7 PE=1 SV=3	5	7
ANXA8	P13928	>sp|P13928|ANXA8_HUMAN Annexin A8 OS=Homo sapiens GN=ANXA8 PE=1 SV=3	4	9
AOC2	O75106	>sp|O75106|AOC2_HUMAN Retina-specific copper amine oxidase OS=Homo sapiens GN=AOC2 PE=1 SV=2	4	24
AOC3	Q16853	>sp|Q16853|AOC3_HUMAN Membrane primary amine oxidase OS=Homo sapiens GN=AOC3 PE=1 SV=3	26	440
AOX1	Q06278	>sp|Q06278|AOXA_HUMAN Aldehyde oxidase OS=Homo sapiens GN=AOX1 PE=1 SV=2	3	9
AP1B1	Q10567	>sp|Q10567|AP1B1_HUMAN AP-1 complex subunit beta-1 OS=Homo sapiens GN=AP1B1 PE=1 SV=2	7	10
AP1G1	O43747	>sp|O43747|AP1G1_HUMAN AP-1 complex subunit gamma-1 OS=Homo sapiens GN=AP1G1 PE=1 SV=5	1	1
AP2A1	O95782	>sp|O95782|AP2A1_HUMAN AP-2 complex subunit alpha-1 OS=Homo sapiens GN=AP2A1 PE=1 SV=3	8	13
AP2A2	O94973	>sp|O94973|AP2A2_HUMAN AP-2 complex subunit alpha-2 OS=Homo sapiens GN=AP2A2 PE=1 SV=2	5	7
AP2B1	P63010	>sp|P63010|AP2B1_HUMAN AP-2 complex subunit beta OS=Homo sapiens GN=AP2B1 PE=1 SV=1	3	5
AP2M1	Q96CW1	>sp|Q96CW1|AP2M1_HUMAN AP-2 complex subunit mu OS=Homo sapiens GN=AP2M1 PE=1 SV=2	3	7
AP2S1	P53680	>sp|P53680|AP2S1_HUMAN AP-2 complex subunit sigma OS=Homo sapiens GN=AP2S1 PE=1 SV=2	1	1
APBA1	Q02410	>sp|Q02410|APBA1_HUMAN Amyloid beta A4 precursor protein-binding family A member 1 OS=Homo sapiens GN=APBA1 PE=1 SV=3	1	2
APBB1IP	Q7Z5R6	>sp|Q7Z5R6|AB1IP_HUMAN Amyloid beta A4 precursor protein-binding family B member 1-interacting protein OS=Homo sapiens GN=APBB1IP PE=1 SV=1	1	2
APCS	P02743	>sp|P02743|SAMP_HUMAN Serum amyloid P-component OS=Homo sapiens GN=APCS PE=1 SV=2	7	20
APEH	P13798	>sp|P13798|ACPH_HUMAN Acylamino-acid-releasing enzyme OS=Homo sapiens GN=APEH PE=1 SV=4	5	13
APEX1	P27695	>sp|P27695|APEX1_HUMAN DNA-(apurinic or apyrimidinic site) lyase OS=Homo sapiens GN=APEX1 PE=1 SV=2	6	9
APMAP	Q9HDC9	>sp|Q9HDC9|APMAP_HUMAN Adipocyte plasma membrane-associated protein OS=Homo sapiens GN=APMAP PE=1 SV=2	14	57
APOA1	P02647	>sp|P02647|APOA1_HUMAN Apolipoprotein A-I OS=Homo sapiens GN=APOA1 PE=1 SV=1	48	476
APOA1BP	Q8NCW5	>sp|Q8NCW5|NNRE_HUMAN NAD(P)H-hydrate epimerase OS=Homo sapiens GN=APOA1BP PE=1 SV=2	2	3
APOA2	P02652	>sp|P02652|APOA2_HUMAN Apolipoprotein A-II OS=Homo sapiens GN=APOA2 PE=1 SV=1	6	31
APOA4	P06727	>sp|P06727|APOA4_HUMAN Apolipoprotein A-IV OS=Homo sapiens GN=APOA4 PE=1 SV=3	27	100
APOB	P04114	>sp|P04114|APOB_HUMAN Apolipoprotein B-100 OS=Homo sapiens GN=APOB PE=1 SV=2	62	122
APOC2	P02655	>sp|P02655|APOC2_HUMAN Apolipoprotein C-II OS=Homo sapiens GN=APOC2 PE=1 SV=1	2	2
APOC3	P02656	>sp|P02656|APOC3_HUMAN Apolipoprotein C-III OS=Homo sapiens GN=APOC3 PE=1 SV=1	4	25
APOD	P05090	>sp|P05090|APOD_HUMAN Apolipoprotein D OS=Homo sapiens GN=APOD PE=1 SV=1	6	23
APOE	P02649	>sp|P02649|APOE_HUMAN Apolipoprotein E OS=Homo sapiens GN=APOE PE=1 SV=1	9	22
APOH	P02749	>sp|P02749|APOH_HUMAN Beta-2-glycoprotein 1 OS=Homo sapiens GN=APOH PE=1 SV=3	14	49
APOL1	O14791	>sp|O14791|APOL1_HUMAN Apolipoprotein L1 OS=Homo sapiens GN=APOL1 PE=1 SV=5	2	2
APOL2	Q9BQE5	>sp|Q9BQE5|APOL2_HUMAN Apolipoprotein L2 OS=Homo sapiens GN=APOL2 PE=1 SV=1	2	3
APOM	O95445	>sp|O95445|APOM_HUMAN Apolipoprotein M OS=Homo sapiens GN=APOM PE=1 SV=2	3	3
APOO	Q9BUR5	>sp|Q9BUR5|APOO_HUMAN Apolipoprotein O OS=Homo sapiens GN=APOO PE=1 SV=1	1	2
APRT	P07741	>sp|P07741|APT_HUMAN Adenine phosphoribosyltransferase OS=Homo sapiens GN=APRT PE=1 SV=2	5	14
AQP1	P29972	>sp|P29972|AQP1_HUMAN Aquaporin-1 OS=Homo sapiens GN=AQP1 PE=1 SV=3	2	2
ARCN1	P48444	>sp|P48444|COPD_HUMAN Coatomer subunit delta OS=Homo sapiens GN=ARCN1 PE=1 SV=1	3	3
ARF1	P84077	>sp|P84077|ARF1_HUMAN ADP-ribosylation factor 1 OS=Homo sapiens GN=ARF1 PE=1 SV=2	10	64
ARF4	P18085	>sp|P18085|ARF4_HUMAN ADP-ribosylation factor 4 OS=Homo sapiens GN=ARF4 PE=1 SV=3	5	6
ARF5	P84085	>sp|P84085|ARF5_HUMAN ADP-ribosylation factor 5 OS=Homo sapiens GN=ARF5 PE=1 SV=2	2	3
ARF6	P62330	>sp|P62330|ARF6_HUMAN ADP-ribosylation factor 6 OS=Homo sapiens GN=ARF6 PE=1 SV=2	1	1
ARFGEF2	Q9Y6D5	>sp|Q9Y6D5|BIG2_HUMAN Brefeldin A-inhibited guanine nucleotide-exchange protein 2 OS=Homo sapiens GN=ARFGEF2 PE=1 SV=3	1	2
ARHGAP1	Q07960	>sp|Q07960|RHG01_HUMAN Rho GTPase-activating protein 1 OS=Homo sapiens GN=ARHGAP1 PE=1 SV=1	13	31
ARHGAP11A	Q6P4F7	>sp|Q6P4F7|RHGBA_HUMAN Rho GTPase-activating protein 11A OS=Homo sapiens GN=ARHGAP11A PE=1 SV=2	1	3
ARHGAP17	Q68EM7	>sp|Q68EM7|RHG17_HUMAN Rho GTPase-activating protein 17 OS=Homo sapiens GN=ARHGAP17 PE=1 SV=1	1	1
ARHGAP31	Q2M1Z3	>sp|Q2M1Z3|RHG31_HUMAN Rho GTPase-activating protein 31 OS=Homo sapiens GN=ARHGAP31 PE=1 SV=2	1	2
ARHGDIA	P52565	>sp|P52565|GDIR1_HUMAN Rho GDP-dissociation inhibitor 1 OS=Homo sapiens GN=ARHGDIA PE=1 SV=3	8	40
ARHGDIB	P52566	>sp|P52566|GDIR2_HUMAN Rho GDP-dissociation inhibitor 2 OS=Homo sapiens GN=ARHGDIB PE=1 SV=3	7	16
ARHGEF11	O15085	>sp|O15085|ARHGB_HUMAN Rho guanine nucleotide exchange factor 11 OS=Homo sapiens GN=ARHGEF11 PE=1 SV=1	1	1
ARHGEF12	Q9NZN5	>sp|Q9NZN5|ARHGC_HUMAN Rho guanine nucleotide exchange factor 12 OS=Homo sapiens GN=ARHGEF12 PE=1 SV=1	1	2
ARID1A	O14497	>sp|O14497|ARI1A_HUMAN AT-rich interactive domain-containing protein 1A OS=Homo sapiens GN=ARID1A PE=1 SV=3	1	2
ARL3	P36405	>sp|P36405|ARL3_HUMAN ADP-ribosylation factor-like protein 3 OS=Homo sapiens GN=ARL3 PE=1 SV=2	1	3
ARL6IP5	O75915	>sp|O75915|PRAF3_HUMAN PRA1 family protein 3 OS=Homo sapiens GN=ARL6IP5 PE=1 SV=1	5	25
ARL8B	Q9NVJ2	>sp|Q9NVJ2|ARL8B_HUMAN ADP-ribosylation factor-like protein 8B OS=Homo sapiens GN=ARL8B PE=1 SV=1	2	7
ARPC1A	Q92747	>sp|Q92747|ARC1A_HUMAN Actin-related protein 2/3 complex subunit 1A OS=Homo sapiens GN=ARPC1A PE=1 SV=2	2	3
ARPC1B	O15143	>sp|O15143|ARC1B_HUMAN Actin-related protein 2/3 complex subunit 1B OS=Homo sapiens GN=ARPC1B PE=1 SV=3	5	8
ARPC2	O15144	>sp|O15144|ARPC2_HUMAN Actin-related protein 2/3 complex subunit 2 OS=Homo sapiens GN=ARPC2 PE=1 SV=1	8	21
ARPC3	O15145	>sp|O15145|ARPC3_HUMAN Actin-related protein 2/3 complex subunit 3 OS=Homo sapiens GN=ARPC3 PE=1 SV=3	3	14
ARPC4	P59998	>sp|P59998|ARPC4_HUMAN Actin-related protein 2/3 complex subunit 4 OS=Homo sapiens GN=ARPC4 PE=1 SV=3	4	16
ARPC5	O15511	>sp|O15511|ARPC5_HUMAN Actin-related protein 2/3 complex subunit 5 OS=Homo sapiens GN=ARPC5 PE=1 SV=3	3	5
ARPC5L	Q9BPX5	>sp|Q9BPX5|ARP5L_HUMAN Actin-related protein 2/3 complex subunit 5-like protein OS=Homo sapiens GN=ARPC5L PE=1 SV=1	3	4
ARRB1	P49407	>sp|P49407|ARRB1_HUMAN Beta-arrestin-1 OS=Homo sapiens GN=ARRB1 PE=1 SV=2	3	5
ARSA	P15289	>sp|P15289|ARSA_HUMAN Arylsulfatase A OS=Homo sapiens GN=ARSA PE=1 SV=3	1	1
ASAH1	D3DSQ1	>tr|D3DSQ1|D3DSQ1_HUMAN N-acylsphingosine amidohydrolase (Acid ceramidase) 1, isoform CRA_c OS=Homo sapiens GN=ASAH1 PE=4 SV=1	1	1
ASAH1	Q13510	>sp|Q13510|ASAH1_HUMAN Acid ceramidase OS=Homo sapiens GN=ASAH1 PE=1 SV=5	9	49
ASIC2	Q16515-2	>sp|Q16515-2|ASIC2_HUMAN Isoform 2 of Acid-sensing ion channel 2 OS=Homo sapiens GN=ASIC2	1	2
ASMTL	O95671	>sp|O95671|ASML_HUMAN N-acetylserotonin O-methyltransferase-like protein OS=Homo sapiens GN=ASMTL PE=1 SV=3	1	1
ASNA1	O43681	>sp|O43681|ASNA_HUMAN ATPase ASNA1 OS=Homo sapiens GN=ASNA1 PE=1 SV=2	4	5
ASPA	P45381	>sp|P45381|ACY2_HUMAN Aspartoacylase OS=Homo sapiens GN=ASPA PE=1 SV=1	1	2
ASPH	Q12797	>sp|Q12797|ASPH_HUMAN Aspartyl/asparaginyl beta-hydroxylase OS=Homo sapiens GN=ASPH PE=1 SV=3	29	139
ASPN	Q9BXN1	>sp|Q9BXN1|ASPN_HUMAN Asporin OS=Homo sapiens GN=ASPN PE=1 SV=2	11	48
ASS1	P00966	>sp|P00966|ASSY_HUMAN Argininosuccinate synthase OS=Homo sapiens GN=ASS1 PE=1 SV=2	17	35
ATAD3A	Q9NVI7	>sp|Q9NVI7|ATD3A_HUMAN ATPase family AAA domain-containing protein 3A OS=Homo sapiens GN=ATAD3A PE=1 SV=2	1	1
ATG3	Q9NT62	>sp|Q9NT62|ATG3_HUMAN Ubiquitin-like-conjugating enzyme ATG3 OS=Homo sapiens GN=ATG3 PE=1 SV=1	1	1
ATIC	P31939	>sp|P31939|PUR9_HUMAN Bifunctional purine biosynthesis protein PURH OS=Homo sapiens GN=ATIC PE=1 SV=3	16	35
ATL3	Q6DD88	>sp|Q6DD88|ATLA3_HUMAN Atlastin-3 OS=Homo sapiens GN=ATL3 PE=1 SV=1	11	23
ATOX1	O00244	>sp|O00244|ATOX1_HUMAN Copper transport protein ATOX1 OS=Homo sapiens GN=ATOX1 PE=1 SV=1	1	1
ATP12A	P54707	>sp|P54707|AT12A_HUMAN Potassium-transporting ATPase alpha chain 2 OS=Homo sapiens GN=ATP12A PE=1 SV=3	1	1
ATP13A5	Q4VNC0	>sp|Q4VNC0|AT135_HUMAN Probable cation-transporting ATPase 13A5 OS=Homo sapiens GN=ATP13A5 PE=2 SV=1	1	1
ATP1A1	P05023	>sp|P05023|AT1A1_HUMAN Sodium/potassium-transporting ATPase subunit alpha-1 OS=Homo sapiens GN=ATP1A1 PE=1 SV=1	7	11
ATP1B1	P05026	>sp|P05026|AT1B1_HUMAN Sodium/potassium-transporting ATPase subunit beta-1 OS=Homo sapiens GN=ATP1B1 PE=1 SV=1	1	1
ATP2A1	O14983	>sp|O14983|AT2A1_HUMAN Sarcoplasmic/endoplasmic reticulum calcium ATPase 1 OS=Homo sapiens GN=ATP2A1 PE=1 SV=1	5	10
ATP2A2	P16615	>sp|P16615|AT2A2_HUMAN Sarcoplasmic/endoplasmic reticulum calcium ATPase 2 OS=Homo sapiens GN=ATP2A2 PE=1 SV=1	7	8
ATP2B1	P20020	>sp|P20020|AT2B1_HUMAN Plasma membrane calcium-transporting ATPase 1 OS=Homo sapiens GN=ATP2B1 PE=1 SV=3	6	15
ATP2B4	P23634	>sp|P23634|AT2B4_HUMAN Plasma membrane calcium-transporting ATPase 4 OS=Homo sapiens GN=ATP2B4 PE=1 SV=2	8	18
ATP5A1	P25705	>sp|P25705|ATPA_HUMAN ATP synthase subunit alpha, mitochondrial OS=Homo sapiens GN=ATP5A1 PE=1 SV=1	31	168
ATP5B	P06576	>sp|P06576|ATPB_HUMAN ATP synthase subunit beta, mitochondrial OS=Homo sapiens GN=ATP5B PE=1 SV=3	30	264
ATP5C1	P36542	>sp|P36542|ATPG_HUMAN ATP synthase subunit gamma, mitochondrial OS=Homo sapiens GN=ATP5C1 PE=1 SV=1	7	16
ATP5D	P30049	>sp|P30049|ATPD_HUMAN ATP synthase subunit delta, mitochondrial OS=Homo sapiens GN=ATP5D PE=1 SV=2	2	12
ATP5EP2	Q5VTU8	>sp|Q5VTU8|AT5EL_HUMAN ATP synthase subunit epsilon-like protein, mitochondrial OS=Homo sapiens GN=ATP5EP2 PE=3 SV=1	1	1
ATP5F1	P24539	>sp|P24539|AT5F1_HUMAN ATP synthase F(0) complex subunit B1, mitochondrial OS=Homo sapiens GN=ATP5F1 PE=1 SV=2	3	6
ATP5G1	P05496	>sp|P05496|AT5G1_HUMAN ATP synthase F(0) complex subunit C1, mitochondrial OS=Homo sapiens GN=ATP5G1 PE=2 SV=2	1	1
ATP5H	O75947	>sp|O75947|ATP5H_HUMAN ATP synthase subunit d, mitochondrial OS=Homo sapiens GN=ATP5H PE=1 SV=3	9	41
ATP5I	P56385	>sp|P56385|ATP5I_HUMAN ATP synthase subunit e, mitochondrial OS=Homo sapiens GN=ATP5I PE=1 SV=2	1	8
ATP5J	P18859	>sp|P18859|ATP5J_HUMAN ATP synthase-coupling factor 6, mitochondrial OS=Homo sapiens GN=ATP5J PE=1 SV=1	3	6
ATP5J2	P56134	>sp|P56134|ATPK_HUMAN ATP synthase subunit f, mitochondrial OS=Homo sapiens GN=ATP5J2 PE=1 SV=3	2	22
ATP5L	O75964	>sp|O75964|ATP5L_HUMAN ATP synthase subunit g, mitochondrial OS=Homo sapiens GN=ATP5L PE=1 SV=3	2	4
ATP5O	P48047	>sp|P48047|ATPO_HUMAN ATP synthase subunit O, mitochondrial OS=Homo sapiens GN=ATP5O PE=1 SV=1	9	27
ATP6V1A	P38606	>sp|P38606|VATA_HUMAN V-type proton ATPase catalytic subunit A OS=Homo sapiens GN=ATP6V1A PE=1 SV=2	3	5
ATP6V1C1	P21283	>sp|P21283|VATC1_HUMAN V-type proton ATPase subunit C 1 OS=Homo sapiens GN=ATP6V1C1 PE=1 SV=4	1	1
ATP6V1G1	O75348	>sp|O75348|VATG1_HUMAN V-type proton ATPase subunit G 1 OS=Homo sapiens GN=ATP6V1G1 PE=1 SV=3	1	1
ATRIP	Q8WXE1	>sp|Q8WXE1|ATRIP_HUMAN ATR-interacting protein OS=Homo sapiens GN=ATRIP PE=1 SV=1	1	1
AZGP1	P25311	>sp|P25311|ZA2G_HUMAN Zinc-alpha-2-glycoprotein OS=Homo sapiens GN=AZGP1 PE=1 SV=2	11	30
B2M	P61769	>sp|P61769|B2MG_HUMAN Beta-2-microglobulin OS=Homo sapiens GN=B2M PE=1 SV=1	2	2
B3GNT8	Q7Z7M8	>sp|Q7Z7M8|B3GN8_HUMAN UDP-GlcNAc:betaGal beta-1,3-N-acetylglucosaminyltransferase 8 OS=Homo sapiens GN=B3GNT8 PE=1 SV=1	1	1
BABAM1	Q9NWV8	>sp|Q9NWV8|BABA1_HUMAN BRISC and BRCA1-A complex member 1 OS=Homo sapiens GN=BABAM1 PE=1 SV=1	2	4
BAG2	O95816	>sp|O95816|BAG2_HUMAN BAG family molecular chaperone regulator 2 OS=Homo sapiens GN=BAG2 PE=1 SV=1	1	1
BAG3	O95817	>sp|O95817|BAG3_HUMAN BAG family molecular chaperone regulator 3 OS=Homo sapiens GN=BAG3 PE=1 SV=3	3	7
BAIAP3	O94812	>sp|O94812|BAIP3_HUMAN BAI1-associated protein 3 OS=Homo sapiens GN=BAIAP3 PE=1 SV=2	1	1
BANF1	O75531	>sp|O75531|BAF_HUMAN Barrier-to-autointegration factor OS=Homo sapiens GN=BANF1 PE=1 SV=1	3	3
BANK1	Q8NDB2	>sp|Q8NDB2|BANK1_HUMAN B-cell scaffold protein with ankyrin repeats OS=Homo sapiens GN=BANK1 PE=1 SV=3	1	7
BASP1	P80723	>sp|P80723|BASP1_HUMAN Brain acid soluble protein 1 OS=Homo sapiens GN=BASP1 PE=1 SV=2	8	19
BAZ1B	Q9UIG0	>sp|Q9UIG0|BAZ1B_HUMAN Tyrosine-protein kinase BAZ1B OS=Homo sapiens GN=BAZ1B PE=1 SV=2	1	1
BCAM	P50895	>sp|P50895|BCAM_HUMAN Basal cell adhesion molecule OS=Homo sapiens GN=BCAM PE=1 SV=2	8	13
BCAP29	Q9UHQ4	>sp|Q9UHQ4|BAP29_HUMAN B-cell receptor-associated protein 29 OS=Homo sapiens GN=BCAP29 PE=1 SV=2	2	2
BCAP31	P51572	>sp|P51572|BAP31_HUMAN B-cell receptor-associated protein 31 OS=Homo sapiens GN=BCAP31 PE=1 SV=3	7	37
BCAT2	O15382	>sp|O15382|BCAT2_HUMAN Branched-chain-amino-acid aminotransferase, mitochondrial OS=Homo sapiens GN=BCAT2 PE=1 SV=2	1	2
BCHE	P06276	>sp|P06276|CHLE_HUMAN Cholinesterase OS=Homo sapiens GN=BCHE PE=1 SV=1	1	2
BCKDHB	P21953	>sp|P21953|ODBB_HUMAN 2-oxoisovalerate dehydrogenase subunit beta, mitochondrial OS=Homo sapiens GN=BCKDHB PE=1 SV=2	1	1
BDH2	Q9BUT1	>sp|Q9BUT1|BDH2_HUMAN 3-hydroxybutyrate dehydrogenase type 2 OS=Homo sapiens GN=BDH2 PE=1 SV=2	2	2
BGN	P21810	>sp|P21810|PGS1_HUMAN Biglycan OS=Homo sapiens GN=BGN PE=1 SV=2	13	47
BIN1	O00499	>sp|O00499|BIN1_HUMAN Myc box-dependent-interacting protein 1 OS=Homo sapiens GN=BIN1 PE=1 SV=1	5	9
BLVRA	P53004	>sp|P53004|BIEA_HUMAN Biliverdin reductase A OS=Homo sapiens GN=BLVRA PE=1 SV=2	7	14
BLVRB	P30043	>sp|P30043|BLVRB_HUMAN Flavin reductase (NADPH) OS=Homo sapiens GN=BLVRB PE=1 SV=3	11	76
BNC2	Q6ZN30	>sp|Q6ZN30|BNC2_HUMAN Zinc finger protein basonuclin-2 OS=Homo sapiens GN=BNC2 PE=1 SV=1	1	1
BOLA2	Q9H3K6	>sp|Q9H3K6|BOLA2_HUMAN BolA-like protein 2 OS=Homo sapiens GN=BOLA2 PE=1 SV=1	1	1
BPGM	P07738	>sp|P07738|PMGE_HUMAN Bisphosphoglycerate mutase OS=Homo sapiens GN=BPGM PE=1 SV=2	2	2
BPHL	Q86WA6	>sp|Q86WA6|BPHL_HUMAN Valacyclovir hydrolase OS=Homo sapiens GN=BPHL PE=1 SV=1	2	2
BPNT1	O95861	>sp|O95861|BPNT1_HUMAN 3'(2'),5'-bisphosphate nucleotidase 1 OS=Homo sapiens GN=BPNT1 PE=1 SV=1	1	2
BRE	Q9NXR7	>sp|Q9NXR7|BRE_HUMAN BRCA1-A complex subunit BRE OS=Homo sapiens GN=BRE PE=1 SV=2	1	1
BSG	P35613	>sp|P35613|BASI_HUMAN Basigin OS=Homo sapiens GN=BSG PE=1 SV=2	6	11
BST1	Q10588	>sp|Q10588|BST1_HUMAN ADP-ribosyl cyclase/cyclic ADP-ribose hydrolase 2 OS=Homo sapiens GN=BST1 PE=1 SV=2	2	9
BST2	Q10589	>sp|Q10589|BST2_HUMAN Bone marrow stromal antigen 2 OS=Homo sapiens GN=BST2 PE=1 SV=1	3	5
BTF3	P20290	>sp|P20290|BTF3_HUMAN Transcription factor BTF3 OS=Homo sapiens GN=BTF3 PE=1 SV=1	1	1
BZRAP1	O95153	>sp|O95153|RIMB1_HUMAN Peripheral-type benzodiazepine receptor-associated protein 1 OS=Homo sapiens GN=BZRAP1 PE=1 SV=2	1	1
BZW1	Q7L1Q6	>sp|Q7L1Q6|BZW1_HUMAN Basic leucine zipper and W2 domain-containing protein 1 OS=Homo sapiens GN=BZW1 PE=1 SV=1	3	4
C11orf54	Q9H0W9	>sp|Q9H0W9|CK054_HUMAN Ester hydrolase C11orf54 OS=Homo sapiens GN=C11orf54 PE=1 SV=1	2	5
C14orf159	Q7Z3D6	>sp|Q7Z3D6|CN159_HUMAN UPF0317 protein C14orf159, mitochondrial OS=Homo sapiens GN=C14orf159 PE=1 SV=2	1	1
C14orf166	Q9Y224	>sp|Q9Y224|CN166_HUMAN UPF0568 protein C14orf166 OS=Homo sapiens GN=C14orf166 PE=1 SV=1	5	8
C17orf104	A2RUB1	>sp|A2RUB1|CQ104_HUMAN Uncharacterized protein C17orf104 OS=Homo sapiens GN=C17orf104 PE=2 SV=3	1	1
C17orf62	Q9BQA9	>sp|Q9BQA9|CQ062_HUMAN Uncharacterized protein C17orf62 OS=Homo sapiens GN=C17orf62 PE=1 SV=1	1	1
C19orf10	Q969H8	>sp|Q969H8|CS010_HUMAN UPF0556 protein C19orf10 OS=Homo sapiens GN=C19orf10 PE=1 SV=1	2	3
C19orf25	Q9UFG5	>sp|Q9UFG5|CS025_HUMAN UPF0449 protein C19orf25 OS=Homo sapiens GN=C19orf25 PE=1 SV=2	1	1
C19orf43	Q9BQ61	>sp|Q9BQ61|CS043_HUMAN Uncharacterized protein C19orf43 OS=Homo sapiens GN=C19orf43 PE=1 SV=1	1	2
C1orf123	Q9NWV4	>sp|Q9NWV4|CA123_HUMAN UPF0587 protein C1orf123 OS=Homo sapiens GN=C1orf123 PE=1 SV=1	5	10
C1orf168	Q5VWT5	>sp|Q5VWT5|CA168_HUMAN Uncharacterized protein C1orf168 OS=Homo sapiens GN=C1orf168 PE=2 SV=1	1	1
C1orf198	Q9H425	>sp|Q9H425|CA198_HUMAN Uncharacterized protein C1orf198 OS=Homo sapiens GN=C1orf198 PE=1 SV=1	1	2
C1QA	P02745	>sp|P02745|C1QA_HUMAN Complement C1q subcomponent subunit A OS=Homo sapiens GN=C1QA PE=1 SV=2	1	2
C1QB	P02746	>sp|P02746|C1QB_HUMAN Complement C1q subcomponent subunit B OS=Homo sapiens GN=C1QB PE=1 SV=3	3	8
C1QBP	Q07021	>sp|Q07021|C1QBP_HUMAN Complement component 1 Q subcomponent-binding protein, mitochondrial OS=Homo sapiens GN=C1QBP PE=1 SV=1	1	2
C1QL3	Q5VWW1	>sp|Q5VWW1|C1QL3_HUMAN Complement C1q-like protein 3 OS=Homo sapiens GN=C1QL3 PE=2 SV=1	1	3
C1R	P00736	>sp|P00736|C1R_HUMAN Complement C1r subcomponent OS=Homo sapiens GN=C1R PE=1 SV=2	6	7
C1S	P09871	>sp|P09871|C1S_HUMAN Complement C1s subcomponent OS=Homo sapiens GN=C1S PE=1 SV=1	5	7
C20orf27	Q9GZN8	>sp|Q9GZN8|CT027_HUMAN UPF0687 protein C20orf27 OS=Homo sapiens GN=C20orf27 PE=1 SV=3	1	1
C21orf33	P30042	>sp|P30042|ES1_HUMAN ES1 protein homolog, mitochondrial OS=Homo sapiens GN=C21orf33 PE=1 SV=3	8	23
C3	P01024	>sp|P01024|CO3_HUMAN Complement C3 OS=Homo sapiens GN=C3 PE=1 SV=2	118	725
C4A	P0C0L4-2	>sp|P0C0L4-2|CO4A_HUMAN Isoform 2 of Complement C4-A OS=Homo sapiens GN=C4A	1	2
C4B	F5GXS0	>tr|F5GXS0|F5GXS0_HUMAN Complement C4-B OS=Homo sapiens GN=C4B PE=4 SV=1	55	213
C4B	Q6U2E0	>tr|Q6U2E0|Q6U2E0_HUMAN C4B2 (Fragment) OS=Homo sapiens GN=C4B PE=4 SV=1	1	6
C4B	Q6U2M2	>tr|Q6U2M2|Q6U2M2_HUMAN C4B1 (Fragment) OS=Homo sapiens GN=C4B PE=4 SV=1	2	5
C4BPA	P04003	>sp|P04003|C4BPA_HUMAN C4b-binding protein alpha chain OS=Homo sapiens GN=C4BPA PE=1 SV=2	6	8
C5	P01031	>sp|P01031|CO5_HUMAN Complement C5 OS=Homo sapiens GN=C5 PE=1 SV=4	8	14
C6	P13671	>sp|P13671|CO6_HUMAN Complement component C6 OS=Homo sapiens GN=C6 PE=1 SV=3	1	1
C7	P10643	>sp|P10643|CO7_HUMAN Complement component C7 OS=Homo sapiens GN=C7 PE=1 SV=2	4	6
C8A	P07357	>sp|P07357|CO8A_HUMAN Complement component C8 alpha chain OS=Homo sapiens GN=C8A PE=1 SV=2	5	6
C8B	P07358	>sp|P07358|CO8B_HUMAN Complement component C8 beta chain OS=Homo sapiens GN=C8B PE=1 SV=3	3	5
C8G	P07360	>sp|P07360|CO8G_HUMAN Complement component C8 gamma chain OS=Homo sapiens GN=C8G PE=1 SV=3	1	2
C9	P02748	>sp|P02748|CO9_HUMAN Complement component C9 OS=Homo sapiens GN=C9 PE=1 SV=2	9	14
C9orf117	Q5JU67	>sp|Q5JU67|CI117_HUMAN Uncharacterized protein C9orf117 OS=Homo sapiens GN=C9orf117 PE=2 SV=1	1	3
CA1	P00915	>sp|P00915|CAH1_HUMAN Carbonic anhydrase 1 OS=Homo sapiens GN=CA1 PE=1 SV=2	12	226
CA2	P00918	>sp|P00918|CAH2_HUMAN Carbonic anhydrase 2 OS=Homo sapiens GN=CA2 PE=1 SV=2	12	55
CA3	P07451	>sp|P07451|CAH3_HUMAN Carbonic anhydrase 3 OS=Homo sapiens GN=CA3 PE=1 SV=3	7	16
CA4	P22748	>sp|P22748|CAH4_HUMAN Carbonic anhydrase 4 OS=Homo sapiens GN=CA4 PE=1 SV=2	3	5
CAB39	Q9Y376	>sp|Q9Y376|CAB39_HUMAN Calcium-binding protein 39 OS=Homo sapiens GN=CAB39 PE=1 SV=1	1	2
CAB39L	Q9H9S4	>sp|Q9H9S4|CB39L_HUMAN Calcium-binding protein 39-like OS=Homo sapiens GN=CAB39L PE=1 SV=3	1	1
CACNA1I	Q9P0X4	>sp|Q9P0X4|CAC1I_HUMAN Voltage-dependent T-type calcium channel subunit alpha-1I OS=Homo sapiens GN=CACNA1I PE=1 SV=1	1	4
CACNA2D1	P54289	>sp|P54289|CA2D1_HUMAN Voltage-dependent calcium channel subunit alpha-2/delta-1 OS=Homo sapiens GN=CACNA2D1 PE=1 SV=3	7	8
CACNA2D1	P54289-3	>sp|P54289-3|CA2D1_HUMAN Isoform 3 of Voltage-dependent calcium channel subunit alpha-2/delta-1 OS=Homo sapiens GN=CACNA2D1	1	1
CACYBP	Q9HB71	>sp|Q9HB71|CYBP_HUMAN Calcyclin-binding protein OS=Homo sapiens GN=CACYBP PE=1 SV=2	2	2
CAD	P27708	>sp|P27708|PYR1_HUMAN CAD protein OS=Homo sapiens GN=CAD PE=1 SV=3	2	2
CADM3	Q8N126	>sp|Q8N126|CADM3_HUMAN Cell adhesion molecule 3 OS=Homo sapiens GN=CADM3 PE=1 SV=1	1	1
CALB1	P05937	>sp|P05937|CALB1_HUMAN Calbindin OS=Homo sapiens GN=CALB1 PE=1 SV=2	1	5
CALB2	P22676	>sp|P22676|CALB2_HUMAN Calretinin OS=Homo sapiens GN=CALB2 PE=1 SV=2	12	32
CALD1	Q05682	>sp|Q05682|CALD1_HUMAN Caldesmon OS=Homo sapiens GN=CALD1 PE=1 SV=3	27	62
CALD1	Q05682-3	>sp|Q05682-3|CALD1_HUMAN Isoform 3 of Caldesmon OS=Homo sapiens GN=CALD1	1	1
CALD1	Q05682-4	>sp|Q05682-4|CALD1_HUMAN Isoform 4 of Caldesmon OS=Homo sapiens GN=CALD1	1	2
CALM1	P62158	>sp|P62158|CALM_HUMAN Calmodulin OS=Homo sapiens GN=CALM1 PE=1 SV=2	15	261
CALML3	P27482	>sp|P27482|CALL3_HUMAN Calmodulin-like protein 3 OS=Homo sapiens GN=CALML3 PE=1 SV=2	2	10
CALR	P27797	>sp|P27797|CALR_HUMAN Calreticulin OS=Homo sapiens GN=CALR PE=1 SV=1	16	107
CALU	O43852	>sp|O43852|CALU_HUMAN Calumenin OS=Homo sapiens GN=CALU PE=1 SV=2	6	12
CAMK1	Q14012	>sp|Q14012|KCC1A_HUMAN Calcium/calmodulin-dependent protein kinase type 1 OS=Homo sapiens GN=CAMK1 PE=1 SV=1	1	1
CAMK2A	Q9UQM7	>sp|Q9UQM7|KCC2A_HUMAN Calcium/calmodulin-dependent protein kinase type II subunit alpha OS=Homo sapiens GN=CAMK2A PE=1 SV=2	1	4
CAMK2D	Q13557	>sp|Q13557|KCC2D_HUMAN Calcium/calmodulin-dependent protein kinase type II subunit delta OS=Homo sapiens GN=CAMK2D PE=1 SV=3	4	5
CAND1	Q86VP6	>sp|Q86VP6|CAND1_HUMAN Cullin-associated NEDD8-dissociated protein 1 OS=Homo sapiens GN=CAND1 PE=1 SV=2	15	25
CANX	P27824	>sp|P27824|CALX_HUMAN Calnexin OS=Homo sapiens GN=CANX PE=1 SV=2	24	109
CAP1	D3DPU2	>tr|D3DPU2|D3DPU2_HUMAN Adenylyl cyclase-associated protein OS=Homo sapiens GN=CAP1 PE=3 SV=1	2	17
CAP1	Q01518	>sp|Q01518|CAP1_HUMAN Adenylyl cyclase-associated protein 1 OS=Homo sapiens GN=CAP1 PE=1 SV=5	15	62
CAP2	P40123	>sp|P40123|CAP2_HUMAN Adenylyl cyclase-associated protein 2 OS=Homo sapiens GN=CAP2 PE=1 SV=1	3	5
CAPG	P40121	>sp|P40121|CAPG_HUMAN Macrophage-capping protein OS=Homo sapiens GN=CAPG PE=1 SV=2	8	15
CAPN1	P07384	>sp|P07384|CAN1_HUMAN Calpain-1 catalytic subunit OS=Homo sapiens GN=CAPN1 PE=1 SV=1	8	16
CAPN2	P17655	>sp|P17655|CAN2_HUMAN Calpain-2 catalytic subunit OS=Homo sapiens GN=CAPN2 PE=1 SV=6	17	39
CAPNS1	P04632	>sp|P04632|CPNS1_HUMAN Calpain small subunit 1 OS=Homo sapiens GN=CAPNS1 PE=1 SV=1	12	36
CAPZA1	P52907	>sp|P52907|CAZA1_HUMAN F-actin-capping protein subunit alpha-1 OS=Homo sapiens GN=CAPZA1 PE=1 SV=3	9	33
CAPZA2	P47755	>sp|P47755|CAZA2_HUMAN F-actin-capping protein subunit alpha-2 OS=Homo sapiens GN=CAPZA2 PE=1 SV=3	5	20
CAPZB	P47756	>sp|P47756|CAPZB_HUMAN F-actin-capping protein subunit beta OS=Homo sapiens GN=CAPZB PE=1 SV=4	8	28
CAPZB	P47756-2	>sp|P47756-2|CAPZB_HUMAN Isoform 2 of F-actin-capping protein subunit beta OS=Homo sapiens GN=CAPZB	1	2
CARHSP1	Q9Y2V2	>sp|Q9Y2V2|CHSP1_HUMAN Calcium-regulated heat stable protein 1 OS=Homo sapiens GN=CARHSP1 PE=1 SV=2	1	3
CARKD	Q8IW45	>sp|Q8IW45|NNRD_HUMAN ATP-dependent (S)-NAD(P)H-hydrate dehydratase OS=Homo sapiens GN=CARKD PE=1 SV=1	1	1
CARS	P49589	>sp|P49589|SYCC_HUMAN Cysteine--tRNA ligase, cytoplasmic OS=Homo sapiens GN=CARS PE=1 SV=3	1	1
CAST	P20810	>sp|P20810|ICAL_HUMAN Calpastatin OS=Homo sapiens GN=CAST PE=1 SV=4	15	35
CAST	P20810-5	>sp|P20810-5|ICAL_HUMAN Isoform 5 of Calpastatin OS=Homo sapiens GN=CAST	1	1
CAT	P04040	>sp|P04040|CATA_HUMAN Catalase OS=Homo sapiens GN=CAT PE=1 SV=3	29	176
CAV1	Q03135	>sp|Q03135|CAV1_HUMAN Caveolin-1 OS=Homo sapiens GN=CAV1 PE=1 SV=4	12	146
CAV2	P51636	>sp|P51636|CAV2_HUMAN Caveolin-2 OS=Homo sapiens GN=CAV2 PE=1 SV=2	4	19
CBR1	P16152	>sp|P16152|CBR1_HUMAN Carbonyl reductase [NADPH] 1 OS=Homo sapiens GN=CBR1 PE=1 SV=3	14	35
CBX1	P83916	>sp|P83916|CBX1_HUMAN Chromobox protein homolog 1 OS=Homo sapiens GN=CBX1 PE=1 SV=1	2	2
CBX3	Q13185	>sp|Q13185|CBX3_HUMAN Chromobox protein homolog 3 OS=Homo sapiens GN=CBX3 PE=1 SV=4	1	1
CC2D1B	Q5T0F9	>sp|Q5T0F9|C2D1B_HUMAN Coiled-coil and C2 domain-containing protein 1B OS=Homo sapiens GN=CC2D1B PE=1 SV=1	1	1
CCAR2	Q8N163	>sp|Q8N163|CCAR2_HUMAN Cell cycle and apoptosis regulator protein 2 OS=Homo sapiens GN=CCAR2 PE=1 SV=2	1	1
CCBL2	Q6YP21	>sp|Q6YP21|KAT3_HUMAN Kynurenine--oxoglutarate transaminase 3 OS=Homo sapiens GN=CCBL2 PE=1 SV=1	1	1
CCDC114	Q96M63	>sp|Q96M63|CC114_HUMAN Coiled-coil domain-containing protein 114 OS=Homo sapiens GN=CCDC114 PE=2 SV=3	1	1
CCDC168	Q8NDH2	>sp|Q8NDH2|CC168_HUMAN Coiled-coil domain-containing protein 168 OS=Homo sapiens GN=CCDC168 PE=2 SV=2	1	1
CCDC39	Q9UFE4	>sp|Q9UFE4|CCD39_HUMAN Coiled-coil domain-containing protein 39 OS=Homo sapiens GN=CCDC39 PE=2 SV=3	1	1
CCDC53	Q9Y3C0	>sp|Q9Y3C0|CCD53_HUMAN WASH complex subunit CCDC53 OS=Homo sapiens GN=CCDC53 PE=1 SV=1	1	1
CCDC57	Q2TAC2	>sp|Q2TAC2|CCD57_HUMAN Coiled-coil domain-containing protein 57 OS=Homo sapiens GN=CCDC57 PE=2 SV=2	1	1
CCDC62	Q6P9F0	>sp|Q6P9F0|CCD62_HUMAN Coiled-coil domain-containing protein 62 OS=Homo sapiens GN=CCDC62 PE=1 SV=2	1	1
CCDC69	A6NI79	>sp|A6NI79|CCD69_HUMAN Coiled-coil domain-containing protein 69 OS=Homo sapiens GN=CCDC69 PE=2 SV=1	1	1
CCNB2	O95067	>sp|O95067|CCNB2_HUMAN G2/mitotic-specific cyclin-B2 OS=Homo sapiens GN=CCNB2 PE=1 SV=1	1	1
CCNK	O75909	>sp|O75909|CCNK_HUMAN Cyclin-K OS=Homo sapiens GN=CCNK PE=1 SV=2	1	1
CCS	O14618	>sp|O14618|CCS_HUMAN Copper chaperone for superoxide dismutase OS=Homo sapiens GN=CCS PE=1 SV=1	1	1
CCT2	P78371	>sp|P78371|TCPB_HUMAN T-complex protein 1 subunit beta OS=Homo sapiens GN=CCT2 PE=1 SV=4	12	28
CCT3	P49368	>sp|P49368|TCPG_HUMAN T-complex protein 1 subunit gamma OS=Homo sapiens GN=CCT3 PE=1 SV=4	9	27
CCT4	P50991	>sp|P50991|TCPD_HUMAN T-complex protein 1 subunit delta OS=Homo sapiens GN=CCT4 PE=1 SV=4	9	22
CCT5	P48643	>sp|P48643|TCPE_HUMAN T-complex protein 1 subunit epsilon OS=Homo sapiens GN=CCT5 PE=1 SV=1	8	19
CCT6A	P40227	>sp|P40227|TCPZ_HUMAN T-complex protein 1 subunit zeta OS=Homo sapiens GN=CCT6A PE=1 SV=3	6	13
CCT7	Q99832	>sp|Q99832|TCPH_HUMAN T-complex protein 1 subunit eta OS=Homo sapiens GN=CCT7 PE=1 SV=2	8	16
CCT8	P50990	>sp|P50990|TCPQ_HUMAN T-complex protein 1 subunit theta OS=Homo sapiens GN=CCT8 PE=1 SV=4	15	34
CD109	Q6YHK3	>sp|Q6YHK3|CD109_HUMAN CD109 antigen OS=Homo sapiens GN=CD109 PE=1 SV=2	1	1
CD14	P08571	>sp|P08571|CD14_HUMAN Monocyte differentiation antigen CD14 OS=Homo sapiens GN=CD14 PE=1 SV=2	3	4
CD151	P48509	>sp|P48509|CD151_HUMAN CD151 antigen OS=Homo sapiens GN=CD151 PE=1 SV=3	4	11
CD163	Q86VB7	>sp|Q86VB7|C163A_HUMAN Scavenger receptor cysteine-rich type 1 protein M130 OS=Homo sapiens GN=CD163 PE=1 SV=2	6	8
CD209	Q9NNX6	>sp|Q9NNX6|CD209_HUMAN CD209 antigen OS=Homo sapiens GN=CD209 PE=1 SV=1	1	1
CD248	Q9HCU0	>sp|Q9HCU0|CD248_HUMAN Endosialin OS=Homo sapiens GN=CD248 PE=1 SV=1	1	1
CD300LG	Q6UXG3	>sp|Q6UXG3|CLM9_HUMAN CMRF35-like molecule 9 OS=Homo sapiens GN=CD300LG PE=1 SV=2	1	1
CD302	Q8IX05	>sp|Q8IX05|CD302_HUMAN CD302 antigen OS=Homo sapiens GN=CD302 PE=1 SV=1	1	1
CD34	P28906	>sp|P28906|CD34_HUMAN Hematopoietic progenitor cell antigen CD34 OS=Homo sapiens GN=CD34 PE=1 SV=2	3	3
CD36	P16671	>sp|P16671|CD36_HUMAN Platelet glycoprotein 4 OS=Homo sapiens GN=CD36 PE=1 SV=2	16	218
CD44	P16070	>sp|P16070|CD44_HUMAN CD44 antigen OS=Homo sapiens GN=CD44 PE=1 SV=3	2	6
CD47	Q08722	>sp|Q08722|CD47_HUMAN Leukocyte surface antigen CD47 OS=Homo sapiens GN=CD47 PE=1 SV=1	2	2
CD59	P13987	>sp|P13987|CD59_HUMAN CD59 glycoprotein OS=Homo sapiens GN=CD59 PE=1 SV=1	3	23
CD5L	O43866	>sp|O43866|CD5L_HUMAN CD5 antigen-like OS=Homo sapiens GN=CD5L PE=1 SV=1	3	3
CD63	P08962	>sp|P08962|CD63_HUMAN CD63 antigen OS=Homo sapiens GN=CD63 PE=1 SV=2	1	1
CD81	P60033	>sp|P60033|CD81_HUMAN CD81 antigen OS=Homo sapiens GN=CD81 PE=1 SV=1	4	34
CD9	P21926	>sp|P21926|CD9_HUMAN CD9 antigen OS=Homo sapiens GN=CD9 PE=1 SV=4	3	13
CD99	P14209	>sp|P14209|CD99_HUMAN CD99 antigen OS=Homo sapiens GN=CD99 PE=1 SV=1	5	14
CDC25B	P30305	>sp|P30305|MPIP2_HUMAN M-phase inducer phosphatase 2 OS=Homo sapiens GN=CDC25B PE=1 SV=2	1	1
CDC37	Q16543	>sp|Q16543|CDC37_HUMAN Hsp90 co-chaperone Cdc37 OS=Homo sapiens GN=CDC37 PE=1 SV=1	4	8
CDC42	P60953	>sp|P60953|CDC42_HUMAN Cell division control protein 42 homolog OS=Homo sapiens GN=CDC42 PE=1 SV=2	8	36
CDH13	P55290	>sp|P55290|CAD13_HUMAN Cadherin-13 OS=Homo sapiens GN=CDH13 PE=1 SV=1	6	20
CDH5	P33151	>sp|P33151|CADH5_HUMAN Cadherin-5 OS=Homo sapiens GN=CDH5 PE=1 SV=5	3	4
CDHR1	Q96JP9	>sp|Q96JP9|CDHR1_HUMAN Cadherin-related family member 1 OS=Homo sapiens GN=CDHR1 PE=1 SV=2	1	1
CDIPT	O14735	>sp|O14735|CDIPT_HUMAN CDP-diacylglycerol--inositol 3-phosphatidyltransferase OS=Homo sapiens GN=CDIPT PE=1 SV=1	1	4
CDK5RAP3	Q96JB5	>sp|Q96JB5|CK5P3_HUMAN CDK5 regulatory subunit-associated protein 3 OS=Homo sapiens GN=CDK5RAP3 PE=1 SV=2	1	2
CDKAL1	Q5VV42-2	>sp|Q5VV42-2|CDKAL_HUMAN Isoform 2 of Threonylcarbamoyladenosine tRNA methylthiotransferase OS=Homo sapiens GN=CDKAL1	1	1
CDS2	O95674	>sp|O95674|CDS2_HUMAN Phosphatidate cytidylyltransferase 2 OS=Homo sapiens GN=CDS2 PE=1 SV=1	3	4
CDV3	Q9UKY7	>sp|Q9UKY7|CDV3_HUMAN Protein CDV3 homolog OS=Homo sapiens GN=CDV3 PE=1 SV=1	1	2
CELF2-AS1	Q8N7Q2	>sp|Q8N7Q2|CEAS1_HUMAN Putative uncharacterized protein CELF2-AS1 OS=Homo sapiens GN=CELF2-AS1 PE=5 SV=2	1	1
CEP63	Q96MT8	>sp|Q96MT8|CEP63_HUMAN Centrosomal protein of 63 kDa OS=Homo sapiens GN=CEP63 PE=1 SV=1	1	1
CES1	P23141	>sp|P23141|EST1_HUMAN Liver carboxylesterase 1 OS=Homo sapiens GN=CES1 PE=1 SV=2	31	255
CES1P1	Q9UKY3	>sp|Q9UKY3|CES1P_HUMAN Putative inactive carboxylesterase 4 OS=Homo sapiens GN=CES1P1 PE=5 SV=2	4	50
CFB	P00751	>sp|P00751|CFAB_HUMAN Complement factor B OS=Homo sapiens GN=CFB PE=1 SV=2	17	57
CFD	P00746	>sp|P00746|CFAD_HUMAN Complement factor D OS=Homo sapiens GN=CFD PE=1 SV=5	4	7
CFH	P08603	>sp|P08603|CFAH_HUMAN Complement factor H OS=Homo sapiens GN=CFH PE=1 SV=4	40	108
CFI	P05156	>sp|P05156|CFAI_HUMAN Complement factor I OS=Homo sapiens GN=CFI PE=1 SV=2	9	15
CFL1	P23528	>sp|P23528|COF1_HUMAN Cofilin-1 OS=Homo sapiens GN=CFL1 PE=1 SV=3	14	76
CFL2	Q9Y281	>sp|Q9Y281|COF2_HUMAN Cofilin-2 OS=Homo sapiens GN=CFL2 PE=1 SV=1	3	8
CGB2	Q6NT52-2	>sp|Q6NT52-2|CGB2_HUMAN Isoform 2 of Choriogonadotropin subunit beta variant 2 OS=Homo sapiens GN=CGB2	1	1
CHCHD3	Q9NX63	>sp|Q9NX63|CHCH3_HUMAN Coiled-coil-helix-coiled-coil-helix domain-containing protein 3, mitochondrial OS=Homo sapiens GN=CHCHD3 PE=1 SV=1	5	8
CHD3	Q12873	>sp|Q12873|CHD3_HUMAN Chromodomain-helicase-DNA-binding protein 3 OS=Homo sapiens GN=CHD3 PE=1 SV=3	1	1
CHID1	Q9BWS9	>sp|Q9BWS9|CHID1_HUMAN Chitinase domain-containing protein 1 OS=Homo sapiens GN=CHID1 PE=1 SV=1	2	3
CHMP2A	O43633	>sp|O43633|CHM2A_HUMAN Charged multivesicular body protein 2a OS=Homo sapiens GN=CHMP2A PE=1 SV=1	1	1
CHMP4B	Q9H444	>sp|Q9H444|CHM4B_HUMAN Charged multivesicular body protein 4b OS=Homo sapiens GN=CHMP4B PE=1 SV=1	1	2
CHRD	Q9H2X0	>sp|Q9H2X0|CHRD_HUMAN Chordin OS=Homo sapiens GN=CHRD PE=1 SV=2	1	1
CISD1	Q9NZ45	>sp|Q9NZ45|CISD1_HUMAN CDGSH iron-sulfur domain-containing protein 1 OS=Homo sapiens GN=CISD1 PE=1 SV=1	3	4
CISD2	Q8N5K1	>sp|Q8N5K1|CISD2_HUMAN CDGSH iron-sulfur domain-containing protein 2 OS=Homo sapiens GN=CISD2 PE=1 SV=1	1	2
CKAP4	Q07065	>sp|Q07065|CKAP4_HUMAN Cytoskeleton-associated protein 4 OS=Homo sapiens GN=CKAP4 PE=1 SV=2	8	9
CKB	P12277	>sp|P12277|KCRB_HUMAN Creatine kinase B-type OS=Homo sapiens GN=CKB PE=1 SV=1	15	65
CKMT1A	P12532	>sp|P12532|KCRU_HUMAN Creatine kinase U-type, mitochondrial OS=Homo sapiens GN=CKMT1A PE=1 SV=1	1	2
CLCC1	Q96S66	>sp|Q96S66|CLCC1_HUMAN Chloride channel CLIC-like protein 1 OS=Homo sapiens GN=CLCC1 PE=1 SV=1	1	1
CLDN5	O00501	>sp|O00501|CLD5_HUMAN Claudin-5 OS=Homo sapiens GN=CLDN5 PE=1 SV=1	1	1
CLEC14A	Q86T13	>sp|Q86T13|CLC14_HUMAN C-type lectin domain family 14 member A OS=Homo sapiens GN=CLEC14A PE=1 SV=1	1	1
CLEC3B	P05452	>sp|P05452|TETN_HUMAN Tetranectin OS=Homo sapiens GN=CLEC3B PE=1 SV=3	5	22
CLIC1	O00299	>sp|O00299|CLIC1_HUMAN Chloride intracellular channel protein 1 OS=Homo sapiens GN=CLIC1 PE=1 SV=4	11	32
CLIC3	O95833	>sp|O95833|CLIC3_HUMAN Chloride intracellular channel protein 3 OS=Homo sapiens GN=CLIC3 PE=1 SV=2	1	1
CLIC4	Q9Y696	>sp|Q9Y696|CLIC4_HUMAN Chloride intracellular channel protein 4 OS=Homo sapiens GN=CLIC4 PE=1 SV=4	4	6
CLINT1	Q14677	>sp|Q14677|EPN4_HUMAN Clathrin interactor 1 OS=Homo sapiens GN=CLINT1 PE=1 SV=1	1	1
CLTA	P09496	>sp|P09496|CLCA_HUMAN Clathrin light chain A OS=Homo sapiens GN=CLTA PE=1 SV=1	1	3
CLTA	P09496-2	>sp|P09496-2|CLCA_HUMAN Isoform Non-brain of Clathrin light chain A OS=Homo sapiens GN=CLTA	1	7
CLTB	P09497	>sp|P09497|CLCB_HUMAN Clathrin light chain B OS=Homo sapiens GN=CLTB PE=1 SV=1	3	9
CLTC	Q00610	>sp|Q00610|CLH1_HUMAN Clathrin heavy chain 1 OS=Homo sapiens GN=CLTC PE=1 SV=5	53	155
CLU	P10909	>sp|P10909|CLUS_HUMAN Clusterin OS=Homo sapiens GN=CLU PE=1 SV=1	9	41
CLUH	O75153	>sp|O75153|CLU_HUMAN Clustered mitochondria protein homolog OS=Homo sapiens GN=CLUH PE=1 SV=2	1	2
CMA1	P23946	>sp|P23946|CMA1_HUMAN Chymase OS=Homo sapiens GN=CMA1 PE=1 SV=1	3	5
CMBL	Q96DG6	>sp|Q96DG6|CMBL_HUMAN Carboxymethylenebutenolidase homolog OS=Homo sapiens GN=CMBL PE=1 SV=1	2	3
CMPK1	P30085	>sp|P30085|KCY_HUMAN UMP-CMP kinase OS=Homo sapiens GN=CMPK1 PE=1 SV=3	5	13
CMTM7	Q96FZ5	>sp|Q96FZ5|CKLF7_HUMAN CKLF-like MARVEL transmembrane domain-containing protein 7 OS=Homo sapiens GN=CMTM7 PE=2 SV=1	1	1
CNBP	P62633	>sp|P62633|CNBP_HUMAN Cellular nucleic acid-binding protein OS=Homo sapiens GN=CNBP PE=1 SV=1	1	3
CNDP2	Q96KP4	>sp|Q96KP4|CNDP2_HUMAN Cytosolic non-specific dipeptidase OS=Homo sapiens GN=CNDP2 PE=1 SV=2	10	31
CNN1	P51911	>sp|P51911|CNN1_HUMAN Calponin-1 OS=Homo sapiens GN=CNN1 PE=1 SV=2	2	5
CNN2	Q99439	>sp|Q99439|CNN2_HUMAN Calponin-2 OS=Homo sapiens GN=CNN2 PE=1 SV=4	1	2
CNN3	Q15417	>sp|Q15417|CNN3_HUMAN Calponin-3 OS=Homo sapiens GN=CNN3 PE=1 SV=1	2	2
CNP	P09543	>sp|P09543|CN37_HUMAN 2',3'-cyclic-nucleotide 3'-phosphodiesterase OS=Homo sapiens GN=CNP PE=1 SV=2	5	7
CNPY2	Q9Y2B0	>sp|Q9Y2B0|CNPY2_HUMAN Protein canopy homolog 2 OS=Homo sapiens GN=CNPY2 PE=1 SV=1	2	3
CNRIP1	Q96F85	>sp|Q96F85|CNRP1_HUMAN CB1 cannabinoid receptor-interacting protein 1 OS=Homo sapiens GN=CNRIP1 PE=1 SV=1	2	5
CNTFR	P26992	>sp|P26992|CNTFR_HUMAN Ciliary neurotrophic factor receptor subunit alpha OS=Homo sapiens GN=CNTFR PE=1 SV=2	1	1
COBLL1	Q53SF7	>sp|Q53SF7|COBL1_HUMAN Cordon-bleu protein-like 1 OS=Homo sapiens GN=COBLL1 PE=1 SV=2	1	1
COIL	P38432	>sp|P38432|COIL_HUMAN Coilin OS=Homo sapiens GN=COIL PE=1 SV=1	1	1
COL14A1	Q05707	>sp|Q05707|COEA1_HUMAN Collagen alpha-1(XIV) chain OS=Homo sapiens GN=COL14A1 PE=1 SV=3	41	95
COL15A1	P39059	>sp|P39059|COFA1_HUMAN Collagen alpha-1(XV) chain OS=Homo sapiens GN=COL15A1 PE=1 SV=2	6	13
COL18A1	P39060	>sp|P39060|COIA1_HUMAN Collagen alpha-1(XVIII) chain OS=Homo sapiens GN=COL18A1 PE=1 SV=5	14	35
COL1A1	D3DTX7	>tr|D3DTX7|D3DTX7_HUMAN Collagen, type I, alpha 1, isoform CRA_a OS=Homo sapiens GN=COL1A1 PE=4 SV=1	1	5
COL1A1	P02452	>sp|P02452|CO1A1_HUMAN Collagen alpha-1(I) chain OS=Homo sapiens GN=COL1A1 PE=1 SV=5	4	14
COL1A2	P08123	>sp|P08123|CO1A2_HUMAN Collagen alpha-2(I) chain OS=Homo sapiens GN=COL1A2 PE=1 SV=7	8	21
COL2A1	P02458	>sp|P02458|CO2A1_HUMAN Collagen alpha-1(II) chain OS=Homo sapiens GN=COL2A1 PE=1 SV=3	1	3
COL3A1	P02461	>sp|P02461|CO3A1_HUMAN Collagen alpha-1(III) chain OS=Homo sapiens GN=COL3A1 PE=1 SV=4	1	1
COL4A1	P02462	>sp|P02462|CO4A1_HUMAN Collagen alpha-1(IV) chain OS=Homo sapiens GN=COL4A1 PE=1 SV=3	4	9
COL4A2	P08572	>sp|P08572|CO4A2_HUMAN Collagen alpha-2(IV) chain OS=Homo sapiens GN=COL4A2 PE=1 SV=4	3	3
COL6A1	P12109	>sp|P12109|CO6A1_HUMAN Collagen alpha-1(VI) chain OS=Homo sapiens GN=COL6A1 PE=1 SV=3	15	37
COL6A2	P12110	>sp|P12110|CO6A2_HUMAN Collagen alpha-2(VI) chain OS=Homo sapiens GN=COL6A2 PE=1 SV=4	9	15
COL6A2	P12110-2	>sp|P12110-2|CO6A2_HUMAN Isoform 2C2A of Collagen alpha-2(VI) chain OS=Homo sapiens GN=COL6A2	1	1
COL6A3	P12111	>sp|P12111|CO6A3_HUMAN Collagen alpha-3(VI) chain OS=Homo sapiens GN=COL6A3 PE=1 SV=5	60	199
COL6A3	P12111-4	>sp|P12111-4|CO6A3_HUMAN Isoform 4 of Collagen alpha-3(VI) chain OS=Homo sapiens GN=COL6A3	1	2
COL7A1	Q02388	>sp|Q02388|CO7A1_HUMAN Collagen alpha-1(VII) chain OS=Homo sapiens GN=COL7A1 PE=1 SV=2	1	2
COMMD2	Q86X83	>sp|Q86X83|COMD2_HUMAN COMM domain-containing protein 2 OS=Homo sapiens GN=COMMD2 PE=1 SV=2	1	1
COMMD3	Q9UBI1	>sp|Q9UBI1|COMD3_HUMAN COMM domain-containing protein 3 OS=Homo sapiens GN=COMMD3 PE=1 SV=1	1	2
COMT	P21964	>sp|P21964|COMT_HUMAN Catechol O-methyltransferase OS=Homo sapiens GN=COMT PE=1 SV=2	6	12
COPA	P53621	>sp|P53621|COPA_HUMAN Coatomer subunit alpha OS=Homo sapiens GN=COPA PE=1 SV=2	7	8
COPB1	P53618	>sp|P53618|COPB_HUMAN Coatomer subunit beta OS=Homo sapiens GN=COPB1 PE=1 SV=3	6	9
COPB2	P35606	>sp|P35606|COPB2_HUMAN Coatomer subunit beta' OS=Homo sapiens GN=COPB2 PE=1 SV=2	4	6
COPE	O14579	>sp|O14579|COPE_HUMAN Coatomer subunit epsilon OS=Homo sapiens GN=COPE PE=1 SV=3	2	2
COPG1	Q9Y678	>sp|Q9Y678|COPG1_HUMAN Coatomer subunit gamma-1 OS=Homo sapiens GN=COPG1 PE=1 SV=1	4	6
COPS2	P61201	>sp|P61201|CSN2_HUMAN COP9 signalosome complex subunit 2 OS=Homo sapiens GN=COPS2 PE=1 SV=1	2	2
COPS3	Q9UNS2	>sp|Q9UNS2|CSN3_HUMAN COP9 signalosome complex subunit 3 OS=Homo sapiens GN=COPS3 PE=1 SV=3	2	2
COPS4	Q9BT78	>sp|Q9BT78|CSN4_HUMAN COP9 signalosome complex subunit 4 OS=Homo sapiens GN=COPS4 PE=1 SV=1	2	3
COPS5	Q92905	>sp|Q92905|CSN5_HUMAN COP9 signalosome complex subunit 5 OS=Homo sapiens GN=COPS5 PE=1 SV=4	1	1
COPS6	Q7L5N1	>sp|Q7L5N1|CSN6_HUMAN COP9 signalosome complex subunit 6 OS=Homo sapiens GN=COPS6 PE=1 SV=1	1	2
COPS8	Q99627	>sp|Q99627|CSN8_HUMAN COP9 signalosome complex subunit 8 OS=Homo sapiens GN=COPS8 PE=1 SV=1	3	4
COPZ1	P61923	>sp|P61923|COPZ1_HUMAN Coatomer subunit zeta-1 OS=Homo sapiens GN=COPZ1 PE=1 SV=1	1	1
COQ9	O75208	>sp|O75208|COQ9_HUMAN Ubiquinone biosynthesis protein COQ9, mitochondrial OS=Homo sapiens GN=COQ9 PE=1 SV=1	1	2
CORO1A	P31146	>sp|P31146|COR1A_HUMAN Coronin-1A OS=Homo sapiens GN=CORO1A PE=1 SV=4	5	9
CORO1B	Q9BR76	>sp|Q9BR76|COR1B_HUMAN Coronin-1B OS=Homo sapiens GN=CORO1B PE=1 SV=1	1	1
CORO1C	Q9ULV4	>sp|Q9ULV4|COR1C_HUMAN Coronin-1C OS=Homo sapiens GN=CORO1C PE=1 SV=1	7	18
COTL1	Q14019	>sp|Q14019|COTL1_HUMAN Coactosin-like protein OS=Homo sapiens GN=COTL1 PE=1 SV=3	5	10
COX4I1	P13073	>sp|P13073|COX41_HUMAN Cytochrome c oxidase subunit 4 isoform 1, mitochondrial OS=Homo sapiens GN=COX4I1 PE=1 SV=1	5	16
COX5A	P20674	>sp|P20674|COX5A_HUMAN Cytochrome c oxidase subunit 5A, mitochondrial OS=Homo sapiens GN=COX5A PE=1 SV=2	6	18
COX5B	P10606	>sp|P10606|COX5B_HUMAN Cytochrome c oxidase subunit 5B, mitochondrial OS=Homo sapiens GN=COX5B PE=1 SV=2	2	2
COX6B1	P14854	>sp|P14854|CX6B1_HUMAN Cytochrome c oxidase subunit 6B1 OS=Homo sapiens GN=COX6B1 PE=1 SV=2	1	1
COX6C	P09669	>sp|P09669|COX6C_HUMAN Cytochrome c oxidase subunit 6C OS=Homo sapiens GN=COX6C PE=1 SV=2	2	6
COX7A1	P24310	>sp|P24310|CX7A1_HUMAN Cytochrome c oxidase subunit 7A1, mitochondrial OS=Homo sapiens GN=COX7A1 PE=1 SV=2	1	4
COX7A2	P14406	>sp|P14406|CX7A2_HUMAN Cytochrome c oxidase subunit 7A2, mitochondrial OS=Homo sapiens GN=COX7A2 PE=1 SV=1	2	9
CP	P00450	>sp|P00450|CERU_HUMAN Ceruloplasmin OS=Homo sapiens GN=CP PE=1 SV=1	33	156
CPA3	P15088	>sp|P15088|CBPA3_HUMAN Mast cell carboxypeptidase A OS=Homo sapiens GN=CPA3 PE=1 SV=2	3	6
CPD	O75976	>sp|O75976|CBPD_HUMAN Carboxypeptidase D OS=Homo sapiens GN=CPD PE=1 SV=2	1	1
CPM	P14384	>sp|P14384|CBPM_HUMAN Carboxypeptidase M OS=Homo sapiens GN=CPM PE=1 SV=2	2	3
CPN2	P22792	>sp|P22792|CPN2_HUMAN Carboxypeptidase N subunit 2 OS=Homo sapiens GN=CPN2 PE=1 SV=3	2	3
CPNE1	Q99829	>sp|Q99829|CPNE1_HUMAN Copine-1 OS=Homo sapiens GN=CPNE1 PE=1 SV=1	2	2
CPNE2	Q96FN4	>sp|Q96FN4|CPNE2_HUMAN Copine-2 OS=Homo sapiens GN=CPNE2 PE=1 SV=3	1	5
CPNE3	O75131	>sp|O75131|CPNE3_HUMAN Copine-3 OS=Homo sapiens GN=CPNE3 PE=1 SV=1	5	10
CPT2	P23786	>sp|P23786|CPT2_HUMAN Carnitine O-palmitoyltransferase 2, mitochondrial OS=Homo sapiens GN=CPT2 PE=1 SV=2	1	2
CREB3L4	Q8TEY5	>sp|Q8TEY5|CR3L4_HUMAN Cyclic AMP-responsive element-binding protein 3-like protein 4 OS=Homo sapiens GN=CREB3L4 PE=1 SV=1	1	17
CRELD1	Q96HD1	>sp|Q96HD1|CREL1_HUMAN Cysteine-rich with EGF-like domain protein 1 OS=Homo sapiens GN=CRELD1 PE=1 SV=3	1	1
CRHR1-IT1	Q96LR1	>sp|Q96LR1|CRIT1_HUMAN Putative uncharacterized protein encoded by CRHR1-IT1 OS=Homo sapiens GN=CRHR1-IT1 PE=2 SV=1	1	1
CRIP1	P50238	>sp|P50238|CRIP1_HUMAN Cysteine-rich protein 1 OS=Homo sapiens GN=CRIP1 PE=1 SV=3	1	2
CRIP2	P52943	>sp|P52943|CRIP2_HUMAN Cysteine-rich protein 2 OS=Homo sapiens GN=CRIP2 PE=1 SV=1	2	5
CRK	P46108	>sp|P46108|CRK_HUMAN Adapter molecule crk OS=Homo sapiens GN=CRK PE=1 SV=2	2	5
CRK	P46108-2	>sp|P46108-2|CRK_HUMAN Isoform Crk-I of Adapter molecule crk OS=Homo sapiens GN=CRK	1	1
CRMP1	Q14194	>sp|Q14194|DPYL1_HUMAN Dihydropyrimidinase-related protein 1 OS=Homo sapiens GN=CRMP1 PE=1 SV=1	4	16
CRYAB	P02511	>sp|P02511|CRYAB_HUMAN Alpha-crystallin B chain OS=Homo sapiens GN=CRYAB PE=1 SV=2	15	344
CRYL1	Q9Y2S2	>sp|Q9Y2S2|CRYL1_HUMAN Lambda-crystallin homolog OS=Homo sapiens GN=CRYL1 PE=1 SV=3	1	1
CRYZ	Q08257	>sp|Q08257|QOR_HUMAN Quinone oxidoreductase OS=Homo sapiens GN=CRYZ PE=1 SV=1	3	3
CS	O75390	>sp|O75390|CISY_HUMAN Citrate synthase, mitochondrial OS=Homo sapiens GN=CS PE=1 SV=2	12	71
CSDE1	O75534	>sp|O75534|CSDE1_HUMAN Cold shock domain-containing protein E1 OS=Homo sapiens GN=CSDE1 PE=1 SV=2	1	2
CSE1L	P55060	>sp|P55060|XPO2_HUMAN Exportin-2 OS=Homo sapiens GN=CSE1L PE=1 SV=3	1	2
CSGALNACT1	Q8TDX6	>sp|Q8TDX6|CGAT1_HUMAN Chondroitin sulfate N-acetylgalactosaminyltransferase 1 OS=Homo sapiens GN=CSGALNACT1 PE=1 SV=2	1	1
CSNK2B	P67870	>sp|P67870|CSK2B_HUMAN Casein kinase II subunit beta OS=Homo sapiens GN=CSNK2B PE=1 SV=1	1	1
CSPG4	Q6UVK1	>sp|Q6UVK1|CSPG4_HUMAN Chondroitin sulfate proteoglycan 4 OS=Homo sapiens GN=CSPG4 PE=1 SV=2	3	3
CSRP1	P21291	>sp|P21291|CSRP1_HUMAN Cysteine and glycine-rich protein 1 OS=Homo sapiens GN=CSRP1 PE=1 SV=3	7	31
CST3	P01034	>sp|P01034|CYTC_HUMAN Cystatin-C OS=Homo sapiens GN=CST3 PE=1 SV=1	2	2
CSTB	P04080	>sp|P04080|CYTB_HUMAN Cystatin-B OS=Homo sapiens GN=CSTB PE=1 SV=2	4	24
CTNNA1	P35221	>sp|P35221|CTNA1_HUMAN Catenin alpha-1 OS=Homo sapiens GN=CTNNA1 PE=1 SV=1	2	5
CTNNB1	P35222	>sp|P35222|CTNB1_HUMAN Catenin beta-1 OS=Homo sapiens GN=CTNNB1 PE=1 SV=1	2	2
CTNND1	O60716	>sp|O60716|CTND1_HUMAN Catenin delta-1 OS=Homo sapiens GN=CTNND1 PE=1 SV=1	1	2
CTSB	P07858	>sp|P07858|CATB_HUMAN Cathepsin B OS=Homo sapiens GN=CTSB PE=1 SV=3	5	9
CTSC	P53634	>sp|P53634|CATC_HUMAN Dipeptidyl peptidase 1 OS=Homo sapiens GN=CTSC PE=1 SV=2	2	5
CTSD	P07339	>sp|P07339|CATD_HUMAN Cathepsin D OS=Homo sapiens GN=CTSD PE=1 SV=1	16	91
CTSG	P08311	>sp|P08311|CATG_HUMAN Cathepsin G OS=Homo sapiens GN=CTSG PE=1 SV=2	4	12
CTSZ	Q9UBR2	>sp|Q9UBR2|CATZ_HUMAN Cathepsin Z OS=Homo sapiens GN=CTSZ PE=1 SV=1	1	4
CTTN	Q14247	>sp|Q14247|SRC8_HUMAN Src substrate cortactin OS=Homo sapiens GN=CTTN PE=1 SV=2	3	4
CTTNBP2NL	Q9P2B4	>sp|Q9P2B4|CT2NL_HUMAN CTTNBP2 N-terminal-like protein OS=Homo sapiens GN=CTTNBP2NL PE=1 SV=2	1	1
CUL3	Q13618	>sp|Q13618|CUL3_HUMAN Cullin-3 OS=Homo sapiens GN=CUL3 PE=1 SV=2	1	1
CUTA	O60888	>sp|O60888|CUTA_HUMAN Protein CutA OS=Homo sapiens GN=CUTA PE=1 SV=2	4	7
CYB5A	P00167	>sp|P00167|CYB5_HUMAN Cytochrome b5 OS=Homo sapiens GN=CYB5A PE=1 SV=2	5	34
CYB5B	O43169	>sp|O43169|CYB5B_HUMAN Cytochrome b5 type B OS=Homo sapiens GN=CYB5B PE=1 SV=2	1	2
CYB5R1	Q9UHQ9	>sp|Q9UHQ9|NB5R1_HUMAN NADH-cytochrome b5 reductase 1 OS=Homo sapiens GN=CYB5R1 PE=1 SV=1	6	14
CYB5R3	P00387	>sp|P00387|NB5R3_HUMAN NADH-cytochrome b5 reductase 3 OS=Homo sapiens GN=CYB5R3 PE=1 SV=3	20	113
CYBB	P04839	>sp|P04839|CY24B_HUMAN Cytochrome b-245 heavy chain OS=Homo sapiens GN=CYBB PE=1 SV=2	3	3
CYBRD1	Q53TN4	>sp|Q53TN4|CYBR1_HUMAN Cytochrome b reductase 1 OS=Homo sapiens GN=CYBRD1 PE=1 SV=1	2	4
CYC1	P08574	>sp|P08574|CY1_HUMAN Cytochrome c1, heme protein, mitochondrial OS=Homo sapiens GN=CYC1 PE=1 SV=3	5	11
CYCS	P99999	>sp|P99999|CYC_HUMAN Cytochrome c OS=Homo sapiens GN=CYCS PE=1 SV=2	9	26
CYFIP1	Q7L576	>sp|Q7L576|CYFP1_HUMAN Cytoplasmic FMR1-interacting protein 1 OS=Homo sapiens GN=CYFIP1 PE=1 SV=1	2	2
CYGB	Q8WWM9	>sp|Q8WWM9|CYGB_HUMAN Cytoglobin OS=Homo sapiens GN=CYGB PE=1 SV=1	1	1
CYP51A1	Q16850	>sp|Q16850|CP51A_HUMAN Lanosterol 14-alpha demethylase OS=Homo sapiens GN=CYP51A1 PE=1 SV=3	1	1
CYTH1	Q15438	>sp|Q15438|CYH1_HUMAN Cytohesin-1 OS=Homo sapiens GN=CYTH1 PE=1 SV=1	1	1
DAD1	P61803	>sp|P61803|DAD1_HUMAN Dolichyl-diphosphooligosaccharide--protein glycosyltransferase subunit DAD1 OS=Homo sapiens GN=DAD1 PE=1 SV=3	1	1
DAG1	Q14118	>sp|Q14118|DAG1_HUMAN Dystroglycan OS=Homo sapiens GN=DAG1 PE=1 SV=2	1	3
DAK	Q3LXA3	>sp|Q3LXA3|DHAK_HUMAN Bifunctional ATP-dependent dihydroxyacetone kinase/FAD-AMP lyase (cyclizing) OS=Homo sapiens GN=DAK PE=1 SV=2	2	3
DARS	P14868	>sp|P14868|SYDC_HUMAN Aspartate--tRNA ligase, cytoplasmic OS=Homo sapiens GN=DARS PE=1 SV=2	5	6
DARS2	Q6PI48	>sp|Q6PI48|SYDM_HUMAN Aspartate--tRNA ligase, mitochondrial OS=Homo sapiens GN=DARS2 PE=1 SV=1	1	1
DBI	P07108	>sp|P07108|ACBP_HUMAN Acyl-CoA-binding protein OS=Homo sapiens GN=DBI PE=1 SV=2	7	47
DBNL	Q9UJU6	>sp|Q9UJU6|DBNL_HUMAN Drebrin-like protein OS=Homo sapiens GN=DBNL PE=1 SV=1	4	9
DBT	P11182	>sp|P11182|ODB2_HUMAN Lipoamide acyltransferase component of branched-chain alpha-keto acid dehydrogenase complex, mitochondrial OS=Homo sapiens GN=DBT PE=1 SV=3	2	2
DCDC1	H0Y2Q8	>tr|H0Y2Q8|H0Y2Q8_HUMAN Doublecortin domain-containing protein 1 (Fragment) OS=Homo sapiens GN=DCDC1 PE=4 SV=1	1	2
DCN	P07585	>sp|P07585|PGS2_HUMAN Decorin OS=Homo sapiens GN=DCN PE=1 SV=1	18	173
DCPS	Q96C86	>sp|Q96C86|DCPS_HUMAN m7GpppX diphosphatase OS=Homo sapiens GN=DCPS PE=1 SV=2	1	1
DCTN1	Q14203	>sp|Q14203|DCTN1_HUMAN Dynactin subunit 1 OS=Homo sapiens GN=DCTN1 PE=1 SV=3	9	17
DCTN1	Q14203-5	>sp|Q14203-5|DCTN1_HUMAN Isoform 5 of Dynactin subunit 1 OS=Homo sapiens GN=DCTN1	1	3
DCTN2	Q13561	>sp|Q13561|DCTN2_HUMAN Dynactin subunit 2 OS=Homo sapiens GN=DCTN2 PE=1 SV=4	14	35
DCTN4	Q9UJW0	>sp|Q9UJW0|DCTN4_HUMAN Dynactin subunit 4 OS=Homo sapiens GN=DCTN4 PE=1 SV=1	1	1
DCUN1D3	Q8IWE4	>sp|Q8IWE4|DCNL3_HUMAN DCN1-like protein 3 OS=Homo sapiens GN=DCUN1D3 PE=1 SV=1	2	3
DCUN1D5	Q9BTE7	>sp|Q9BTE7|DCNL5_HUMAN DCN1-like protein 5 OS=Homo sapiens GN=DCUN1D5 PE=1 SV=1	1	1
DCXR	Q7Z4W1	>sp|Q7Z4W1|DCXR_HUMAN L-xylulose reductase OS=Homo sapiens GN=DCXR PE=1 SV=2	6	14
DDAH1	O94760	>sp|O94760|DDAH1_HUMAN N(G),N(G)-dimethylarginine dimethylaminohydrolase 1 OS=Homo sapiens GN=DDAH1 PE=1 SV=3	2	4
DDAH2	O95865	>sp|O95865|DDAH2_HUMAN N(G),N(G)-dimethylarginine dimethylaminohydrolase 2 OS=Homo sapiens GN=DDAH2 PE=1 SV=1	10	48
DDB1	Q16531	>sp|Q16531|DDB1_HUMAN DNA damage-binding protein 1 OS=Homo sapiens GN=DDB1 PE=1 SV=1	7	12
DDOST	P39656	>sp|P39656|OST48_HUMAN Dolichyl-diphosphooligosaccharide--protein glycosyltransferase 48 kDa subunit OS=Homo sapiens GN=DDOST PE=1 SV=4	8	17
DDRGK1	Q96HY6	>sp|Q96HY6|DDRGK_HUMAN DDRGK domain-containing protein 1 OS=Homo sapiens GN=DDRGK1 PE=1 SV=2	1	1
DDT	J3KQ18	>tr|J3KQ18|J3KQ18_HUMAN D-dopachrome decarboxylase OS=Homo sapiens GN=DDT PE=1 SV=1	1	1
DDT	P30046	>sp|P30046|DOPD_HUMAN D-dopachrome decarboxylase OS=Homo sapiens GN=DDT PE=1 SV=3	1	8
DDTL	A6NHG4	>sp|A6NHG4|DDTL_HUMAN D-dopachrome decarboxylase-like protein OS=Homo sapiens GN=DDTL PE=2 SV=1	4	9
DDX1	Q92499	>sp|Q92499|DDX1_HUMAN ATP-dependent RNA helicase DDX1 OS=Homo sapiens GN=DDX1 PE=1 SV=2	3	4
DDX17	Q92841	>sp|Q92841|DDX17_HUMAN Probable ATP-dependent RNA helicase DDX17 OS=Homo sapiens GN=DDX17 PE=1 SV=2	2	2
DDX19A	Q9NUU7	>sp|Q9NUU7|DD19A_HUMAN ATP-dependent RNA helicase DDX19A OS=Homo sapiens GN=DDX19A PE=1 SV=1	2	3
DDX39A	O00148	>sp|O00148|DX39A_HUMAN ATP-dependent RNA helicase DDX39A OS=Homo sapiens GN=DDX39A PE=1 SV=2	4	5
DDX39B	Q13838	>sp|Q13838|DX39B_HUMAN Spliceosome RNA helicase DDX39B OS=Homo sapiens GN=DDX39B PE=1 SV=1	2	4
DDX55	Q8NHQ9	>sp|Q8NHQ9|DDX55_HUMAN ATP-dependent RNA helicase DDX55 OS=Homo sapiens GN=DDX55 PE=1 SV=3	1	1
DDX6	P26196	>sp|P26196|DDX6_HUMAN Probable ATP-dependent RNA helicase DDX6 OS=Homo sapiens GN=DDX6 PE=1 SV=2	1	1
DECR1	Q16698	>sp|Q16698|DECR_HUMAN 2,4-dienoyl-CoA reductase, mitochondrial OS=Homo sapiens GN=DECR1 PE=1 SV=1	8	32
DEFA1	P59665	>sp|P59665|DEF1_HUMAN Neutrophil defensin 1 OS=Homo sapiens GN=DEFA1 PE=1 SV=1	2	3
DENND4A	Q7Z401	>sp|Q7Z401|MYCPP_HUMAN C-myc promoter-binding protein OS=Homo sapiens GN=DENND4A PE=1 SV=2	1	1
DENR	O43583	>sp|O43583|DENR_HUMAN Density-regulated protein OS=Homo sapiens GN=DENR PE=1 SV=2	2	4
DERA	Q9Y315	>sp|Q9Y315|DEOC_HUMAN Putative deoxyribose-phosphate aldolase OS=Homo sapiens GN=DERA PE=1 SV=2	1	1
DERL1	Q9BUN8	>sp|Q9BUN8|DERL1_HUMAN Derlin-1 OS=Homo sapiens GN=DERL1 PE=1 SV=1	1	2
DES	P17661	>sp|P17661|DESM_HUMAN Desmin OS=Homo sapiens GN=DES PE=1 SV=3	5	51
DGKG	P49619	>sp|P49619|DGKG_HUMAN Diacylglycerol kinase gamma OS=Homo sapiens GN=DGKG PE=2 SV=3	1	1
DHRS1	Q96LJ7	>sp|Q96LJ7|DHRS1_HUMAN Dehydrogenase/reductase SDR family member 1 OS=Homo sapiens GN=DHRS1 PE=1 SV=1	2	2
DHRS7	Q9Y394	>sp|Q9Y394|DHRS7_HUMAN Dehydrogenase/reductase SDR family member 7 OS=Homo sapiens GN=DHRS7 PE=1 SV=1	2	4
DHRS7B	Q6IAN0	>sp|Q6IAN0|DRS7B_HUMAN Dehydrogenase/reductase SDR family member 7B OS=Homo sapiens GN=DHRS7B PE=1 SV=2	1	1
DHX30	Q7L2E3	>sp|Q7L2E3|DHX30_HUMAN Putative ATP-dependent RNA helicase DHX30 OS=Homo sapiens GN=DHX30 PE=1 SV=1	1	2
DHX9	Q08211	>sp|Q08211|DHX9_HUMAN ATP-dependent RNA helicase A OS=Homo sapiens GN=DHX9 PE=1 SV=4	3	3
DIABLO	Q9NR28	>sp|Q9NR28|DBLOH_HUMAN Diablo homolog, mitochondrial OS=Homo sapiens GN=DIABLO PE=1 SV=1	1	2
DKFZp434E2321	Q9UF43	>tr|Q9UF43|Q9UF43_HUMAN Putative uncharacterized protein DKFZp434E2321 (Fragment) OS=Homo sapiens GN=DKFZp434E2321 PE=2 SV=1	1	1
DKFZp666M0710	Q658W4	>tr|Q658W4|Q658W4_HUMAN Putative uncharacterized protein DKFZp666M0710 (Fragment) OS=Homo sapiens GN=DKFZp666M0710 PE=2 SV=1	1	1
DKFZp686A0568	Q5CZ93	>tr|Q5CZ93|Q5CZ93_HUMAN Putative uncharacterized protein DKFZp686A0568 OS=Homo sapiens GN=DKFZp686A0568 PE=2 SV=1	1	1
DKFZp686C15213	Q6MZU6	>tr|Q6MZU6|Q6MZU6_HUMAN Putative uncharacterized protein DKFZp686C15213 OS=Homo sapiens GN=DKFZp686C15213 PE=1 SV=1	2	20
DKFZp686G11190	Q6MZQ6	>tr|Q6MZQ6|Q6MZQ6_HUMAN Putative uncharacterized protein DKFZp686G11190 OS=Homo sapiens GN=DKFZp686G11190 PE=1 SV=1	1	1
DKFZp686I04196	Q6N093	>tr|Q6N093|Q6N093_HUMAN Putative uncharacterized protein DKFZp686I04196 (Fragment) OS=Homo sapiens GN=DKFZp686I04196 PE=1 SV=1	1	1
DKFZp686K04218	Q7Z379	>tr|Q7Z379|Q7Z379_HUMAN Putative uncharacterized protein DKFZp686K04218 (Fragment) OS=Homo sapiens GN=DKFZp686K04218 PE=1 SV=1	1	1
DKFZp686M0430	Q5CZB5	>tr|Q5CZB5|Q5CZB5_HUMAN Putative uncharacterized protein DKFZp686M0430 OS=Homo sapiens GN=DKFZp686M0430 PE=2 SV=1	3	15
DKFZp686N02209	Q7Z351	>tr|Q7Z351|Q7Z351_HUMAN Putative uncharacterized protein DKFZp686N02209 OS=Homo sapiens GN=DKFZp686N02209 PE=2 SV=1	1	2
DKFZp686P15220	Q6N089	>tr|Q6N089|Q6N089_HUMAN Putative uncharacterized protein DKFZp686P15220 OS=Homo sapiens GN=DKFZp686P15220 PE=1 SV=1	2	2
DLAT	P10515	>sp|P10515|ODP2_HUMAN Dihydrolipoyllysine-residue acetyltransferase component of pyruvate dehydrogenase complex, mitochondrial OS=Homo sapiens GN=DLAT PE=1 SV=3	6	18
DLD	P09622	>sp|P09622|DLDH_HUMAN Dihydrolipoyl dehydrogenase, mitochondrial OS=Homo sapiens GN=DLD PE=1 SV=2	12	30
DLG5	Q8TDM6	>sp|Q8TDM6|DLG5_HUMAN Disks large homolog 5 OS=Homo sapiens GN=DLG5 PE=1 SV=4	1	2
DLGAP4	Q9Y2H0	>sp|Q9Y2H0|DLGP4_HUMAN Disks large-associated protein 4 OS=Homo sapiens GN=DLGAP4 PE=1 SV=3	1	3
DLST	P36957	>sp|P36957|ODO2_HUMAN Dihydrolipoyllysine-residue succinyltransferase component of 2-oxoglutarate dehydrogenase complex, mitochondrial OS=Homo sapiens GN=DLST PE=1 SV=4	8	36
DMD	P11532	>sp|P11532|DMD_HUMAN Dystrophin OS=Homo sapiens GN=DMD PE=1 SV=3	2	2
DNAJA1	P31689	>sp|P31689|DNJA1_HUMAN DnaJ homolog subfamily A member 1 OS=Homo sapiens GN=DNAJA1 PE=1 SV=2	1	1
DNAJA2	O60884	>sp|O60884|DNJA2_HUMAN DnaJ homolog subfamily A member 2 OS=Homo sapiens GN=DNAJA2 PE=1 SV=1	4	8
DNAJA3	Q96EY1	>sp|Q96EY1|DNJA3_HUMAN DnaJ homolog subfamily A member 3, mitochondrial OS=Homo sapiens GN=DNAJA3 PE=1 SV=2	1	1
DNAJB1	P25685	>sp|P25685|DNJB1_HUMAN DnaJ homolog subfamily B member 1 OS=Homo sapiens GN=DNAJB1 PE=1 SV=4	2	2
DNAJB11	Q9UBS4	>sp|Q9UBS4|DJB11_HUMAN DnaJ homolog subfamily B member 11 OS=Homo sapiens GN=DNAJB11 PE=1 SV=1	1	1
DNAJB2	P25686	>sp|P25686|DNJB2_HUMAN DnaJ homolog subfamily B member 2 OS=Homo sapiens GN=DNAJB2 PE=1 SV=3	1	1
DNAJC17	Q9NVM6	>sp|Q9NVM6|DJC17_HUMAN DnaJ homolog subfamily C member 17 OS=Homo sapiens GN=DNAJC17 PE=1 SV=1	1	1
DNAJC8	O75937	>sp|O75937|DNJC8_HUMAN DnaJ homolog subfamily C member 8 OS=Homo sapiens GN=DNAJC8 PE=1 SV=2	1	2
DNALI1	O14645	>sp|O14645|IDLC_HUMAN Axonemal dynein light intermediate polypeptide 1 OS=Homo sapiens GN=DNALI1 PE=1 SV=2	1	1
DNM1	Q05193	>sp|Q05193|DYN1_HUMAN Dynamin-1 OS=Homo sapiens GN=DNM1 PE=1 SV=2	3	7
DNM1L	O00429	>sp|O00429|DNM1L_HUMAN Dynamin-1-like protein OS=Homo sapiens GN=DNM1L PE=1 SV=2	4	4
DNM2	P50570	>sp|P50570|DYN2_HUMAN Dynamin-2 OS=Homo sapiens GN=DNM2 PE=1 SV=2	1	2
DNPEP	Q9ULA0	>sp|Q9ULA0|DNPEP_HUMAN Aspartyl aminopeptidase OS=Homo sapiens GN=DNPEP PE=1 SV=1	4	6
DNPH1	O43598	>sp|O43598|DNPH1_HUMAN 2'-deoxynucleoside 5'-phosphate N-hydrolase 1 OS=Homo sapiens GN=DNPH1 PE=1 SV=1	3	3
DOCK7	Q96N67	>sp|Q96N67|DOCK7_HUMAN Dedicator of cytokinesis protein 7 OS=Homo sapiens GN=DOCK7 PE=1 SV=4	1	1
DPM1	O60762	>sp|O60762|DPM1_HUMAN Dolichol-phosphate mannosyltransferase subunit 1 OS=Homo sapiens GN=DPM1 PE=1 SV=1	1	1
DPP3	Q9NY33	>sp|Q9NY33|DPP3_HUMAN Dipeptidyl peptidase 3 OS=Homo sapiens GN=DPP3 PE=1 SV=2	2	2
DPP4	P27487	>sp|P27487|DPP4_HUMAN Dipeptidyl peptidase 4 OS=Homo sapiens GN=DPP4 PE=1 SV=2	2	2
DPT	Q07507	>sp|Q07507|DERM_HUMAN Dermatopontin OS=Homo sapiens GN=DPT PE=2 SV=2	4	13
DPYSL2	Q16555	>sp|Q16555|DPYL2_HUMAN Dihydropyrimidinase-related protein 2 OS=Homo sapiens GN=DPYSL2 PE=1 SV=1	20	70
DPYSL3	Q14195	>sp|Q14195|DPYL3_HUMAN Dihydropyrimidinase-related protein 3 OS=Homo sapiens GN=DPYSL3 PE=1 SV=1	11	23
DPYSL3	Q14195-2	>sp|Q14195-2|DPYL3_HUMAN Isoform LCRMP-4 of Dihydropyrimidinase-related protein 3 OS=Homo sapiens GN=DPYSL3	2	6
DRG2	P55039	>sp|P55039|DRG2_HUMAN Developmentally-regulated GTP-binding protein 2 OS=Homo sapiens GN=DRG2 PE=1 SV=1	1	3
DROSHA	Q9NRR4	>sp|Q9NRR4|RNC_HUMAN Ribonuclease 3 OS=Homo sapiens GN=DROSHA PE=1 SV=2	1	1
DSC1	Q08554	>sp|Q08554|DSC1_HUMAN Desmocollin-1 OS=Homo sapiens GN=DSC1 PE=1 SV=2	1	2
DST	Q03001	>sp|Q03001|DYST_HUMAN Dystonin OS=Homo sapiens GN=DST PE=1 SV=4	1	3
DSTN	P60981	>sp|P60981|DEST_HUMAN Destrin OS=Homo sapiens GN=DSTN PE=1 SV=3	7	16
DUSP3	P51452	>sp|P51452|DUS3_HUMAN Dual specificity protein phosphatase 3 OS=Homo sapiens GN=DUSP3 PE=1 SV=1	2	5
DYNC1H1	Q14204	>sp|Q14204|DYHC1_HUMAN Cytoplasmic dynein 1 heavy chain 1 OS=Homo sapiens GN=DYNC1H1 PE=1 SV=5	63	120
DYNC1I2	Q13409	>sp|Q13409|DC1I2_HUMAN Cytoplasmic dynein 1 intermediate chain 2 OS=Homo sapiens GN=DYNC1I2 PE=1 SV=3	6	10
DYNC1I2	Q13409-2	>sp|Q13409-2|DC1I2_HUMAN Isoform 2B of Cytoplasmic dynein 1 intermediate chain 2 OS=Homo sapiens GN=DYNC1I2	2	6
DYNC1LI1	Q9Y6G9	>sp|Q9Y6G9|DC1L1_HUMAN Cytoplasmic dynein 1 light intermediate chain 1 OS=Homo sapiens GN=DYNC1LI1 PE=1 SV=3	1	2
DYNC1LI2	O43237	>sp|O43237|DC1L2_HUMAN Cytoplasmic dynein 1 light intermediate chain 2 OS=Homo sapiens GN=DYNC1LI2 PE=1 SV=1	5	7
DYNLL1	P63167	>sp|P63167|DYL1_HUMAN Dynein light chain 1, cytoplasmic OS=Homo sapiens GN=DYNLL1 PE=1 SV=1	4	10
DYNLL2	Q96FJ2	>sp|Q96FJ2|DYL2_HUMAN Dynein light chain 2, cytoplasmic OS=Homo sapiens GN=DYNLL2 PE=1 SV=1	3	8
DYNLRB1	Q9NP97	>sp|Q9NP97|DLRB1_HUMAN Dynein light chain roadblock-type 1 OS=Homo sapiens GN=DYNLRB1 PE=1 SV=3	2	4
DYNLT3	P51808	>sp|P51808|DYLT3_HUMAN Dynein light chain Tctex-type 3 OS=Homo sapiens GN=DYNLT3 PE=1 SV=1	1	2
DYSF	O75923	>sp|O75923|DYSF_HUMAN Dysferlin OS=Homo sapiens GN=DYSF PE=1 SV=1	2	2
ECH1	Q13011	>sp|Q13011|ECH1_HUMAN Delta(3,5)-Delta(2,4)-dienoyl-CoA isomerase, mitochondrial OS=Homo sapiens GN=ECH1 PE=1 SV=2	12	28
ECHDC1	Q9NTX5	>sp|Q9NTX5|ECHD1_HUMAN Ethylmalonyl-CoA decarboxylase OS=Homo sapiens GN=ECHDC1 PE=1 SV=2	10	24
ECHDC3	Q96DC8	>sp|Q96DC8|ECHD3_HUMAN Enoyl-CoA hydratase domain-containing protein 3, mitochondrial OS=Homo sapiens GN=ECHDC3 PE=1 SV=2	5	5
ECHS1	P30084	>sp|P30084|ECHM_HUMAN Enoyl-CoA hydratase, mitochondrial OS=Homo sapiens GN=ECHS1 PE=1 SV=4	19	60
ECI1	P42126	>sp|P42126|ECI1_HUMAN Enoyl-CoA delta isomerase 1, mitochondrial OS=Homo sapiens GN=ECI1 PE=1 SV=1	4	9
ECI2	O75521	>sp|O75521|ECI2_HUMAN Enoyl-CoA delta isomerase 2, mitochondrial OS=Homo sapiens GN=ECI2 PE=1 SV=4	1	2
ECM1	Q16610	>sp|Q16610|ECM1_HUMAN Extracellular matrix protein 1 OS=Homo sapiens GN=ECM1 PE=1 SV=2	2	2
EDC4	Q6P2E9	>sp|Q6P2E9|EDC4_HUMAN Enhancer of mRNA-decapping protein 4 OS=Homo sapiens GN=EDC4 PE=1 SV=1	1	1
EDF1	O60869	>sp|O60869|EDF1_HUMAN Endothelial differentiation-related factor 1 OS=Homo sapiens GN=EDF1 PE=1 SV=1	1	1
EEA1	Q15075	>sp|Q15075|EEA1_HUMAN Early endosome antigen 1 OS=Homo sapiens GN=EEA1 PE=1 SV=2	14	23
EEF1A1	P68104	>sp|P68104|EF1A1_HUMAN Elongation factor 1-alpha 1 OS=Homo sapiens GN=EEF1A1 PE=1 SV=1	26	205
EEF1B2	P24534	>sp|P24534|EF1B_HUMAN Elongation factor 1-beta OS=Homo sapiens GN=EEF1B2 PE=1 SV=3	5	14
EEF1D	P29692	>sp|P29692|EF1D_HUMAN Elongation factor 1-delta OS=Homo sapiens GN=EEF1D PE=1 SV=5	4	10
EEF1G	P26641	>sp|P26641|EF1G_HUMAN Elongation factor 1-gamma OS=Homo sapiens GN=EEF1G PE=1 SV=3	9	20
EEF2	P13639	>sp|P13639|EF2_HUMAN Elongation factor 2 OS=Homo sapiens GN=EEF2 PE=1 SV=4	30	95
EFEMP1	Q12805	>sp|Q12805|FBLN3_HUMAN EGF-containing fibulin-like extracellular matrix protein 1 OS=Homo sapiens GN=EFEMP1 PE=1 SV=2	4	10
EFHD1	Q9BUP0	>sp|Q9BUP0|EFHD1_HUMAN EF-hand domain-containing protein D1 OS=Homo sapiens GN=EFHD1 PE=1 SV=1	1	1
EFHD2	Q96C19	>sp|Q96C19|EFHD2_HUMAN EF-hand domain-containing protein D2 OS=Homo sapiens GN=EFHD2 PE=1 SV=1	1	1
EFR3B	Q9Y2G0	>sp|Q9Y2G0|EFR3B_HUMAN Protein EFR3 homolog B OS=Homo sapiens GN=EFR3B PE=1 SV=2	1	1
EGFR	P00533	>sp|P00533|EGFR_HUMAN Epidermal growth factor receptor OS=Homo sapiens GN=EGFR PE=1 SV=2	1	2
EGLN2	Q96KS0	>sp|Q96KS0|EGLN2_HUMAN Egl nine homolog 2 OS=Homo sapiens GN=EGLN2 PE=1 SV=1	1	1
EHBP1L1	Q8N3D4	>sp|Q8N3D4|EH1L1_HUMAN EH domain-binding protein 1-like protein 1 OS=Homo sapiens GN=EHBP1L1 PE=1 SV=2	1	1
EHD1	Q9H4M9	>sp|Q9H4M9|EHD1_HUMAN EH domain-containing protein 1 OS=Homo sapiens GN=EHD1 PE=1 SV=2	14	62
EHD2	Q9NZN4	>sp|Q9NZN4|EHD2_HUMAN EH domain-containing protein 2 OS=Homo sapiens GN=EHD2 PE=1 SV=2	53	521
EHD3	Q9NZN3	>sp|Q9NZN3|EHD3_HUMAN EH domain-containing protein 3 OS=Homo sapiens GN=EHD3 PE=1 SV=2	1	2
EHD4	Q9H223	>sp|Q9H223|EHD4_HUMAN EH domain-containing protein 4 OS=Homo sapiens GN=EHD4 PE=1 SV=1	10	21
EHF	Q9NZC4	>sp|Q9NZC4|EHF_HUMAN ETS homologous factor OS=Homo sapiens GN=EHF PE=2 SV=1	1	1
EHHADH	Q08426	>sp|Q08426|ECHP_HUMAN Peroxisomal bifunctional enzyme OS=Homo sapiens GN=EHHADH PE=1 SV=3	2	2
EIF1AX	P47813	>sp|P47813|IF1AX_HUMAN Eukaryotic translation initiation factor 1A, X-chromosomal OS=Homo sapiens GN=EIF1AX PE=1 SV=2	1	1
EIF2AK4	Q9P2K8	>sp|Q9P2K8|E2AK4_HUMAN Eukaryotic translation initiation factor 2-alpha kinase 4 OS=Homo sapiens GN=EIF2AK4 PE=1 SV=3	1	1
EIF2S1	P05198	>sp|P05198|IF2A_HUMAN Eukaryotic translation initiation factor 2 subunit 1 OS=Homo sapiens GN=EIF2S1 PE=1 SV=3	3	5
EIF2S3	P41091	>sp|P41091|IF2G_HUMAN Eukaryotic translation initiation factor 2 subunit 3 OS=Homo sapiens GN=EIF2S3 PE=1 SV=3	2	4
EIF2S3L	Q2VIR3	>sp|Q2VIR3|IF2GL_HUMAN Putative eukaryotic translation initiation factor 2 subunit 3-like protein OS=Homo sapiens GN=EIF2S3L PE=5 SV=2	1	1
EIF3A	Q14152	>sp|Q14152|EIF3A_HUMAN Eukaryotic translation initiation factor 3 subunit A OS=Homo sapiens GN=EIF3A PE=1 SV=1	3	4
EIF3B	P55884	>sp|P55884|EIF3B_HUMAN Eukaryotic translation initiation factor 3 subunit B OS=Homo sapiens GN=EIF3B PE=1 SV=3	2	5
EIF3C	Q99613	>sp|Q99613|EIF3C_HUMAN Eukaryotic translation initiation factor 3 subunit C OS=Homo sapiens GN=EIF3C PE=1 SV=1	2	5
EIF3D	O15371	>sp|O15371|EIF3D_HUMAN Eukaryotic translation initiation factor 3 subunit D OS=Homo sapiens GN=EIF3D PE=1 SV=1	2	3
EIF3F	O00303	>sp|O00303|EIF3F_HUMAN Eukaryotic translation initiation factor 3 subunit F OS=Homo sapiens GN=EIF3F PE=1 SV=1	2	2
EIF3G	O75821	>sp|O75821|EIF3G_HUMAN Eukaryotic translation initiation factor 3 subunit G OS=Homo sapiens GN=EIF3G PE=1 SV=2	1	3
EIF3H	O15372	>sp|O15372|EIF3H_HUMAN Eukaryotic translation initiation factor 3 subunit H OS=Homo sapiens GN=EIF3H PE=1 SV=1	2	4
EIF3I	Q13347	>sp|Q13347|EIF3I_HUMAN Eukaryotic translation initiation factor 3 subunit I OS=Homo sapiens GN=EIF3I PE=1 SV=1	1	1
EIF3K	Q9UBQ5	>sp|Q9UBQ5|EIF3K_HUMAN Eukaryotic translation initiation factor 3 subunit K OS=Homo sapiens GN=EIF3K PE=1 SV=1	2	3
EIF3L	Q9Y262	>sp|Q9Y262|EIF3L_HUMAN Eukaryotic translation initiation factor 3 subunit L OS=Homo sapiens GN=EIF3L PE=1 SV=1	1	1
EIF4A1	P60842	>sp|P60842|IF4A1_HUMAN Eukaryotic initiation factor 4A-I OS=Homo sapiens GN=EIF4A1 PE=1 SV=1	13	47
EIF4A2	Q14240	>sp|Q14240|IF4A2_HUMAN Eukaryotic initiation factor 4A-II OS=Homo sapiens GN=EIF4A2 PE=1 SV=2	3	6
EIF4A3	P38919	>sp|P38919|IF4A3_HUMAN Eukaryotic initiation factor 4A-III OS=Homo sapiens GN=EIF4A3 PE=1 SV=4	2	2
EIF4B	P23588	>sp|P23588|IF4B_HUMAN Eukaryotic translation initiation factor 4B OS=Homo sapiens GN=EIF4B PE=1 SV=2	2	2
EIF4E	P06730	>sp|P06730|IF4E_HUMAN Eukaryotic translation initiation factor 4E OS=Homo sapiens GN=EIF4E PE=1 SV=2	2	2
EIF4G1	Q04637	>sp|Q04637|IF4G1_HUMAN Eukaryotic translation initiation factor 4 gamma 1 OS=Homo sapiens GN=EIF4G1 PE=1 SV=4	5	5
EIF4H	Q15056	>sp|Q15056|IF4H_HUMAN Eukaryotic translation initiation factor 4H OS=Homo sapiens GN=EIF4H PE=1 SV=5	2	2
EIF5	P55010	>sp|P55010|IF5_HUMAN Eukaryotic translation initiation factor 5 OS=Homo sapiens GN=EIF5 PE=1 SV=2	1	2
EIF5A	P63241	>sp|P63241|IF5A1_HUMAN Eukaryotic translation initiation factor 5A-1 OS=Homo sapiens GN=EIF5A PE=1 SV=2	7	35
EIF5B	O60841	>sp|O60841|IF2P_HUMAN Eukaryotic translation initiation factor 5B OS=Homo sapiens GN=EIF5B PE=1 SV=4	1	1
EIF6	P56537	>sp|P56537|IF6_HUMAN Eukaryotic translation initiation factor 6 OS=Homo sapiens GN=EIF6 PE=1 SV=1	1	5
ELANE	P08246	>sp|P08246|ELNE_HUMAN Neutrophil elastase OS=Homo sapiens GN=ELANE PE=1 SV=1	3	4
ELMO1	Q92556	>sp|Q92556|ELMO1_HUMAN Engulfment and cell motility protein 1 OS=Homo sapiens GN=ELMO1 PE=1 SV=2	1	1
ELMSAN1	Q6PJG2	>sp|Q6PJG2|EMSA1_HUMAN ELM2 and SANT domain-containing protein 1 OS=Homo sapiens GN=ELMSAN1 PE=1 SV=2	1	1
EMC2	Q15006	>sp|Q15006|EMC2_HUMAN ER membrane protein complex subunit 2 OS=Homo sapiens GN=EMC2 PE=1 SV=1	2	2
EMC4	Q5J8M3	>sp|Q5J8M3|EMC4_HUMAN ER membrane protein complex subunit 4 OS=Homo sapiens GN=EMC4 PE=1 SV=2	1	1
EMID1	Q96A84	>sp|Q96A84|EMID1_HUMAN EMI domain-containing protein 1 OS=Homo sapiens GN=EMID1 PE=2 SV=1	1	1
EML2	O95834	>sp|O95834|EMAL2_HUMAN Echinoderm microtubule-associated protein-like 2 OS=Homo sapiens GN=EML2 PE=2 SV=1	1	1
EML6	Q6ZMW3	>sp|Q6ZMW3|EMAL6_HUMAN Echinoderm microtubule-associated protein-like 6 OS=Homo sapiens GN=EML6 PE=2 SV=2	1	1
EMP2	P54851	>sp|P54851|EMP2_HUMAN Epithelial membrane protein 2 OS=Homo sapiens GN=EMP2 PE=2 SV=1	1	2
EMR1	Q14246	>sp|Q14246|EMR1_HUMAN EGF-like module-containing mucin-like hormone receptor-like 1 OS=Homo sapiens GN=EMR1 PE=2 SV=3	1	2
EN2	P19622	>sp|P19622|HME2_HUMAN Homeobox protein engrailed-2 OS=Homo sapiens GN=EN2 PE=1 SV=3	1	1
ENAH	Q8N8S7	>sp|Q8N8S7|ENAH_HUMAN Protein enabled homolog OS=Homo sapiens GN=ENAH PE=1 SV=2	1	5
ENDOD1	O94919	>sp|O94919|ENDD1_HUMAN Endonuclease domain-containing 1 protein OS=Homo sapiens GN=ENDOD1 PE=1 SV=2	1	1
ENO1	P06733	>sp|P06733|ENOA_HUMAN Alpha-enolase OS=Homo sapiens GN=ENO1 PE=1 SV=2	39	298
ENO2	P09104	>sp|P09104|ENOG_HUMAN Gamma-enolase OS=Homo sapiens GN=ENO2 PE=1 SV=3	1	1
ENO3	P13929	>sp|P13929|ENOB_HUMAN Beta-enolase OS=Homo sapiens GN=ENO3 PE=1 SV=5	1	2
ENSA	O43768	>sp|O43768|ENSA_HUMAN Alpha-endosulfine OS=Homo sapiens GN=ENSA PE=1 SV=1	1	1
EPB41	P11171	>sp|P11171|41_HUMAN Protein 4.1 OS=Homo sapiens GN=EPB41 PE=1 SV=4	2	2
EPB41L1	Q9H4G0	>sp|Q9H4G0|E41L1_HUMAN Band 4.1-like protein 1 OS=Homo sapiens GN=EPB41L1 PE=1 SV=2	6	7
EPB41L2	O43491	>sp|O43491|E41L2_HUMAN Band 4.1-like protein 2 OS=Homo sapiens GN=EPB41L2 PE=1 SV=1	35	83
EPB41L3	Q9Y2J2	>sp|Q9Y2J2|E41L3_HUMAN Band 4.1-like protein 3 OS=Homo sapiens GN=EPB41L3 PE=1 SV=2	5	6
EPB41L3	Q9Y2J2-2	>sp|Q9Y2J2-2|E41L3_HUMAN Isoform 2 of Band 4.1-like protein 3 OS=Homo sapiens GN=EPB41L3	1	1
EPDR1	Q9UM22	>sp|Q9UM22|EPDR1_HUMAN Mammalian ependymin-related protein 1 OS=Homo sapiens GN=EPDR1 PE=1 SV=2	1	1
EPHX1	P07099	>sp|P07099|HYEP_HUMAN Epoxide hydrolase 1 OS=Homo sapiens GN=EPHX1 PE=1 SV=1	23	131
EPHX2	P34913	>sp|P34913|HYES_HUMAN Bifunctional epoxide hydrolase 2 OS=Homo sapiens GN=EPHX2 PE=1 SV=2	3	3
EPN1	Q9Y6I3	>sp|Q9Y6I3|EPN1_HUMAN Epsin-1 OS=Homo sapiens GN=EPN1 PE=1 SV=2	2	2
EPPK1	P58107	>sp|P58107|EPIPL_HUMAN Epiplakin OS=Homo sapiens GN=EPPK1 PE=1 SV=2	2	2
EPRS	P07814	>sp|P07814|SYEP_HUMAN Bifunctional glutamate/proline--tRNA ligase OS=Homo sapiens GN=EPRS PE=1 SV=5	1	1
EPS15	P42566	>sp|P42566|EPS15_HUMAN Epidermal growth factor receptor substrate 15 OS=Homo sapiens GN=EPS15 PE=1 SV=2	2	3
EPS15L1	Q9UBC2	>sp|Q9UBC2|EP15R_HUMAN Epidermal growth factor receptor substrate 15-like 1 OS=Homo sapiens GN=EPS15L1 PE=1 SV=1	1	1
ERAP1	Q9NZ08	>sp|Q9NZ08|ERAP1_HUMAN Endoplasmic reticulum aminopeptidase 1 OS=Homo sapiens GN=ERAP1 PE=1 SV=3	16	35
ERGIC1	Q969X5	>sp|Q969X5|ERGI1_HUMAN Endoplasmic reticulum-Golgi intermediate compartment protein 1 OS=Homo sapiens GN=ERGIC1 PE=1 SV=1	3	4
ERH	P84090	>sp|P84090|ERH_HUMAN Enhancer of rudimentary homolog OS=Homo sapiens GN=ERH PE=1 SV=1	2	3
ERLIN1	O75477	>sp|O75477|ERLN1_HUMAN Erlin-1 OS=Homo sapiens GN=ERLIN1 PE=1 SV=1	4	12
ERLIN2	O94905	>sp|O94905|ERLN2_HUMAN Erlin-2 OS=Homo sapiens GN=ERLIN2 PE=1 SV=1	6	12
ERO1L	Q96HE7	>sp|Q96HE7|ERO1A_HUMAN ERO1-like protein alpha OS=Homo sapiens GN=ERO1L PE=1 SV=2	3	4
ERP29	P30040	>sp|P30040|ERP29_HUMAN Endoplasmic reticulum resident protein 29 OS=Homo sapiens GN=ERP29 PE=1 SV=4	6	12
ERP44	Q9BS26	>sp|Q9BS26|ERP44_HUMAN Endoplasmic reticulum resident protein 44 OS=Homo sapiens GN=ERP44 PE=1 SV=1	6	15
ESCO2	Q56NI9	>sp|Q56NI9|ESCO2_HUMAN N-acetyltransferase ESCO2 OS=Homo sapiens GN=ESCO2 PE=1 SV=1	1	1
ESD	P10768	>sp|P10768|ESTD_HUMAN S-formylglutathione hydrolase OS=Homo sapiens GN=ESD PE=1 SV=2	8	19
ESRRB	O95718	>sp|O95718|ERR2_HUMAN Steroid hormone receptor ERR2 OS=Homo sapiens GN=ESRRB PE=1 SV=2	1	1
ESYT1	Q9BSJ8	>sp|Q9BSJ8|ESYT1_HUMAN Extended synaptotagmin-1 OS=Homo sapiens GN=ESYT1 PE=1 SV=1	19	58
ESYT2	A0FGR8	>sp|A0FGR8|ESYT2_HUMAN Extended synaptotagmin-2 OS=Homo sapiens GN=ESYT2 PE=1 SV=1	5	9
ESYT2	A0FGR8-2	>sp|A0FGR8-2|ESYT2_HUMAN Isoform 2 of Extended synaptotagmin-2 OS=Homo sapiens GN=ESYT2	1	3
ETFA	P13804	>sp|P13804|ETFA_HUMAN Electron transfer flavoprotein subunit alpha, mitochondrial OS=Homo sapiens GN=ETFA PE=1 SV=1	9	43
ETFB	P38117	>sp|P38117|ETFB_HUMAN Electron transfer flavoprotein subunit beta OS=Homo sapiens GN=ETFB PE=1 SV=3	7	47
ETFDH	Q16134	>sp|Q16134|ETFD_HUMAN Electron transfer flavoprotein-ubiquinone oxidoreductase, mitochondrial OS=Homo sapiens GN=ETFDH PE=1 SV=2	9	18
ETS1	P14921	>sp|P14921|ETS1_HUMAN Protein C-ets-1 OS=Homo sapiens GN=ETS1 PE=1 SV=1	1	1
EVA1B	Q9NVM1	>sp|Q9NVM1|EVA1B_HUMAN Protein eva-1 homolog B OS=Homo sapiens GN=EVA1B PE=1 SV=1	1	1
EXOC8	Q8IYI6	>sp|Q8IYI6|EXOC8_HUMAN Exocyst complex component 8 OS=Homo sapiens GN=EXOC8 PE=1 SV=2	2	3
EXT2	Q93063	>sp|Q93063|EXT2_HUMAN Exostosin-2 OS=Homo sapiens GN=EXT2 PE=1 SV=1	1	1
EZR	P15311	>sp|P15311|EZRI_HUMAN Ezrin OS=Homo sapiens GN=EZR PE=1 SV=4	23	75
F10	P00742	>sp|P00742|FA10_HUMAN Coagulation factor X OS=Homo sapiens GN=F10 PE=1 SV=2	1	1
F11R	Q9Y624	>sp|Q9Y624|JAM1_HUMAN Junctional adhesion molecule A OS=Homo sapiens GN=F11R PE=1 SV=1	5	6
F12	P00748	>sp|P00748|FA12_HUMAN Coagulation factor XII OS=Homo sapiens GN=F12 PE=1 SV=3	2	2
F13A1	P00488	>sp|P00488|F13A_HUMAN Coagulation factor XIII A chain OS=Homo sapiens GN=F13A1 PE=1 SV=4	29	102
F2	P00734	>sp|P00734|THRB_HUMAN Prothrombin OS=Homo sapiens GN=F2 PE=1 SV=2	19	63
FABP4	P15090	>sp|P15090|FABP4_HUMAN Fatty acid-binding protein, adipocyte OS=Homo sapiens GN=FABP4 PE=1 SV=3	25	1177
FABP5	Q01469	>sp|Q01469|FABP5_HUMAN Fatty acid-binding protein, epidermal OS=Homo sapiens GN=FABP5 PE=1 SV=3	19	110
FAF2	Q96CS3	>sp|Q96CS3|FAF2_HUMAN FAS-associated factor 2 OS=Homo sapiens GN=FAF2 PE=1 SV=2	1	1
FAH	P16930	>sp|P16930|FAAA_HUMAN Fumarylacetoacetase OS=Homo sapiens GN=FAH PE=1 SV=2	12	43
FAHD1	Q6P587	>sp|Q6P587|FAHD1_HUMAN Acylpyruvase FAHD1, mitochondrial OS=Homo sapiens GN=FAHD1 PE=1 SV=2	3	3
FAM114A1	Q8IWE2	>sp|Q8IWE2|NXP20_HUMAN Protein NOXP20 OS=Homo sapiens GN=FAM114A1 PE=1 SV=2	1	1
FAM134C	Q86VR2	>sp|Q86VR2|F134C_HUMAN Protein FAM134C OS=Homo sapiens GN=FAM134C PE=1 SV=1	1	1
FAM135B	Q49AJ0	>sp|Q49AJ0|F135B_HUMAN Protein FAM135B OS=Homo sapiens GN=FAM135B PE=2 SV=2	1	1
FAM160B1	Q5W0V3	>sp|Q5W0V3|F16B1_HUMAN Protein FAM160B1 OS=Homo sapiens GN=FAM160B1 PE=2 SV=1	1	1
FAM162A	Q96A26	>sp|Q96A26|F162A_HUMAN Protein FAM162A OS=Homo sapiens GN=FAM162A PE=1 SV=2	2	4
FAM213A	Q9BRX8	>sp|Q9BRX8|F213A_HUMAN Redox-regulatory protein FAM213A OS=Homo sapiens GN=FAM213A PE=1 SV=3	13	82
FAM21A	Q641Q2	>sp|Q641Q2|FA21A_HUMAN WASH complex subunit FAM21A OS=Homo sapiens GN=FAM21A PE=2 SV=3	1	3
FAM45A	Q8TCE6	>sp|Q8TCE6|FA45A_HUMAN Protein FAM45A OS=Homo sapiens GN=FAM45A PE=2 SV=1	1	1
FAM45A	Q8TCE6-2	>sp|Q8TCE6-2|FA45A_HUMAN Isoform 2 of Protein FAM45A OS=Homo sapiens GN=FAM45A	1	1
FAM49B	Q9NUQ9	>sp|Q9NUQ9|FA49B_HUMAN Protein FAM49B OS=Homo sapiens GN=FAM49B PE=1 SV=1	6	11
FAM65A	Q6ZS17	>sp|Q6ZS17|FA65A_HUMAN Protein FAM65A OS=Homo sapiens GN=FAM65A PE=1 SV=1	2	4
FAM83B	Q5T0W9	>sp|Q5T0W9|FA83B_HUMAN Protein FAM83B OS=Homo sapiens GN=FAM83B PE=1 SV=1	1	2
FARSA	Q9Y285	>sp|Q9Y285|SYFA_HUMAN Phenylalanine--tRNA ligase alpha subunit OS=Homo sapiens GN=FARSA PE=1 SV=3	1	1
FARSB	Q9NSD9	>sp|Q9NSD9|SYFB_HUMAN Phenylalanine--tRNA ligase beta subunit OS=Homo sapiens GN=FARSB PE=1 SV=3	1	1
FASN	P49327	>sp|P49327|FAS_HUMAN Fatty acid synthase OS=Homo sapiens GN=FASN PE=1 SV=3	103	520
FAU	P62861	>sp|P62861|RS30_HUMAN 40S ribosomal protein S30 OS=Homo sapiens GN=FAU PE=1 SV=1	1	1
FBLN1	P23142	>sp|P23142|FBLN1_HUMAN Fibulin-1 OS=Homo sapiens GN=FBLN1 PE=1 SV=4	7	11
FBLN1	P23142-4	>sp|P23142-4|FBLN1_HUMAN Isoform C of Fibulin-1 OS=Homo sapiens GN=FBLN1	2	2
FBLN2	P98095	>sp|P98095|FBLN2_HUMAN Fibulin-2 OS=Homo sapiens GN=FBLN2 PE=1 SV=2	1	1
FBLN5	Q9UBX5	>sp|Q9UBX5|FBLN5_HUMAN Fibulin-5 OS=Homo sapiens GN=FBLN5 PE=1 SV=1	2	2
FBN1	P35555	>sp|P35555|FBN1_HUMAN Fibrillin-1 OS=Homo sapiens GN=FBN1 PE=1 SV=3	10	13
FBP1	P09467	>sp|P09467|F16P1_HUMAN Fructose-1,6-bisphosphatase 1 OS=Homo sapiens GN=FBP1 PE=1 SV=5	2	10
FBP2	O00757	>sp|O00757|F16P2_HUMAN Fructose-1,6-bisphosphatase isozyme 2 OS=Homo sapiens GN=FBP2 PE=1 SV=2	1	1
FBXO38	Q6PIJ6-3	>sp|Q6PIJ6-3|FBX38_HUMAN Isoform 3 of F-box only protein 38 OS=Homo sapiens GN=FBXO38	1	1
FCGRT	P55899	>sp|P55899|FCGRN_HUMAN IgG receptor FcRn large subunit p51 OS=Homo sapiens GN=FCGRT PE=1 SV=1	5	11
FCN1	O00602	>sp|O00602|FCN1_HUMAN Ficolin-1 OS=Homo sapiens GN=FCN1 PE=1 SV=2	1	2
FCRLB	Q6BAA4	>sp|Q6BAA4|FCRLB_HUMAN Fc receptor-like B OS=Homo sapiens GN=FCRLB PE=1 SV=1	1	1
FDPS	P14324	>sp|P14324|FPPS_HUMAN Farnesyl pyrophosphate synthase OS=Homo sapiens GN=FDPS PE=1 SV=4	2	3
FERMT1	Q9BQL6	>sp|Q9BQL6|FERM1_HUMAN Fermitin family homolog 1 OS=Homo sapiens GN=FERMT1 PE=1 SV=1	1	7
FERMT2	Q96AC1	>sp|Q96AC1|FERM2_HUMAN Fermitin family homolog 2 OS=Homo sapiens GN=FERMT2 PE=1 SV=1	22	64
FGA	P02671	>sp|P02671|FIBA_HUMAN Fibrinogen alpha chain OS=Homo sapiens GN=FGA PE=1 SV=2	34	210
FGB	P02675	>sp|P02675|FIBB_HUMAN Fibrinogen beta chain OS=Homo sapiens GN=FGB PE=1 SV=2	36	258
FGD6	Q6ZV73	>sp|Q6ZV73|FGD6_HUMAN FYVE, RhoGEF and PH domain-containing protein 6 OS=Homo sapiens GN=FGD6 PE=1 SV=2	1	2
FGF2	P09038	>sp|P09038|FGF2_HUMAN Fibroblast growth factor 2 OS=Homo sapiens GN=FGF2 PE=1 SV=3	1	1
FGG	P02679	>sp|P02679|FIBG_HUMAN Fibrinogen gamma chain OS=Homo sapiens GN=FGG PE=1 SV=3	28	230
FH	P07954	>sp|P07954|FUMH_HUMAN Fumarate hydratase, mitochondrial OS=Homo sapiens GN=FH PE=1 SV=3	9	20
FHL1	Q13642	>sp|Q13642|FHL1_HUMAN Four and a half LIM domains protein 1 OS=Homo sapiens GN=FHL1 PE=1 SV=4	13	163
FHL1	Q13642-1	>sp|Q13642-1|FHL1_HUMAN Isoform 1 of Four and a half LIM domains protein 1 OS=Homo sapiens GN=FHL1	5	46
FIS1	Q9Y3D6	>sp|Q9Y3D6|FIS1_HUMAN Mitochondrial fission 1 protein OS=Homo sapiens GN=FIS1 PE=1 SV=2	1	1
FKBP1A	P62942	>sp|P62942|FKB1A_HUMAN Peptidyl-prolyl cis-trans isomerase FKBP1A OS=Homo sapiens GN=FKBP1A PE=1 SV=2	2	6
FKBP2	P26885	>sp|P26885|FKBP2_HUMAN Peptidyl-prolyl cis-trans isomerase FKBP2 OS=Homo sapiens GN=FKBP2 PE=1 SV=2	3	10
FKBP3	Q00688	>sp|Q00688|FKBP3_HUMAN Peptidyl-prolyl cis-trans isomerase FKBP3 OS=Homo sapiens GN=FKBP3 PE=1 SV=1	1	1
FKBP4	Q02790	>sp|Q02790|FKBP4_HUMAN Peptidyl-prolyl cis-trans isomerase FKBP4 OS=Homo sapiens GN=FKBP4 PE=1 SV=3	2	4
FKBP9	O95302	>sp|O95302|FKBP9_HUMAN Peptidyl-prolyl cis-trans isomerase FKBP9 OS=Homo sapiens GN=FKBP9 PE=1 SV=2	1	1
FLG	L8E7P6	>tr|L8E7P6|L8E7P6_HUMAN Alternative protein FLG OS=Homo sapiens GN=FLG PE=4 SV=1	1	1
FLII	Q13045	>sp|Q13045|FLII_HUMAN Protein flightless-1 homolog OS=Homo sapiens GN=FLII PE=1 SV=2	1	3
FLJ00144	Q8TEP9	>tr|Q8TEP9|Q8TEP9_HUMAN FLJ00144 protein (Fragment) OS=Homo sapiens GN=FLJ00144 PE=2 SV=1	1	1
FLNA	P21333	>sp|P21333|FLNA_HUMAN Filamin-A OS=Homo sapiens GN=FLNA PE=1 SV=4	104	462
FLNB	O75369	>sp|O75369|FLNB_HUMAN Filamin-B OS=Homo sapiens GN=FLNB PE=1 SV=2	27	51
FLNC	Q14315	>sp|Q14315|FLNC_HUMAN Filamin-C OS=Homo sapiens GN=FLNC PE=1 SV=3	5	9
FLOT1	O75955	>sp|O75955|FLOT1_HUMAN Flotillin-1 OS=Homo sapiens GN=FLOT1 PE=1 SV=3	2	3
FLOT2	Q14254	>sp|Q14254|FLOT2_HUMAN Flotillin-2 OS=Homo sapiens GN=FLOT2 PE=1 SV=2	3	5
FMO1	Q01740	>sp|Q01740|FMO1_HUMAN Dimethylaniline monooxygenase [N-oxide-forming] 1 OS=Homo sapiens GN=FMO1 PE=2 SV=3	1	1
FMOD	Q06828	>sp|Q06828|FMOD_HUMAN Fibromodulin OS=Homo sapiens GN=FMOD PE=1 SV=2	2	2
FN1	P02751	>sp|P02751|FINC_HUMAN Fibronectin OS=Homo sapiens GN=FN1 PE=1 SV=4	8	9
FN3K	Q9H479	>sp|Q9H479|FN3K_HUMAN Fructosamine-3-kinase OS=Homo sapiens GN=FN3K PE=1 SV=1	1	1
FN3KRP	Q9HA64	>sp|Q9HA64|KT3K_HUMAN Ketosamine-3-kinase OS=Homo sapiens GN=FN3KRP PE=1 SV=2	1	1
FNTA	P49354	>sp|P49354|FNTA_HUMAN Protein farnesyltransferase/geranylgeranyltransferase type-1 subunit alpha OS=Homo sapiens GN=FNTA PE=1 SV=1	1	1
FOLR2	P14207	>sp|P14207|FOLR2_HUMAN Folate receptor beta OS=Homo sapiens GN=FOLR2 PE=1 SV=4	3	8
FSBP	O95073	>sp|O95073|FSBP_HUMAN Fibrinogen silencer-binding protein OS=Homo sapiens GN=FSBP PE=1 SV=1	1	2
FSCN1	Q16658	>sp|Q16658|FSCN1_HUMAN Fascin OS=Homo sapiens GN=FSCN1 PE=1 SV=3	10	30
FSTL1	Q12841	>sp|Q12841|FSTL1_HUMAN Follistatin-related protein 1 OS=Homo sapiens GN=FSTL1 PE=1 SV=1	2	3
FTH1	P02794	>sp|P02794|FRIH_HUMAN Ferritin heavy chain OS=Homo sapiens GN=FTH1 PE=1 SV=2	7	24
FTL	P02792	>sp|P02792|FRIL_HUMAN Ferritin light chain OS=Homo sapiens GN=FTL PE=1 SV=2	8	46
FUBP1	Q96AE4	>sp|Q96AE4|FUBP1_HUMAN Far upstream element-binding protein 1 OS=Homo sapiens GN=FUBP1 PE=1 SV=3	1	1
FUCA1	P04066	>sp|P04066|FUCO_HUMAN Tissue alpha-L-fucosidase OS=Homo sapiens GN=FUCA1 PE=1 SV=4	1	2
FYN	P06241	>sp|P06241|FYN_HUMAN Tyrosine-protein kinase Fyn OS=Homo sapiens GN=FYN PE=1 SV=3	1	2
G3BP1	Q13283	>sp|Q13283|G3BP1_HUMAN Ras GTPase-activating protein-binding protein 1 OS=Homo sapiens GN=G3BP1 PE=1 SV=1	2	3
G6PD	P11413	>sp|P11413|G6PD_HUMAN Glucose-6-phosphate 1-dehydrogenase OS=Homo sapiens GN=G6PD PE=1 SV=4	11	19
GAA	P10253	>sp|P10253|LYAG_HUMAN Lysosomal alpha-glucosidase OS=Homo sapiens GN=GAA PE=1 SV=4	1	1
GALE	Q14376	>sp|Q14376|GALE_HUMAN UDP-glucose 4-epimerase OS=Homo sapiens GN=GALE PE=1 SV=2	1	1
GALK1	P51570	>sp|P51570|GALK1_HUMAN Galactokinase OS=Homo sapiens GN=GALK1 PE=1 SV=1	1	1
GALNT5	Q7Z7M9	>sp|Q7Z7M9|GALT5_HUMAN Polypeptide N-acetylgalactosaminyltransferase 5 OS=Homo sapiens GN=GALNT5 PE=1 SV=1	1	1
GANAB	Q14697	>sp|Q14697|GANAB_HUMAN Neutral alpha-glucosidase AB OS=Homo sapiens GN=GANAB PE=1 SV=3	29	72
GANAB	Q14697-2	>sp|Q14697-2|GANAB_HUMAN Isoform 2 of Neutral alpha-glucosidase AB OS=Homo sapiens GN=GANAB	1	1
GAP43	P17677	>sp|P17677|NEUM_HUMAN Neuromodulin OS=Homo sapiens GN=GAP43 PE=1 SV=1	1	1
GAPDH	P04406	>sp|P04406|G3P_HUMAN Glyceraldehyde-3-phosphate dehydrogenase OS=Homo sapiens GN=GAPDH PE=1 SV=3	31	380
GAPDHS	O14556	>sp|O14556|G3PT_HUMAN Glyceraldehyde-3-phosphate dehydrogenase, testis-specific OS=Homo sapiens GN=GAPDHS PE=1 SV=2	1	2
GAREML	Q75VX8	>sp|Q75VX8|GAREL_HUMAN GRB2-associated and regulator of MAPK protein-like OS=Homo sapiens GN=GAREML PE=2 SV=3	1	1
GARS	P41250	>sp|P41250|SYG_HUMAN Glycine--tRNA ligase OS=Homo sapiens GN=GARS PE=1 SV=3	2	2
GATM	P50440	>sp|P50440|GATM_HUMAN Glycine amidinotransferase, mitochondrial OS=Homo sapiens GN=GATM PE=1 SV=1	2	4
GBE1	Q04446	>sp|Q04446|GLGB_HUMAN 1,4-alpha-glucan-branching enzyme OS=Homo sapiens GN=GBE1 PE=1 SV=3	11	27
GC	D6RF35	>tr|D6RF35|D6RF35_HUMAN Vitamin D-binding protein OS=Homo sapiens GN=GC PE=1 SV=1	2	3
GC	P02774	>sp|P02774|VTDB_HUMAN Vitamin D-binding protein OS=Homo sapiens GN=GC PE=1 SV=1	28	110
GCA	P28676	>sp|P28676|GRAN_HUMAN Grancalcin OS=Homo sapiens GN=GCA PE=1 SV=2	1	1
GCDH	Q92947	>sp|Q92947|GCDH_HUMAN Glutaryl-CoA dehydrogenase, mitochondrial OS=Homo sapiens GN=GCDH PE=1 SV=1	1	1
GCLC	P48506	>sp|P48506|GSH1_HUMAN Glutamate--cysteine ligase catalytic subunit OS=Homo sapiens GN=GCLC PE=1 SV=2	3	10
GCLM	P48507	>sp|P48507|GSH0_HUMAN Glutamate--cysteine ligase regulatory subunit OS=Homo sapiens GN=GCLM PE=1 SV=1	1	1
GCSH	P23434	>sp|P23434|GCSH_HUMAN Glycine cleavage system H protein, mitochondrial OS=Homo sapiens GN=GCSH PE=1 SV=2	2	4
gdf7	Q75RY1	>tr|Q75RY1|Q75RY1_HUMAN Growth differentiation factor 7 OS=Homo sapiens GN=gdf7 PE=2 SV=1	1	1
GDI1	P31150	>sp|P31150|GDIA_HUMAN Rab GDP dissociation inhibitor alpha OS=Homo sapiens GN=GDI1 PE=1 SV=2	15	41
GDI2	P50395	>sp|P50395|GDIB_HUMAN Rab GDP dissociation inhibitor beta OS=Homo sapiens GN=GDI2 PE=1 SV=2	13	41
GFAP	P14136	>sp|P14136|GFAP_HUMAN Glial fibrillary acidic protein OS=Homo sapiens GN=GFAP PE=1 SV=1	2	9
GFER	P55789	>sp|P55789|ALR_HUMAN FAD-linked sulfhydryl oxidase ALR OS=Homo sapiens GN=GFER PE=1 SV=2	1	1
GFPT1	Q06210	>sp|Q06210|GFPT1_HUMAN Glutamine--fructose-6-phosphate aminotransferase [isomerizing] 1 OS=Homo sapiens GN=GFPT1 PE=1 SV=3	2	2
GGCT	O75223	>sp|O75223|GGCT_HUMAN Gamma-glutamylcyclotransferase OS=Homo sapiens GN=GGCT PE=1 SV=1	2	2
GGT5	P36269	>sp|P36269|GGT5_HUMAN Gamma-glutamyltransferase 5 OS=Homo sapiens GN=GGT5 PE=1 SV=2	4	4
GIMAP4	Q9NUV9	>sp|Q9NUV9|GIMA4_HUMAN GTPase IMAP family member 4 OS=Homo sapiens GN=GIMAP4 PE=1 SV=1	5	6
GLG1	Q92896	>sp|Q92896|GSLG1_HUMAN Golgi apparatus protein 1 OS=Homo sapiens GN=GLG1 PE=1 SV=2	2	3
GLIPR2	Q9H4G4	>sp|Q9H4G4|GAPR1_HUMAN Golgi-associated plant pathogenesis-related protein 1 OS=Homo sapiens GN=GLIPR2 PE=1 SV=3	3	4
GLO1	Q04760	>sp|Q04760|LGUL_HUMAN Lactoylglutathione lyase OS=Homo sapiens GN=GLO1 PE=1 SV=4	6	20
GLOD4	Q9HC38	>sp|Q9HC38|GLOD4_HUMAN Glyoxalase domain-containing protein 4 OS=Homo sapiens GN=GLOD4 PE=1 SV=1	3	5
GLOD4	Q9HC38-2	>sp|Q9HC38-2|GLOD4_HUMAN Isoform 2 of Glyoxalase domain-containing protein 4 OS=Homo sapiens GN=GLOD4	1	1
GLRX	P35754	>sp|P35754|GLRX1_HUMAN Glutaredoxin-1 OS=Homo sapiens GN=GLRX PE=1 SV=2	4	17
GLRX3	O76003	>sp|O76003|GLRX3_HUMAN Glutaredoxin-3 OS=Homo sapiens GN=GLRX3 PE=1 SV=2	3	4
GLT6D1	Q7Z4J2	>sp|Q7Z4J2|GL6D1_HUMAN Glycosyltransferase 6 domain-containing protein 1 OS=Homo sapiens GN=GLT6D1 PE=2 SV=1	1	1
GLUD1	P00367	>sp|P00367|DHE3_HUMAN Glutamate dehydrogenase 1, mitochondrial OS=Homo sapiens GN=GLUD1 PE=1 SV=2	20	60
GLUL	P15104	>sp|P15104|GLNA_HUMAN Glutamine synthetase OS=Homo sapiens GN=GLUL PE=1 SV=4	3	4
GLYAT	Q6IB77	>sp|Q6IB77|GLYAT_HUMAN Glycine N-acyltransferase OS=Homo sapiens GN=GLYAT PE=1 SV=3	2	2
GLYR1	Q49A26	>sp|Q49A26|GLYR1_HUMAN Putative oxidoreductase GLYR1 OS=Homo sapiens GN=GLYR1 PE=1 SV=3	1	1
GMFB	P60983	>sp|P60983|GMFB_HUMAN Glia maturation factor beta OS=Homo sapiens GN=GMFB PE=1 SV=2	2	4
GMFG	O60234	>sp|O60234|GMFG_HUMAN Glia maturation factor gamma OS=Homo sapiens GN=GMFG PE=1 SV=1	1	1
GMPR2	Q9P2T1	>sp|Q9P2T1|GMPR2_HUMAN GMP reductase 2 OS=Homo sapiens GN=GMPR2 PE=1 SV=1	2	2
GNA11	P29992	>sp|P29992|GNA11_HUMAN Guanine nucleotide-binding protein subunit alpha-11 OS=Homo sapiens GN=GNA11 PE=1 SV=2	3	3
GNA12	Q03113	>sp|Q03113|GNA12_HUMAN Guanine nucleotide-binding protein subunit alpha-12 OS=Homo sapiens GN=GNA12 PE=1 SV=4	1	5
GNA13	Q14344	>sp|Q14344|GNA13_HUMAN Guanine nucleotide-binding protein subunit alpha-13 OS=Homo sapiens GN=GNA13 PE=1 SV=2	2	2
GNAI1	P63096	>sp|P63096|GNAI1_HUMAN Guanine nucleotide-binding protein G(i) subunit alpha-1 OS=Homo sapiens GN=GNAI1 PE=1 SV=2	16	64
GNAI2	P04899	>sp|P04899|GNAI2_HUMAN Guanine nucleotide-binding protein G(i) subunit alpha-2 OS=Homo sapiens GN=GNAI2 PE=1 SV=3	11	49
GNAI3	P08754	>sp|P08754|GNAI3_HUMAN Guanine nucleotide-binding protein G(k) subunit alpha OS=Homo sapiens GN=GNAI3 PE=1 SV=3	2	5
GNAQ	P50148	>sp|P50148|GNAQ_HUMAN Guanine nucleotide-binding protein G(q) subunit alpha OS=Homo sapiens GN=GNAQ PE=1 SV=4	3	5
GNAS	Q5JWF2	>sp|Q5JWF2|GNAS1_HUMAN Guanine nucleotide-binding protein G(s) subunit alpha isoforms XLas OS=Homo sapiens GN=GNAS PE=1 SV=2	11	22
GNB1	P62873	>sp|P62873|GBB1_HUMAN Guanine nucleotide-binding protein G(I)/G(S)/G(T) subunit beta-1 OS=Homo sapiens GN=GNB1 PE=1 SV=3	15	65
GNB2	P62879	>sp|P62879|GBB2_HUMAN Guanine nucleotide-binding protein G(I)/G(S)/G(T) subunit beta-2 OS=Homo sapiens GN=GNB2 PE=1 SV=3	10	46
GNB2L1	P63244	>sp|P63244|GBLP_HUMAN Guanine nucleotide-binding protein subunit beta-2-like 1 OS=Homo sapiens GN=GNB2L1 PE=1 SV=3	13	42
GNG12	Q9UBI6	>sp|Q9UBI6|GBG12_HUMAN Guanine nucleotide-binding protein G(I)/G(S)/G(O) subunit gamma-12 OS=Homo sapiens GN=GNG12 PE=1 SV=3	5	19
GNG2	P59768	>sp|P59768|GBG2_HUMAN Guanine nucleotide-binding protein G(I)/G(S)/G(O) subunit gamma-2 OS=Homo sapiens GN=GNG2 PE=1 SV=2	5	36
GNPDA1	P46926	>sp|P46926|GNPI1_HUMAN Glucosamine-6-phosphate isomerase 1 OS=Homo sapiens GN=GNPDA1 PE=1 SV=1	3	8
GNS	P15586	>sp|P15586|GNS_HUMAN N-acetylglucosamine-6-sulfatase OS=Homo sapiens GN=GNS PE=1 SV=3	2	2
GOLIM4	O00461	>sp|O00461|GOLI4_HUMAN Golgi integral membrane protein 4 OS=Homo sapiens GN=GOLIM4 PE=1 SV=1	1	1
GOT1	P17174	>sp|P17174|AATC_HUMAN Aspartate aminotransferase, cytoplasmic OS=Homo sapiens GN=GOT1 PE=1 SV=3	2	2
GOT2	P00505	>sp|P00505|AATM_HUMAN Aspartate aminotransferase, mitochondrial OS=Homo sapiens GN=GOT2 PE=1 SV=3	2	2
GPAM	Q9HCL2	>sp|Q9HCL2|GPAT1_HUMAN Glycerol-3-phosphate acyltransferase 1, mitochondrial OS=Homo sapiens GN=GPAM PE=1 SV=3	6	11
GPATCH2	Q9NW75	>sp|Q9NW75|GPTC2_HUMAN G patch domain-containing protein 2 OS=Homo sapiens GN=GPATCH2 PE=1 SV=1	1	1
GPC4	O75487	>sp|O75487|GPC4_HUMAN Glypican-4 OS=Homo sapiens GN=GPC4 PE=1 SV=4	1	3
GPD1	P21695	>sp|P21695|GPDA_HUMAN Glycerol-3-phosphate dehydrogenase [NAD(+)], cytoplasmic OS=Homo sapiens GN=GPD1 PE=1 SV=4	46	481
GPD1L	Q8N335	>sp|Q8N335|GPD1L_HUMAN Glycerol-3-phosphate dehydrogenase 1-like protein OS=Homo sapiens GN=GPD1L PE=1 SV=1	5	7
GPD2	P43304	>sp|P43304|GPDM_HUMAN Glycerol-3-phosphate dehydrogenase, mitochondrial OS=Homo sapiens GN=GPD2 PE=1 SV=3	4	5
GPI	P06744	>sp|P06744|G6PI_HUMAN Glucose-6-phosphate isomerase OS=Homo sapiens GN=GPI PE=1 SV=4	27	113
GPS1	Q13098	>sp|Q13098|CSN1_HUMAN COP9 signalosome complex subunit 1 OS=Homo sapiens GN=GPS1 PE=1 SV=4	3	3
GPT	P24298	>sp|P24298|ALAT1_HUMAN Alanine aminotransferase 1 OS=Homo sapiens GN=GPT PE=1 SV=3	4	5
GPX1	P07203	>sp|P07203|GPX1_HUMAN Glutathione peroxidase 1 OS=Homo sapiens GN=GPX1 PE=1 SV=4	14	55
GPX3	P22352	>sp|P22352|GPX3_HUMAN Glutathione peroxidase 3 OS=Homo sapiens GN=GPX3 PE=1 SV=2	7	15
GPX4	P36969	>sp|P36969|GPX4_HUMAN Phospholipid hydroperoxide glutathione peroxidase, mitochondrial OS=Homo sapiens GN=GPX4 PE=1 SV=3	8	23
GRB2	P62993	>sp|P62993|GRB2_HUMAN Growth factor receptor-bound protein 2 OS=Homo sapiens GN=GRB2 PE=1 SV=1	1	1
GRHPR	Q9UBQ7	>sp|Q9UBQ7|GRHPR_HUMAN Glyoxylate reductase/hydroxypyruvate reductase OS=Homo sapiens GN=GRHPR PE=1 SV=1	9	25
GRIN2C	Q14957	>sp|Q14957|NMDE3_HUMAN Glutamate receptor ionotropic, NMDA 2C OS=Homo sapiens GN=GRIN2C PE=1 SV=3	1	1
gs58	Q96S09	>tr|Q96S09|Q96S09_HUMAN Putative uncharacterized protein gs58 OS=Homo sapiens GN=gs58 PE=4 SV=1	1	2
GSN	P06396	>sp|P06396|GELS_HUMAN Gelsolin OS=Homo sapiens GN=GSN PE=1 SV=1	30	118
GSR	P00390	>sp|P00390|GSHR_HUMAN Glutathione reductase, mitochondrial OS=Homo sapiens GN=GSR PE=1 SV=2	5	8
GSS	P48637	>sp|P48637|GSHB_HUMAN Glutathione synthetase OS=Homo sapiens GN=GSS PE=1 SV=1	3	9
GSTK1	Q9Y2Q3	>sp|Q9Y2Q3|GSTK1_HUMAN Glutathione S-transferase kappa 1 OS=Homo sapiens GN=GSTK1 PE=1 SV=3	3	9
GSTM1	P09488	>sp|P09488|GSTM1_HUMAN Glutathione S-transferase Mu 1 OS=Homo sapiens GN=GSTM1 PE=1 SV=3	10	23
GSTM2	P28161	>sp|P28161|GSTM2_HUMAN Glutathione S-transferase Mu 2 OS=Homo sapiens GN=GSTM2 PE=1 SV=2	5	20
GSTM3	P21266	>sp|P21266|GSTM3_HUMAN Glutathione S-transferase Mu 3 OS=Homo sapiens GN=GSTM3 PE=1 SV=3	9	19
GSTO1	P78417	>sp|P78417|GSTO1_HUMAN Glutathione S-transferase omega-1 OS=Homo sapiens GN=GSTO1 PE=1 SV=2	8	16
GSTP1	C7DJS2	>tr|C7DJS2|C7DJS2_HUMAN Glutathione S-transferase pi (Fragment) OS=Homo sapiens GN=GSTP1 PE=2 SV=1	1	9
GSTP1	P09211	>sp|P09211|GSTP1_HUMAN Glutathione S-transferase P OS=Homo sapiens GN=GSTP1 PE=1 SV=2	11	122
GSTT1	P30711	>sp|P30711|GSTT1_HUMAN Glutathione S-transferase theta-1 OS=Homo sapiens GN=GSTT1 PE=1 SV=4	3	8
GSTT2	P0CG29	>sp|P0CG29|GST2_HUMAN Glutathione S-transferase theta-2 OS=Homo sapiens GN=GSTT2 PE=1 SV=1	1	1
GSTZ1	O43708	>sp|O43708|MAAI_HUMAN Maleylacetoacetate isomerase OS=Homo sapiens GN=GSTZ1 PE=1 SV=3	1	1
GUSB	P08236	>sp|P08236|BGLR_HUMAN Beta-glucuronidase OS=Homo sapiens GN=GUSB PE=1 SV=2	1	1
GYG1	P46976	>sp|P46976|GLYG_HUMAN Glycogenin-1 OS=Homo sapiens GN=GYG1 PE=1 SV=4	1	1
GYPA	P02724	>sp|P02724|GLPA_HUMAN Glycophorin-A OS=Homo sapiens GN=GYPA PE=1 SV=2	1	2
GYPC	P04921	>sp|P04921|GLPC_HUMAN Glycophorin-C OS=Homo sapiens GN=GYPC PE=1 SV=1	1	4
GYS1	P13807	>sp|P13807|GYS1_HUMAN Glycogen [starch] synthase, muscle OS=Homo sapiens GN=GYS1 PE=1 SV=2	4	6
H1F0	P07305	>sp|P07305|H10_HUMAN Histone H1.0 OS=Homo sapiens GN=H1F0 PE=1 SV=3	3	15
H1FX	Q92522	>sp|Q92522|H1X_HUMAN Histone H1x OS=Homo sapiens GN=H1FX PE=1 SV=1	2	6
H2AFV	Q71UI9	>sp|Q71UI9|H2AV_HUMAN Histone H2A.V OS=Homo sapiens GN=H2AFV PE=1 SV=3	2	6
H2AFY	O75367	>sp|O75367|H2AY_HUMAN Core histone macro-H2A.1 OS=Homo sapiens GN=H2AFY PE=1 SV=4	2	4
H2AFY2	Q9P0M6	>sp|Q9P0M6|H2AW_HUMAN Core histone macro-H2A.2 OS=Homo sapiens GN=H2AFY2 PE=1 SV=3	1	2
H6PD	O95479	>sp|O95479|G6PE_HUMAN GDH/6PGL endoplasmic bifunctional protein OS=Homo sapiens GN=H6PD PE=1 SV=2	5	8
HADH	Q16836	>sp|Q16836|HCDH_HUMAN Hydroxyacyl-coenzyme A dehydrogenase, mitochondrial OS=Homo sapiens GN=HADH PE=1 SV=3	16	77
HADHA	P40939	>sp|P40939|ECHA_HUMAN Trifunctional enzyme subunit alpha, mitochondrial OS=Homo sapiens GN=HADHA PE=1 SV=2	38	166
HADHB	P55084	>sp|P55084|ECHB_HUMAN Trifunctional enzyme subunit beta, mitochondrial OS=Homo sapiens GN=HADHB PE=1 SV=3	20	64
HAGH	Q16775	>sp|Q16775|GLO2_HUMAN Hydroxyacylglutathione hydrolase, mitochondrial OS=Homo sapiens GN=HAGH PE=1 SV=2	6	7
HARS	P12081	>sp|P12081|SYHC_HUMAN Histidine--tRNA ligase, cytoplasmic OS=Homo sapiens GN=HARS PE=1 SV=2	2	2
HBA1	I1VZV6	>tr|I1VZV6|I1VZV6_HUMAN Hemoglobin alpha 1 OS=Homo sapiens GN=HBA1 PE=3 SV=1	3	4
HBA1	P69905	>sp|P69905|HBA_HUMAN Hemoglobin subunit alpha OS=Homo sapiens GN=HBA1 PE=1 SV=2	13	1755
HBA1	Q86YQ4	>tr|Q86YQ4|Q86YQ4_HUMAN Alpha-1 globin (Fragment) OS=Homo sapiens GN=HBA1 PE=3 SV=1	3	7
HBA2	Q7Z6G4	>tr|Q7Z6G4|Q7Z6G4_HUMAN HBA2 (Fragment) OS=Homo sapiens GN=HBA2 PE=3 SV=1	1	2
HBA2	Q86YQ1	>tr|Q86YQ1|Q86YQ1_HUMAN Hemoglobin alpha-2 (Fragment) OS=Homo sapiens GN=HBA2 PE=3 SV=1	2	2
HBA2	U3PXP0	>tr|U3PXP0|U3PXP0_HUMAN Alpha globin chain (Fragment) OS=Homo sapiens GN=HBA2 PE=3 SV=1	1	1
HBA2	U6A3P2	>tr|U6A3P2|U6A3P2_HUMAN Mutant hemoglobin alpha 2 globin chain (Fragment) OS=Homo sapiens GN=HBA2 PE=3 SV=1	1	5
HBB	E9M263	>tr|E9M263|E9M263_HUMAN Hemoglobin beta chain (Fragment) OS=Homo sapiens GN=HBB PE=2 SV=1	2	13
HBB	E9NGZ5	>tr|E9NGZ5|E9NGZ5_HUMAN Hemoglobin beta globin chain (Fragment) OS=Homo sapiens GN=HBB PE=3 SV=1	1	1
HBB	P68871	>sp|P68871|HBB_HUMAN Hemoglobin subunit beta OS=Homo sapiens GN=HBB PE=1 SV=2	19	1780
HBB	Q3Y9I8	>tr|Q3Y9I8|Q3Y9I8_HUMAN Hemoglobin beta (Fragment) OS=Homo sapiens GN=HBB PE=3 SV=1	2	2
HBB	Q4TZM4	>tr|Q4TZM4|Q4TZM4_HUMAN Hemoglobin beta chain (Fragment) OS=Homo sapiens GN=HBB PE=3 SV=1	3	24
HBB	Q6VFQ6	>tr|Q6VFQ6|Q6VFQ6_HUMAN Hemoglobin beta chain (Fragment) OS=Homo sapiens GN=HBB PE=3 SV=1	1	55
HBB	Q7Z2K5	>tr|Q7Z2K5|Q7Z2K5_HUMAN Beta-globin (Fragment) OS=Homo sapiens GN=HBB PE=2 SV=1	1	4
HBB	Q8IUL9	>tr|Q8IUL9|Q8IUL9_HUMAN Hemoglobin beta chain variant Hb.Sinai-Bel Air (Fragment) OS=Homo sapiens GN=HBB PE=3 SV=1	2	6
HBB	Q8IZI0	>tr|Q8IZI0|Q8IZI0_HUMAN Hemoglobin beta chain variant Hb-I_Toulouse (Fragment) OS=Homo sapiens GN=HBB PE=3 SV=1	1	2
HBB	Q9BWU5	>tr|Q9BWU5|Q9BWU5_HUMAN Mutant hemoglobin beta chain (Fragment) OS=Homo sapiens GN=HBB PE=3 SV=1	1	1
HBD	P02042	>sp|P02042|HBD_HUMAN Hemoglobin subunit delta OS=Homo sapiens GN=HBD PE=1 SV=2	10	213
HBD	Q4F786	>tr|Q4F786|Q4F786_HUMAN Hemoglobin delta Etolia variant (Fragment) OS=Homo sapiens GN=HBD PE=3 SV=1	1	1
HBD/HBB	Q5XTR9	>tr|Q5XTR9|Q5XTR9_HUMAN Hemoglobin delta-beta fusion protein (Fragment) OS=Homo sapiens GN=HBD/HBB PE=2 SV=1	1	1
HBE1	P02100	>sp|P02100|HBE_HUMAN Hemoglobin subunit epsilon OS=Homo sapiens GN=HBE1 PE=1 SV=2	1	4
HBG1	P69891	>sp|P69891|HBG1_HUMAN Hemoglobin subunit gamma-1 OS=Homo sapiens GN=HBG1 PE=1 SV=2	10	48
HBG2	P69892	>sp|P69892|HBG2_HUMAN Hemoglobin subunit gamma-2 OS=Homo sapiens GN=HBG2 PE=1 SV=2	1	4
HBZ	P02008	>sp|P02008|HBAZ_HUMAN Hemoglobin subunit zeta OS=Homo sapiens GN=HBZ PE=1 SV=2	1	22
HCLS1	P14317	>sp|P14317|HCLS1_HUMAN Hematopoietic lineage cell-specific protein OS=Homo sapiens GN=HCLS1 PE=1 SV=3	1	1
HDGF	P51858	>sp|P51858|HDGF_HUMAN Hepatoma-derived growth factor OS=Homo sapiens GN=HDGF PE=1 SV=1	3	6
HDHD2	Q9H0R4	>sp|Q9H0R4|HDHD2_HUMAN Haloacid dehalogenase-like hydrolase domain-containing protein 2 OS=Homo sapiens GN=HDHD2 PE=1 SV=1	1	2
HEBP1	Q9NRV9	>sp|Q9NRV9|HEBP1_HUMAN Heme-binding protein 1 OS=Homo sapiens GN=HEBP1 PE=1 SV=1	7	16
HEBP2	Q9Y5Z4	>sp|Q9Y5Z4|HEBP2_HUMAN Heme-binding protein 2 OS=Homo sapiens GN=HEBP2 PE=1 SV=1	5	12
HECTD4	Q9Y4D8	>sp|Q9Y4D8|HECD4_HUMAN Probable E3 ubiquitin-protein ligase HECTD4 OS=Homo sapiens GN=HECTD4 PE=1 SV=5	1	1
HEL-213	V9HW34	>tr|V9HW34|V9HW34_HUMAN Epididymis luminal protein 213 OS=Homo sapiens GN=HEL-213 PE=2 SV=1	1	1
HEPACAM	Q14CZ8	>sp|Q14CZ8|HECAM_HUMAN Hepatocyte cell adhesion molecule OS=Homo sapiens GN=HEPACAM PE=1 SV=1	1	1
HEPH	Q9BQS7	>sp|Q9BQS7|HEPH_HUMAN Hephaestin OS=Homo sapiens GN=HEPH PE=2 SV=3	1	1
HERC2	O95714	>sp|O95714|HERC2_HUMAN E3 ubiquitin-protein ligase HERC2 OS=Homo sapiens GN=HERC2 PE=1 SV=2	1	1
HIBADH	P31937	>sp|P31937|3HIDH_HUMAN 3-hydroxyisobutyrate dehydrogenase, mitochondrial OS=Homo sapiens GN=HIBADH PE=1 SV=2	7	15
HIBCH	Q6NVY1	>sp|Q6NVY1|HIBCH_HUMAN 3-hydroxyisobutyryl-CoA hydrolase, mitochondrial OS=Homo sapiens GN=HIBCH PE=1 SV=2	6	8
HINT1	P49773	>sp|P49773|HINT1_HUMAN Histidine triad nucleotide-binding protein 1 OS=Homo sapiens GN=HINT1 PE=1 SV=2	3	6
HINT2	Q9BX68	>sp|Q9BX68|HINT2_HUMAN Histidine triad nucleotide-binding protein 2, mitochondrial OS=Homo sapiens GN=HINT2 PE=1 SV=1	3	12
HINT3	Q9NQE9	>sp|Q9NQE9|HINT3_HUMAN Histidine triad nucleotide-binding protein 3 OS=Homo sapiens GN=HINT3 PE=1 SV=1	1	1
HIP1	O00291	>sp|O00291|HIP1_HUMAN Huntingtin-interacting protein 1 OS=Homo sapiens GN=HIP1 PE=1 SV=5	1	1
HIST1H1A	Q02539	>sp|Q02539|H11_HUMAN Histone H1.1 OS=Homo sapiens GN=HIST1H1A PE=1 SV=3	4	39
HIST1H1B	P16401	>sp|P16401|H15_HUMAN Histone H1.5 OS=Homo sapiens GN=HIST1H1B PE=1 SV=3	1	3
HIST1H1C	P16403	>sp|P16403|H12_HUMAN Histone H1.2 OS=Homo sapiens GN=HIST1H1C PE=1 SV=2	4	49
HIST1H2AA	Q96QV6	>sp|Q96QV6|H2A1A_HUMAN Histone H2A type 1-A OS=Homo sapiens GN=HIST1H2AA PE=1 SV=3	6	31
HIST1H2AB	P04908	>sp|P04908|H2A1B_HUMAN Histone H2A type 1-B/E OS=Homo sapiens GN=HIST1H2AB PE=1 SV=2	2	59
HIST1H2AD	P20671	>sp|P20671|H2A1D_HUMAN Histone H2A type 1-D OS=Homo sapiens GN=HIST1H2AD PE=1 SV=2	1	5
HIST1H2BA	Q96A08	>sp|Q96A08|H2B1A_HUMAN Histone H2B type 1-A OS=Homo sapiens GN=HIST1H2BA PE=1 SV=3	3	32
HIST1H2BB	P33778	>sp|P33778|H2B1B_HUMAN Histone H2B type 1-B OS=Homo sapiens GN=HIST1H2BB PE=1 SV=2	10	89
HIST1H2BC	P62807	>sp|P62807|H2B1C_HUMAN Histone H2B type 1-C/E/F/G/I OS=Homo sapiens GN=HIST1H2BC PE=1 SV=4	2	16
HIST1H4A	P62805	>sp|P62805|H4_HUMAN Histone H4 OS=Homo sapiens GN=HIST1H4A PE=1 SV=2	12	144
HIST2H3PS2	Q5TEC6	>tr|Q5TEC6|Q5TEC6_HUMAN Histone H3 OS=Homo sapiens GN=HIST2H3PS2 PE=1 SV=1	1	4
HIST3H3	Q16695	>sp|Q16695|H31T_HUMAN Histone H3.1t OS=Homo sapiens GN=HIST3H3 PE=1 SV=3	5	11
HK1	P19367	>sp|P19367|HXK1_HUMAN Hexokinase-1 OS=Homo sapiens GN=HK1 PE=1 SV=3	7	12
HK2	P52789	>sp|P52789|HXK2_HUMAN Hexokinase-2 OS=Homo sapiens GN=HK2 PE=1 SV=2	3	3
HLA-A	P01892	>sp|P01892|1A02_HUMAN HLA class I histocompatibility antigen, A-2 alpha chain OS=Homo sapiens GN=HLA-A PE=1 SV=1	1	2
HLA-A	P30443	>sp|P30443|1A01_HUMAN HLA class I histocompatibility antigen, A-1 alpha chain OS=Homo sapiens GN=HLA-A PE=1 SV=1	4	14
HLA-B	P01889	>sp|P01889|1B07_HUMAN HLA class I histocompatibility antigen, B-7 alpha chain OS=Homo sapiens GN=HLA-B PE=1 SV=3	1	6
HLA-B	P30461	>sp|P30461|1B13_HUMAN HLA class I histocompatibility antigen, B-13 alpha chain OS=Homo sapiens GN=HLA-B PE=1 SV=1	1	2
HLA-DRA	P01903	>sp|P01903|DRA_HUMAN HLA class II histocompatibility antigen, DR alpha chain OS=Homo sapiens GN=HLA-DRA PE=1 SV=1	5	14
HLA-DRB1	P01912	>sp|P01912|2B13_HUMAN HLA class II histocompatibility antigen, DRB1-3 chain OS=Homo sapiens GN=HLA-DRB1 PE=1 SV=2	1	3
HLA-DRB1	P04229	>sp|P04229|2B11_HUMAN HLA class II histocompatibility antigen, DRB1-1 beta chain OS=Homo sapiens GN=HLA-DRB1 PE=1 SV=2	5	9
HLA-DRB1	P13761	>sp|P13761|2B17_HUMAN HLA class II histocompatibility antigen, DRB1-7 beta chain OS=Homo sapiens GN=HLA-DRB1 PE=1 SV=1	1	1
HMG20A	Q9NP66	>sp|Q9NP66|HM20A_HUMAN High mobility group protein 20A OS=Homo sapiens GN=HMG20A PE=1 SV=1	1	1
HMGB1	P09429	>sp|P09429|HMGB1_HUMAN High mobility group protein B1 OS=Homo sapiens GN=HMGB1 PE=1 SV=3	6	13
HMGB1P1	B2RPK0	>sp|B2RPK0|HGB1A_HUMAN Putative high mobility group protein B1-like 1 OS=Homo sapiens GN=HMGB1P1 PE=5 SV=1	6	22
HMGB2	P26583	>sp|P26583|HMGB2_HUMAN High mobility group protein B2 OS=Homo sapiens GN=HMGB2 PE=1 SV=2	2	2
HMGB3	O15347	>sp|O15347|HMGB3_HUMAN High mobility group protein B3 OS=Homo sapiens GN=HMGB3 PE=1 SV=4	1	1
HMGCL	P35914	>sp|P35914|HMGCL_HUMAN Hydroxymethylglutaryl-CoA lyase, mitochondrial OS=Homo sapiens GN=HMGCL PE=1 SV=2	2	3
HMGN2	P05204	>sp|P05204|HMGN2_HUMAN Non-histone chromosomal protein HMG-17 OS=Homo sapiens GN=HMGN2 PE=1 SV=3	2	2
HNMT	P50135	>sp|P50135|HNMT_HUMAN Histamine N-methyltransferase OS=Homo sapiens GN=HNMT PE=1 SV=1	4	12
HNRNPA1L2	Q32P51	>sp|Q32P51|RA1L2_HUMAN Heterogeneous nuclear ribonucleoprotein A1-like 2 OS=Homo sapiens GN=HNRNPA1L2 PE=2 SV=2	4	7
HNRNPA2B1	P22626	>sp|P22626|ROA2_HUMAN Heterogeneous nuclear ribonucleoproteins A2/B1 OS=Homo sapiens GN=HNRNPA2B1 PE=1 SV=2	7	11
HNRNPA3	P51991	>sp|P51991|ROA3_HUMAN Heterogeneous nuclear ribonucleoprotein A3 OS=Homo sapiens GN=HNRNPA3 PE=1 SV=2	2	4
HNRNPAB	Q99729-2	>sp|Q99729-2|ROAA_HUMAN Isoform 2 of Heterogeneous nuclear ribonucleoprotein A/B OS=Homo sapiens GN=HNRNPAB	1	1
HNRNPC	P07910	>sp|P07910|HNRPC_HUMAN Heterogeneous nuclear ribonucleoproteins C1/C2 OS=Homo sapiens GN=HNRNPC PE=1 SV=4	6	18
HNRNPCL1	O60812	>sp|O60812|HNRCL_HUMAN Heterogeneous nuclear ribonucleoprotein C-like 1 OS=Homo sapiens GN=HNRNPCL1 PE=1 SV=1	2	7
HNRNPD	Q14103	>sp|Q14103|HNRPD_HUMAN Heterogeneous nuclear ribonucleoprotein D0 OS=Homo sapiens GN=HNRNPD PE=1 SV=1	7	12
HNRNPDL	O14979	>sp|O14979|HNRDL_HUMAN Heterogeneous nuclear ribonucleoprotein D-like OS=Homo sapiens GN=HNRNPDL PE=1 SV=3	3	5
HNRNPF	P52597	>sp|P52597|HNRPF_HUMAN Heterogeneous nuclear ribonucleoprotein F OS=Homo sapiens GN=HNRNPF PE=1 SV=3	2	3
HNRNPH1	P31943	>sp|P31943|HNRH1_HUMAN Heterogeneous nuclear ribonucleoprotein H OS=Homo sapiens GN=HNRNPH1 PE=1 SV=4	5	10
HNRNPK	P61978	>sp|P61978|HNRPK_HUMAN Heterogeneous nuclear ribonucleoprotein K OS=Homo sapiens GN=HNRNPK PE=1 SV=1	8	22
HNRNPL	P14866	>sp|P14866|HNRPL_HUMAN Heterogeneous nuclear ribonucleoprotein L OS=Homo sapiens GN=HNRNPL PE=1 SV=2	1	2
HNRNPM	P52272	>sp|P52272|HNRPM_HUMAN Heterogeneous nuclear ribonucleoprotein M OS=Homo sapiens GN=HNRNPM PE=1 SV=3	5	10
HNRNPU	Q00839	>sp|Q00839|HNRPU_HUMAN Heterogeneous nuclear ribonucleoprotein U OS=Homo sapiens GN=HNRNPU PE=1 SV=6	5	13
HNRNPUL1	Q9BUJ2	>sp|Q9BUJ2|HNRL1_HUMAN Heterogeneous nuclear ribonucleoprotein U-like protein 1 OS=Homo sapiens GN=HNRNPUL1 PE=1 SV=2	1	1
HNRNPUL2	Q1KMD3	>sp|Q1KMD3|HNRL2_HUMAN Heterogeneous nuclear ribonucleoprotein U-like protein 2 OS=Homo sapiens GN=HNRNPUL2 PE=1 SV=1	2	2
HOOK3	Q86VS8	>sp|Q86VS8|HOOK3_HUMAN Protein Hook homolog 3 OS=Homo sapiens GN=HOOK3 PE=1 SV=2	1	1
HP	P00738	>sp|P00738|HPT_HUMAN Haptoglobin OS=Homo sapiens GN=HP PE=1 SV=1	15	203
HP1BP3	Q5SSJ5	>sp|Q5SSJ5|HP1B3_HUMAN Heterochromatin protein 1-binding protein 3 OS=Homo sapiens GN=HP1BP3 PE=1 SV=1	2	6
HPCA	P84074	>sp|P84074|HPCA_HUMAN Neuron-specific calcium-binding protein hippocalcin OS=Homo sapiens GN=HPCA PE=1 SV=2	1	4
HPCAL4	Q9UM19	>sp|Q9UM19|HPCL4_HUMAN Hippocalcin-like protein 4 OS=Homo sapiens GN=HPCAL4 PE=2 SV=3	1	1
HPR	P00739	>sp|P00739|HPTR_HUMAN Haptoglobin-related protein OS=Homo sapiens GN=HPR PE=1 SV=2	17	163
HPRT1	P00492	>sp|P00492|HPRT_HUMAN Hypoxanthine-guanine phosphoribosyltransferase OS=Homo sapiens GN=HPRT1 PE=1 SV=2	1	1
HPX	P02790	>sp|P02790|HEMO_HUMAN Hemopexin OS=Homo sapiens GN=HPX PE=1 SV=2	27	315
HRAS	P01112	>sp|P01112|RASH_HUMAN GTPase HRas OS=Homo sapiens GN=HRAS PE=1 SV=1	2	3
HRC	L8E9Z3	>tr|L8E9Z3|L8E9Z3_HUMAN Alternative protein HRC OS=Homo sapiens GN=HRC PE=4 SV=1	1	1
HRG	P04196	>sp|P04196|HRG_HUMAN Histidine-rich glycoprotein OS=Homo sapiens GN=HRG PE=1 SV=1	5	24
HRSP12	P52758	>sp|P52758|UK114_HUMAN Ribonuclease UK114 OS=Homo sapiens GN=HRSP12 PE=1 SV=1	3	8
HS1BP3	Q53T59	>sp|Q53T59|H1BP3_HUMAN HCLS1-binding protein 3 OS=Homo sapiens GN=HS1BP3 PE=1 SV=1	1	1
HSBP1	O75506	>sp|O75506|HSBP1_HUMAN Heat shock factor-binding protein 1 OS=Homo sapiens GN=HSBP1 PE=1 SV=1	1	3
HSD17B10	Q99714	>sp|Q99714|HCD2_HUMAN 3-hydroxyacyl-CoA dehydrogenase type-2 OS=Homo sapiens GN=HSD17B10 PE=1 SV=3	8	16
HSD17B11	Q8NBQ5	>sp|Q8NBQ5|DHB11_HUMAN Estradiol 17-beta-dehydrogenase 11 OS=Homo sapiens GN=HSD17B11 PE=1 SV=3	3	6
HSD17B12	Q53GQ0	>sp|Q53GQ0|DHB12_HUMAN Estradiol 17-beta-dehydrogenase 12 OS=Homo sapiens GN=HSD17B12 PE=1 SV=2	5	10
HSD17B13	Q7Z5P4	>sp|Q7Z5P4|DHB13_HUMAN 17-beta-hydroxysteroid dehydrogenase 13 OS=Homo sapiens GN=HSD17B13 PE=2 SV=1	1	1
HSD17B4	P51659	>sp|P51659|DHB4_HUMAN Peroxisomal multifunctional enzyme type 2 OS=Homo sapiens GN=HSD17B4 PE=1 SV=3	6	7
HSDL2	Q6YN16	>sp|Q6YN16|HSDL2_HUMAN Hydroxysteroid dehydrogenase-like protein 2 OS=Homo sapiens GN=HSDL2 PE=1 SV=1	7	13
HSP90AA1	P07900	>sp|P07900|HS90A_HUMAN Heat shock protein HSP 90-alpha OS=Homo sapiens GN=HSP90AA1 PE=1 SV=5	28	102
HSP90AA2	Q14568	>sp|Q14568|HS902_HUMAN Putative heat shock protein HSP 90-alpha A2 OS=Homo sapiens GN=HSP90AA2 PE=1 SV=2	2	7
HSP90AA4P	Q58FG1	>sp|Q58FG1|HS904_HUMAN Putative heat shock protein HSP 90-alpha A4 OS=Homo sapiens GN=HSP90AA4P PE=5 SV=1	2	5
HSP90AA5P	Q58FG0	>sp|Q58FG0|HS905_HUMAN Putative heat shock protein HSP 90-alpha A5 OS=Homo sapiens GN=HSP90AA5P PE=1 SV=1	2	10
HSP90AB1	P08238	>sp|P08238|HS90B_HUMAN Heat shock protein HSP 90-beta OS=Homo sapiens GN=HSP90AB1 PE=1 SV=4	13	42
HSP90AB2P	Q58FF8	>sp|Q58FF8|H90B2_HUMAN Putative heat shock protein HSP 90-beta 2 OS=Homo sapiens GN=HSP90AB2P PE=1 SV=2	7	29
HSP90AB3P	Q58FF7	>sp|Q58FF7|H90B3_HUMAN Putative heat shock protein HSP 90-beta-3 OS=Homo sapiens GN=HSP90AB3P PE=5 SV=1	9	39
HSP90AB4P	Q58FF6	>sp|Q58FF6|H90B4_HUMAN Putative heat shock protein HSP 90-beta 4 OS=Homo sapiens GN=HSP90AB4P PE=5 SV=1	1	1
HSP90B1	P14625	>sp|P14625|ENPL_HUMAN Endoplasmin OS=Homo sapiens GN=HSP90B1 PE=1 SV=1	28	124
HSP90B2P	Q58FF3	>sp|Q58FF3|ENPLL_HUMAN Putative endoplasmin-like protein OS=Homo sapiens GN=HSP90B2P PE=5 SV=1	8	16
HSPA12A	O43301	>sp|O43301|HS12A_HUMAN Heat shock 70 kDa protein 12A OS=Homo sapiens GN=HSPA12A PE=1 SV=2	18	52
HSPA12B	Q96MM6	>sp|Q96MM6|HS12B_HUMAN Heat shock 70 kDa protein 12B OS=Homo sapiens GN=HSPA12B PE=2 SV=2	3	6
HSPA1A	P08107	>sp|P08107|HSP71_HUMAN Heat shock 70 kDa protein 1A/1B OS=Homo sapiens GN=HSPA1A PE=1 SV=5	22	142
HSPA1L	P34931	>sp|P34931|HS71L_HUMAN Heat shock 70 kDa protein 1-like OS=Homo sapiens GN=HSPA1L PE=1 SV=2	14	100
HSPA2	P54652	>sp|P54652|HSP72_HUMAN Heat shock-related 70 kDa protein 2 OS=Homo sapiens GN=HSPA2 PE=1 SV=1	6	25
HSPA4	P34932	>sp|P34932|HSP74_HUMAN Heat shock 70 kDa protein 4 OS=Homo sapiens GN=HSPA4 PE=1 SV=4	6	11
HSPA4L	O95757	>sp|O95757|HS74L_HUMAN Heat shock 70 kDa protein 4L OS=Homo sapiens GN=HSPA4L PE=1 SV=3	1	2
HSPA5	P11021	>sp|P11021|GRP78_HUMAN 78 kDa glucose-regulated protein OS=Homo sapiens GN=HSPA5 PE=1 SV=2	35	162
HSPA6	P17066	>sp|P17066|HSP76_HUMAN Heat shock 70 kDa protein 6 OS=Homo sapiens GN=HSPA6 PE=1 SV=2	1	5
HSPA8	P11142	>sp|P11142|HSP7C_HUMAN Heat shock cognate 71 kDa protein OS=Homo sapiens GN=HSPA8 PE=1 SV=1	26	147
HSPA9	P38646	>sp|P38646|GRP75_HUMAN Stress-70 protein, mitochondrial OS=Homo sapiens GN=HSPA9 PE=1 SV=2	20	68
HSPB1	P04792	>sp|P04792|HSPB1_HUMAN Heat shock protein beta-1 OS=Homo sapiens GN=HSPB1 PE=1 SV=2	17	136
HSPB2	Q16082	>sp|Q16082|HSPB2_HUMAN Heat shock protein beta-2 OS=Homo sapiens GN=HSPB2 PE=1 SV=2	1	1
HSPB6	O14558	>sp|O14558|HSPB6_HUMAN Heat shock protein beta-6 OS=Homo sapiens GN=HSPB6 PE=1 SV=2	8	77
HSPB7	Q9UBY9	>sp|Q9UBY9|HSPB7_HUMAN Heat shock protein beta-7 OS=Homo sapiens GN=HSPB7 PE=1 SV=1	1	1
HSPD1	P10809	>sp|P10809|CH60_HUMAN 60 kDa heat shock protein, mitochondrial OS=Homo sapiens GN=HSPD1 PE=1 SV=2	29	121
HSPE1	P61604	>sp|P61604|CH10_HUMAN 10 kDa heat shock protein, mitochondrial OS=Homo sapiens GN=HSPE1 PE=1 SV=2	7	26
HSPG2	P98160	>sp|P98160|PGBM_HUMAN Basement membrane-specific heparan sulfate proteoglycan core protein OS=Homo sapiens GN=HSPG2 PE=1 SV=4	27	49
HSPH1	Q92598	>sp|Q92598|HS105_HUMAN Heat shock protein 105 kDa OS=Homo sapiens GN=HSPH1 PE=1 SV=1	1	3
HuVH8B VH	A2NYQ9	>tr|A2NYQ9|A2NYQ9_HUMAN Anti-folate binding protein (Fragment) OS=Homo sapiens GN=HuVH8B VH PE=2 SV=1	1	2
HUWE1	Q7Z6Z7	>sp|Q7Z6Z7|HUWE1_HUMAN E3 ubiquitin-protein ligase HUWE1 OS=Homo sapiens GN=HUWE1 PE=1 SV=3	2	2
HVCN1	Q96D96	>sp|Q96D96|HVCN1_HUMAN Voltage-gated hydrogen channel 1 OS=Homo sapiens GN=HVCN1 PE=1 SV=1	1	1
HYAL4	Q2M3T9	>sp|Q2M3T9|HYAL4_HUMAN Hyaluronidase-4 OS=Homo sapiens GN=HYAL4 PE=1 SV=2	1	1
HYDIN	Q4G0P3	>sp|Q4G0P3|HYDIN_HUMAN Hydrocephalus-inducing protein homolog OS=Homo sapiens GN=HYDIN PE=1 SV=3	1	1
HYI	Q5T013	>sp|Q5T013|HYI_HUMAN Putative hydroxypyruvate isomerase OS=Homo sapiens GN=HYI PE=1 SV=2	2	5
HYOU1	Q9Y4L1	>sp|Q9Y4L1|HYOU1_HUMAN Hypoxia up-regulated protein 1 OS=Homo sapiens GN=HYOU1 PE=1 SV=1	6	10
IAH1	Q2TAA2	>sp|Q2TAA2|IAH1_HUMAN Isoamyl acetate-hydrolyzing esterase 1 homolog OS=Homo sapiens GN=IAH1 PE=1 SV=1	5	6
IARS2	Q9NSE4	>sp|Q9NSE4|SYIM_HUMAN Isoleucine--tRNA ligase, mitochondrial OS=Homo sapiens GN=IARS2 PE=1 SV=2	3	3
ICAM1	P05362	>sp|P05362|ICAM1_HUMAN Intercellular adhesion molecule 1 OS=Homo sapiens GN=ICAM1 PE=1 SV=2	1	3
IDH1	O75874	>sp|O75874|IDHC_HUMAN Isocitrate dehydrogenase [NADP] cytoplasmic OS=Homo sapiens GN=IDH1 PE=1 SV=2	27	114
IDH2	P48735	>sp|P48735|IDHP_HUMAN Isocitrate dehydrogenase [NADP], mitochondrial OS=Homo sapiens GN=IDH2 PE=1 SV=2	14	22
IDH3A	P50213	>sp|P50213|IDH3A_HUMAN Isocitrate dehydrogenase [NAD] subunit alpha, mitochondrial OS=Homo sapiens GN=IDH3A PE=1 SV=1	7	13
IDH3B	O43837	>sp|O43837|IDH3B_HUMAN Isocitrate dehydrogenase [NAD] subunit beta, mitochondrial OS=Homo sapiens GN=IDH3B PE=1 SV=2	2	2
IDH3G	P51553	>sp|P51553|IDH3G_HUMAN Isocitrate dehydrogenase [NAD] subunit gamma, mitochondrial OS=Homo sapiens GN=IDH3G PE=1 SV=1	1	1
IFI16	Q16666	>sp|Q16666|IF16_HUMAN Gamma-interferon-inducible protein 16 OS=Homo sapiens GN=IFI16 PE=1 SV=3	1	1
IGF2R	P11717	>sp|P11717|MPRI_HUMAN Cation-independent mannose-6-phosphate receptor OS=Homo sapiens GN=IGF2R PE=1 SV=3	2	2
IGFBP7	Q16270	>sp|Q16270|IBP7_HUMAN Insulin-like growth factor-binding protein 7 OS=Homo sapiens GN=IGFBP7 PE=1 SV=1	1	1
IGH@	Q6GMX6	>tr|Q6GMX6|Q6GMX6_HUMAN IGH@ protein OS=Homo sapiens GN=IGH@ PE=1 SV=1	2	8
IGHA1	P01876	>sp|P01876|IGHA1_HUMAN Ig alpha-1 chain C region OS=Homo sapiens GN=IGHA1 PE=1 SV=2	15	276
IGHA2	P01877	>sp|P01877|IGHA2_HUMAN Ig alpha-2 chain C region OS=Homo sapiens GN=IGHA2 PE=1 SV=3	1	4
IGHD	P01880	>sp|P01880|IGHD_HUMAN Ig delta chain C region OS=Homo sapiens GN=IGHD PE=1 SV=2	2	3
IGHG1	P01857	>sp|P01857|IGHG1_HUMAN Ig gamma-1 chain C region OS=Homo sapiens GN=IGHG1 PE=1 SV=1	19	653
IGHG2	P01859	>sp|P01859|IGHG2_HUMAN Ig gamma-2 chain C region OS=Homo sapiens GN=IGHG2 PE=1 SV=2	14	372
IGHG3	P01860	>sp|P01860|IGHG3_HUMAN Ig gamma-3 chain C region OS=Homo sapiens GN=IGHG3 PE=1 SV=2	6	69
IGHG4	P01861	>sp|P01861|IGHG4_HUMAN Ig gamma-4 chain C region OS=Homo sapiens GN=IGHG4 PE=1 SV=1	9	51
IGHM	P01871	>sp|P01871|IGHM_HUMAN Ig mu chain C region OS=Homo sapiens GN=IGHM PE=1 SV=3	19	122
IGHV4OR15-8	A6NJ16	>sp|A6NJ16|IV4F8_HUMAN Putative V-set and immunoglobulin domain-containing-like protein IGHV4OR15-8 OS=Homo sapiens GN=IGHV4OR15-8 PE=5 SV=2	1	3
IGJ	P01591	>sp|P01591|IGJ_HUMAN Immunoglobulin J chain OS=Homo sapiens GN=IGJ PE=1 SV=4	3	8
IGK@	Q6PJF2	>tr|Q6PJF2|Q6PJF2_HUMAN IGK@ protein OS=Homo sapiens GN=IGK@ PE=1 SV=1	1	17
IGKC	P01834	>sp|P01834|IGKC_HUMAN Ig kappa chain C region OS=Homo sapiens GN=IGKC PE=1 SV=1	7	597
IGKV4-1	P06312	>sp|P06312|KV401_HUMAN Ig kappa chain V-IV region (Fragment) OS=Homo sapiens GN=IGKV4-1 PE=4 SV=1	3	8
IGL@	Q8N355	>tr|Q8N355|Q8N355_HUMAN IGL@ protein OS=Homo sapiens GN=IGL@ PE=1 SV=1	1	16
IGLC2	P0CG05	>sp|P0CG05|LAC2_HUMAN Ig lambda-2 chain C regions OS=Homo sapiens GN=IGLC2 PE=1 SV=1	3	122
IGLC7	A0M8Q6	>sp|A0M8Q6|LAC7_HUMAN Ig lambda-7 chain C region OS=Homo sapiens GN=IGLC7 PE=1 SV=2	1	2
IGLL1	P15814	>sp|P15814|IGLL1_HUMAN Immunoglobulin lambda-like polypeptide 1 OS=Homo sapiens GN=IGLL1 PE=1 SV=1	2	5
IGLL5	B9A064	>sp|B9A064|IGLL5_HUMAN Immunoglobulin lambda-like polypeptide 5 OS=Homo sapiens GN=IGLL5 PE=2 SV=2	7	109
ILF2	Q12905	>sp|Q12905|ILF2_HUMAN Interleukin enhancer-binding factor 2 OS=Homo sapiens GN=ILF2 PE=1 SV=2	2	2
ILF3	Q12906	>sp|Q12906|ILF3_HUMAN Interleukin enhancer-binding factor 3 OS=Homo sapiens GN=ILF3 PE=1 SV=3	3	3
ILK	Q13418	>sp|Q13418|ILK_HUMAN Integrin-linked protein kinase OS=Homo sapiens GN=ILK PE=1 SV=2	21	60
ILVBL	A1L0T0	>sp|A1L0T0|ILVBL_HUMAN Acetolactate synthase-like protein OS=Homo sapiens GN=ILVBL PE=1 SV=2	3	4
IMMP2L	Q96T52	>sp|Q96T52|IMP2L_HUMAN Mitochondrial inner membrane protease subunit 2 OS=Homo sapiens GN=IMMP2L PE=2 SV=1	2	2
IMMT	Q16891	>sp|Q16891|IMMT_HUMAN Mitochondrial inner membrane protein OS=Homo sapiens GN=IMMT PE=1 SV=1	11	28
IMPA1	P29218	>sp|P29218|IMPA1_HUMAN Inositol monophosphatase 1 OS=Homo sapiens GN=IMPA1 PE=1 SV=1	1	2
IMPAD1	Q9NX62	>sp|Q9NX62|IMPA3_HUMAN Inositol monophosphatase 3 OS=Homo sapiens GN=IMPAD1 PE=1 SV=1	1	1
IMPDH2	P12268	>sp|P12268|IMDH2_HUMAN Inosine-5'-monophosphate dehydrogenase 2 OS=Homo sapiens GN=IMPDH2 PE=1 SV=2	1	3
INA	Q16352	>sp|Q16352|AINX_HUMAN Alpha-internexin OS=Homo sapiens GN=INA PE=1 SV=2	1	26
INF2	Q27J81	>sp|Q27J81|INF2_HUMAN Inverted formin-2 OS=Homo sapiens GN=INF2 PE=1 SV=2	3	3
IPO5	O00410	>sp|O00410|IPO5_HUMAN Importin-5 OS=Homo sapiens GN=IPO5 PE=1 SV=4	4	4
IPO7	O95373	>sp|O95373|IPO7_HUMAN Importin-7 OS=Homo sapiens GN=IPO7 PE=1 SV=1	3	4
IPO9	Q96P70	>sp|Q96P70|IPO9_HUMAN Importin-9 OS=Homo sapiens GN=IPO9 PE=1 SV=3	1	1
IQGAP1	P46940	>sp|P46940|IQGA1_HUMAN Ras GTPase-activating-like protein IQGAP1 OS=Homo sapiens GN=IQGAP1 PE=1 SV=1	41	94
IQGAP2	Q13576	>sp|Q13576|IQGA2_HUMAN Ras GTPase-activating-like protein IQGAP2 OS=Homo sapiens GN=IQGAP2 PE=1 SV=4	1	1
ISOC1	Q96CN7	>sp|Q96CN7|ISOC1_HUMAN Isochorismatase domain-containing protein 1 OS=Homo sapiens GN=ISOC1 PE=1 SV=3	3	10
ISOC2	Q96AB3	>sp|Q96AB3|ISOC2_HUMAN Isochorismatase domain-containing protein 2, mitochondrial OS=Homo sapiens GN=ISOC2 PE=1 SV=1	3	4
IST1	P53990	>sp|P53990|IST1_HUMAN IST1 homolog OS=Homo sapiens GN=IST1 PE=1 SV=1	1	1
ISYNA1	Q9NPH2	>sp|Q9NPH2|INO1_HUMAN Inositol-3-phosphate synthase 1 OS=Homo sapiens GN=ISYNA1 PE=1 SV=1	2	3
ITFG2	Q969R8	>sp|Q969R8|ITFG2_HUMAN Integrin-alpha FG-GAP repeat-containing protein 2 OS=Homo sapiens GN=ITFG2 PE=1 SV=1	1	1
ITGA1	P56199	>sp|P56199|ITA1_HUMAN Integrin alpha-1 OS=Homo sapiens GN=ITGA1 PE=1 SV=2	6	9
ITGA2B	P08514	>sp|P08514|ITA2B_HUMAN Integrin alpha-IIb OS=Homo sapiens GN=ITGA2B PE=1 SV=3	1	1
ITGA6	P23229-2	>sp|P23229-2|ITA6_HUMAN Isoform Alpha-6X1A of Integrin alpha-6 OS=Homo sapiens GN=ITGA6	4	4
ITGA7	Q13683	>sp|Q13683|ITA7_HUMAN Integrin alpha-7 OS=Homo sapiens GN=ITGA7 PE=1 SV=3	15	38
ITGA7	Q13683-3	>sp|Q13683-3|ITA7_HUMAN Isoform Alpha-7X1B of Integrin alpha-7 OS=Homo sapiens GN=ITGA7	1	3
ITGAM	P11215	>sp|P11215|ITAM_HUMAN Integrin alpha-M OS=Homo sapiens GN=ITGAM PE=1 SV=2	1	1
ITGAV	P06756	>sp|P06756|ITAV_HUMAN Integrin alpha-V OS=Homo sapiens GN=ITGAV PE=1 SV=2	3	4
ITGB1	P05556	>sp|P05556|ITB1_HUMAN Integrin beta-1 OS=Homo sapiens GN=ITGB1 PE=1 SV=2	23	108
ITGB2	D3DSM0	>tr|D3DSM0|D3DSM0_HUMAN Integrin beta OS=Homo sapiens GN=ITGB2 PE=3 SV=1	1	1
ITGB2	P05107	>sp|P05107|ITB2_HUMAN Integrin beta-2 OS=Homo sapiens GN=ITGB2 PE=1 SV=2	1	1
ITGB5	P18084	>sp|P18084|ITB5_HUMAN Integrin beta-5 OS=Homo sapiens GN=ITGB5 PE=1 SV=1	1	1
ITIH1	P19827	>sp|P19827|ITIH1_HUMAN Inter-alpha-trypsin inhibitor heavy chain H1 OS=Homo sapiens GN=ITIH1 PE=1 SV=3	8	31
ITIH2	D3DRR6	>tr|D3DRR6|D3DRR6_HUMAN Inter-alpha (Globulin) inhibitor H2, isoform CRA_a OS=Homo sapiens GN=ITIH2 PE=4 SV=1	1	1
ITIH2	P19823	>sp|P19823|ITIH2_HUMAN Inter-alpha-trypsin inhibitor heavy chain H2 OS=Homo sapiens GN=ITIH2 PE=1 SV=2	9	21
ITIH3	Q06033	>sp|Q06033|ITIH3_HUMAN Inter-alpha-trypsin inhibitor heavy chain H3 OS=Homo sapiens GN=ITIH3 PE=1 SV=2	1	1
ITIH4	Q14624	>sp|Q14624|ITIH4_HUMAN Inter-alpha-trypsin inhibitor heavy chain H4 OS=Homo sapiens GN=ITIH4 PE=1 SV=4	17	57
ITIH5	Q86UX2	>sp|Q86UX2|ITIH5_HUMAN Inter-alpha-trypsin inhibitor heavy chain H5 OS=Homo sapiens GN=ITIH5 PE=2 SV=2	1	1
ITLN1	Q8WWA0	>sp|Q8WWA0|ITLN1_HUMAN Intelectin-1 OS=Homo sapiens GN=ITLN1 PE=1 SV=1	3	6
ITPK1	Q13572	>sp|Q13572|ITPK1_HUMAN Inositol-tetrakisphosphate 1-kinase OS=Homo sapiens GN=ITPK1 PE=1 SV=2	1	1
ITPR2	F5GYT5	>tr|F5GYT5|F5GYT5_HUMAN Inositol 1,4,5-trisphosphate receptor type 2 OS=Homo sapiens GN=ITPR2 PE=2 SV=1	1	1
IVD	P26440	>sp|P26440|IVD_HUMAN Isovaleryl-CoA dehydrogenase, mitochondrial OS=Homo sapiens GN=IVD PE=1 SV=1	2	3
JAGN1	Q8N5M9	>sp|Q8N5M9|JAGN1_HUMAN Protein jagunal homolog 1 OS=Homo sapiens GN=JAGN1 PE=1 SV=1	1	1
JARID2	Q92833	>sp|Q92833|JARD2_HUMAN Protein Jumonji OS=Homo sapiens GN=JARID2 PE=1 SV=2	1	1
KANK1	Q14678	>sp|Q14678|KANK1_HUMAN KN motif and ankyrin repeat domain-containing protein 1 OS=Homo sapiens GN=KANK1 PE=1 SV=3	1	2
KANK2	Q63ZY3	>sp|Q63ZY3|KANK2_HUMAN KN motif and ankyrin repeat domain-containing protein 2 OS=Homo sapiens GN=KANK2 PE=1 SV=1	6	6
KARS	Q15046	>sp|Q15046|SYK_HUMAN Lysine--tRNA ligase OS=Homo sapiens GN=KARS PE=1 SV=3	4	4
KATNAL2	Q8IYT4	>sp|Q8IYT4|KATL2_HUMAN Katanin p60 ATPase-containing subunit A-like 2 OS=Homo sapiens GN=KATNAL2 PE=2 SV=3	1	3
KAZN	Q674X7	>sp|Q674X7|KAZRN_HUMAN Kazrin OS=Homo sapiens GN=KAZN PE=1 SV=2	1	1
KCTD12	Q96CX2	>sp|Q96CX2|KCD12_HUMAN BTB/POZ domain-containing protein KCTD12 OS=Homo sapiens GN=KCTD12 PE=1 SV=1	9	20
KDM3A	Q9Y4C1	>sp|Q9Y4C1|KDM3A_HUMAN Lysine-specific demethylase 3A OS=Homo sapiens GN=KDM3A PE=1 SV=4	1	1
KDM4B	K7EQ54	>tr|K7EQ54|K7EQ54_HUMAN Lysine-specific demethylase 4B (Fragment) OS=Homo sapiens GN=KDM4B PE=1 SV=1	1	1
KDM6A	O15550	>sp|O15550|KDM6A_HUMAN Lysine-specific demethylase 6A OS=Homo sapiens GN=KDM6A PE=1 SV=2	1	1
KDM6B	O15054	>sp|O15054|KDM6B_HUMAN Lysine-specific demethylase 6B OS=Homo sapiens GN=KDM6B PE=1 SV=4	1	1
KDSR	Q06136	>sp|Q06136|KDSR_HUMAN 3-ketodihydrosphingosine reductase OS=Homo sapiens GN=KDSR PE=1 SV=1	1	2
KHNYN	O15037	>sp|O15037|KHNYN_HUMAN Protein KHNYN OS=Homo sapiens GN=KHNYN PE=2 SV=3	1	1
KHSRP	Q92945	>sp|Q92945|FUBP2_HUMAN Far upstream element-binding protein 2 OS=Homo sapiens GN=KHSRP PE=1 SV=4	1	1
KIAA1033	Q2M389	>sp|Q2M389|WASH7_HUMAN WASH complex subunit 7 OS=Homo sapiens GN=KIAA1033 PE=1 SV=2	1	1
KIAA1324L	A8MWY0	>sp|A8MWY0|K132L_HUMAN UPF0577 protein KIAA1324-like OS=Homo sapiens GN=KIAA1324L PE=2 SV=2	1	1
KIAA1881	A8E631	>tr|A8E631|A8E631_HUMAN KIAA1881 protein (Fragment) OS=Homo sapiens GN=KIAA1881 PE=2 SV=1	3	27
KIF19	Q2TAC6	>sp|Q2TAC6|KIF19_HUMAN Kinesin-like protein KIF19 OS=Homo sapiens GN=KIF19 PE=2 SV=2	1	2
KIF1B	O60333-3	>sp|O60333-3|KIF1B_HUMAN Isoform 3 of Kinesin-like protein KIF1B OS=Homo sapiens GN=KIF1B	1	1
KIF1Bbeta	Q4R9M9	>tr|Q4R9M9|Q4R9M9_HUMAN Kinesin family member 1Bbeta isoform II OS=Homo sapiens GN=KIF1Bbeta PE=2 SV=1	1	1
KIF5A	Q12840	>sp|Q12840|KIF5A_HUMAN Kinesin heavy chain isoform 5A OS=Homo sapiens GN=KIF5A PE=1 SV=2	2	3
KIF5B	P33176	>sp|P33176|KINH_HUMAN Kinesin-1 heavy chain OS=Homo sapiens GN=KIF5B PE=1 SV=1	5	9
KLC1	Q07866	>sp|Q07866|KLC1_HUMAN Kinesin light chain 1 OS=Homo sapiens GN=KLC1 PE=1 SV=2	1	1
KLKB1	P03952	>sp|P03952|KLKB1_HUMAN Plasma kallikrein OS=Homo sapiens GN=KLKB1 PE=1 SV=1	1	1
KMT2B	Q9UMN6	>sp|Q9UMN6|KMT2B_HUMAN Histone-lysine N-methyltransferase 2B OS=Homo sapiens GN=KMT2B PE=1 SV=1	1	1
KNG1	P01042	>sp|P01042|KNG1_HUMAN Kininogen-1 OS=Homo sapiens GN=KNG1 PE=1 SV=2	17	57
KNG1	P01042-2	>sp|P01042-2|KNG1_HUMAN Isoform LMW of Kininogen-1 OS=Homo sapiens GN=KNG1	2	12
KPNA4	O00629	>sp|O00629|IMA3_HUMAN Importin subunit alpha-3 OS=Homo sapiens GN=KPNA4 PE=1 SV=1	3	4
KPNB1	Q14974	>sp|Q14974|IMB1_HUMAN Importin subunit beta-1 OS=Homo sapiens GN=KPNB1 PE=1 SV=2	14	23
KRT1	P04264	>sp|P04264|K2C1_HUMAN Keratin, type II cytoskeletal 1 OS=Homo sapiens GN=KRT1 PE=1 SV=6	16	49
KRT10	P13645	>sp|P13645|K1C10_HUMAN Keratin, type I cytoskeletal 10 OS=Homo sapiens GN=KRT10 PE=1 SV=6	18	38
KRT13	P13646	>sp|P13646|K1C13_HUMAN Keratin, type I cytoskeletal 13 OS=Homo sapiens GN=KRT13 PE=1 SV=4	2	5
KRT14	P02533	>sp|P02533|K1C14_HUMAN Keratin, type I cytoskeletal 14 OS=Homo sapiens GN=KRT14 PE=1 SV=4	3	11
KRT17	Q04695	>sp|Q04695|K1C17_HUMAN Keratin, type I cytoskeletal 17 OS=Homo sapiens GN=KRT17 PE=1 SV=2	1	3
KRT18	P05783	>sp|P05783|K1C18_HUMAN Keratin, type I cytoskeletal 18 OS=Homo sapiens GN=KRT18 PE=1 SV=2	7	23
KRT19	P08727	>sp|P08727|K1C19_HUMAN Keratin, type I cytoskeletal 19 OS=Homo sapiens GN=KRT19 PE=1 SV=4	11	30
KRT2	P35908	>sp|P35908|K22E_HUMAN Keratin, type II cytoskeletal 2 epidermal OS=Homo sapiens GN=KRT2 PE=1 SV=2	7	18
KRT6A	P02538	>sp|P02538|K2C6A_HUMAN Keratin, type II cytoskeletal 6A OS=Homo sapiens GN=KRT6A PE=1 SV=3	4	10
KRT7	P08729	>sp|P08729|K2C7_HUMAN Keratin, type II cytoskeletal 7 OS=Homo sapiens GN=KRT7 PE=1 SV=5	6	8
KRT73	Q86Y46	>sp|Q86Y46|K2C73_HUMAN Keratin, type II cytoskeletal 73 OS=Homo sapiens GN=KRT73 PE=1 SV=1	1	1
KRT76	Q01546	>sp|Q01546|K22O_HUMAN Keratin, type II cytoskeletal 2 oral OS=Homo sapiens GN=KRT76 PE=1 SV=2	1	1
KRT8	P05787	>sp|P05787|K2C8_HUMAN Keratin, type II cytoskeletal 8 OS=Homo sapiens GN=KRT8 PE=1 SV=7	9	52
KRT9	P35527	>sp|P35527|K1C9_HUMAN Keratin, type I cytoskeletal 9 OS=Homo sapiens GN=KRT9 PE=1 SV=3	6	11
KTN1	Q86UP2	>sp|Q86UP2|KTN1_HUMAN Kinectin OS=Homo sapiens GN=KTN1 PE=1 SV=1	10	12
LAGE3	Q14657	>sp|Q14657|LAGE3_HUMAN EKC/KEOPS complex subunit LAGE3 OS=Homo sapiens GN=LAGE3 PE=1 SV=2	1	1
LAMA4	H0UI49	>tr|H0UI49|H0UI49_HUMAN Laminin, alpha 4, isoform CRA_b OS=Homo sapiens GN=LAMA4 PE=4 SV=1	2	13
LAMA4	Q16363	>sp|Q16363|LAMA4_HUMAN Laminin subunit alpha-4 OS=Homo sapiens GN=LAMA4 PE=1 SV=4	45	153
LAMB1	P07942	>sp|P07942|LAMB1_HUMAN Laminin subunit beta-1 OS=Homo sapiens GN=LAMB1 PE=1 SV=2	36	122
LAMB2	P55268	>sp|P55268|LAMB2_HUMAN Laminin subunit beta-2 OS=Homo sapiens GN=LAMB2 PE=1 SV=2	40	107
LAMC1	P11047	>sp|P11047|LAMC1_HUMAN Laminin subunit gamma-1 OS=Homo sapiens GN=LAMC1 PE=1 SV=3	47	167
LAMC2	Q13753	>sp|Q13753|LAMC2_HUMAN Laminin subunit gamma-2 OS=Homo sapiens GN=LAMC2 PE=1 SV=2	1	2
LAMP1	P11279	>sp|P11279|LAMP1_HUMAN Lysosome-associated membrane glycoprotein 1 OS=Homo sapiens GN=LAMP1 PE=1 SV=3	4	11
LAMP2	P13473	>sp|P13473|LAMP2_HUMAN Lysosome-associated membrane glycoprotein 2 OS=Homo sapiens GN=LAMP2 PE=1 SV=2	2	3
LAMTOR1	Q6IAA8	>sp|Q6IAA8|LTOR1_HUMAN Ragulator complex protein LAMTOR1 OS=Homo sapiens GN=LAMTOR1 PE=1 SV=2	1	2
LAMTOR3	Q9UHA4	>sp|Q9UHA4|LTOR3_HUMAN Ragulator complex protein LAMTOR3 OS=Homo sapiens GN=LAMTOR3 PE=1 SV=1	1	2
LANCL1	O43813	>sp|O43813|LANC1_HUMAN LanC-like protein 1 OS=Homo sapiens GN=LANCL1 PE=1 SV=1	3	4
LAP3	P28838	>sp|P28838|AMPL_HUMAN Cytosol aminopeptidase OS=Homo sapiens GN=LAP3 PE=1 SV=3	20	71
LARP1	Q6PKG0	>sp|Q6PKG0|LARP1_HUMAN La-related protein 1 OS=Homo sapiens GN=LARP1 PE=1 SV=2	1	1
LARS	Q9P2J5	>sp|Q9P2J5|SYLC_HUMAN Leucine--tRNA ligase, cytoplasmic OS=Homo sapiens GN=LARS PE=1 SV=2	1	1
LASP1	Q14847	>sp|Q14847|LASP1_HUMAN LIM and SH3 domain protein 1 OS=Homo sapiens GN=LASP1 PE=1 SV=2	10	22
LBP	P18428	>sp|P18428|LBP_HUMAN Lipopolysaccharide-binding protein OS=Homo sapiens GN=LBP PE=1 SV=3	2	3
LCN2	P80188	>sp|P80188|NGAL_HUMAN Neutrophil gelatinase-associated lipocalin OS=Homo sapiens GN=LCN2 PE=1 SV=2	2	2
LCP1	P13796	>sp|P13796|PLSL_HUMAN Plastin-2 OS=Homo sapiens GN=LCP1 PE=1 SV=6	19	68
LDHA	P00338	>sp|P00338|LDHA_HUMAN L-lactate dehydrogenase A chain OS=Homo sapiens GN=LDHA PE=1 SV=2	23	153
LDHAL6A	Q6ZMR3	>sp|Q6ZMR3|LDH6A_HUMAN L-lactate dehydrogenase A-like 6A OS=Homo sapiens GN=LDHAL6A PE=2 SV=1	1	4
LDHB	P07195	>sp|P07195|LDHB_HUMAN L-lactate dehydrogenase B chain OS=Homo sapiens GN=LDHB PE=1 SV=2	21	182
LETM1	O95202	>sp|O95202|LETM1_HUMAN LETM1 and EF-hand domain-containing protein 1, mitochondrial OS=Homo sapiens GN=LETM1 PE=1 SV=1	4	5
LGALS1	P09382	>sp|P09382|LEG1_HUMAN Galectin-1 OS=Homo sapiens GN=LGALS1 PE=1 SV=2	10	106
LGALS3	P17931	>sp|P17931|LEG3_HUMAN Galectin-3 OS=Homo sapiens GN=LGALS3 PE=1 SV=5	6	19
LGALS3BP	Q08380	>sp|Q08380|LG3BP_HUMAN Galectin-3-binding protein OS=Homo sapiens GN=LGALS3BP PE=1 SV=1	7	18
LGMN	Q99538	>sp|Q99538|LGMN_HUMAN Legumain OS=Homo sapiens GN=LGMN PE=1 SV=1	1	2
LHPP	Q9H008	>sp|Q9H008|LHPP_HUMAN Phospholysine phosphohistidine inorganic pyrophosphate phosphatase OS=Homo sapiens GN=LHPP PE=1 SV=2	2	2
LILRB5	O75023	>sp|O75023|LIRB5_HUMAN Leukocyte immunoglobulin-like receptor subfamily B member 5 OS=Homo sapiens GN=LILRB5 PE=1 SV=1	1	1
LIMA1	Q9UHB6	>sp|Q9UHB6|LIMA1_HUMAN LIM domain and actin-binding protein 1 OS=Homo sapiens GN=LIMA1 PE=1 SV=1	3	6
LIMCH1	Q9UPQ0	>sp|Q9UPQ0|LIMC1_HUMAN LIM and calponin homology domains-containing protein 1 OS=Homo sapiens GN=LIMCH1 PE=1 SV=4	3	5
LIMK2	P53671	>sp|P53671|LIMK2_HUMAN LIM domain kinase 2 OS=Homo sapiens GN=LIMK2 PE=1 SV=1	1	1
LIMS1	P48059	>sp|P48059|LIMS1_HUMAN LIM and senescent cell antigen-like-containing domain protein 1 OS=Homo sapiens GN=LIMS1 PE=1 SV=4	9	28
LIPE	Q05469	>sp|Q05469|LIPS_HUMAN Hormone-sensitive lipase OS=Homo sapiens GN=LIPE PE=1 SV=4	37	184
LMAN1	P49257	>sp|P49257|LMAN1_HUMAN Protein ERGIC-53 OS=Homo sapiens GN=LMAN1 PE=1 SV=2	3	3
LMAN2	Q12907	>sp|Q12907|LMAN2_HUMAN Vesicular integral-membrane protein VIP36 OS=Homo sapiens GN=LMAN2 PE=1 SV=1	5	6
LMCD1	Q9NZU5	>sp|Q9NZU5|LMCD1_HUMAN LIM and cysteine-rich domains protein 1 OS=Homo sapiens GN=LMCD1 PE=1 SV=1	2	3
LMNA	P02545	>sp|P02545|LMNA_HUMAN Prelamin-A/C OS=Homo sapiens GN=LMNA PE=1 SV=1	41	235
LMNB1	P20700	>sp|P20700|LMNB1_HUMAN Lamin-B1 OS=Homo sapiens GN=LMNB1 PE=1 SV=2	6	9
LMNB2	Q03252	>sp|Q03252|LMNB2_HUMAN Lamin-B2 OS=Homo sapiens GN=LMNB2 PE=1 SV=3	11	20
LNP	Q9C0E8	>sp|Q9C0E8|LNP_HUMAN Protein lunapark OS=Homo sapiens GN=LNP PE=1 SV=2	4	4
LNPEP	Q9UIQ6	>sp|Q9UIQ6|LCAP_HUMAN Leucyl-cystinyl aminopeptidase OS=Homo sapiens GN=LNPEP PE=1 SV=3	1	1
LONP1	P36776	>sp|P36776|LONM_HUMAN Lon protease homolog, mitochondrial OS=Homo sapiens GN=LONP1 PE=1 SV=2	3	8
LPAR1	Q92633	>sp|Q92633|LPAR1_HUMAN Lysophosphatidic acid receptor 1 OS=Homo sapiens GN=LPAR1 PE=1 SV=3	1	1
LPL	P06858	>sp|P06858|LIPL_HUMAN Lipoprotein lipase OS=Homo sapiens GN=LPL PE=1 SV=1	1	1
LPP	Q93052	>sp|Q93052|LPP_HUMAN Lipoma-preferred partner OS=Homo sapiens GN=LPP PE=1 SV=1	2	4
LRG1	P02750	>sp|P02750|A2GL_HUMAN Leucine-rich alpha-2-glycoprotein OS=Homo sapiens GN=LRG1 PE=1 SV=2	7	27
LRMP	Q12912	>sp|Q12912|LRMP_HUMAN Lymphoid-restricted membrane protein OS=Homo sapiens GN=LRMP PE=1 SV=3	1	13
LRP1	Q07954	>sp|Q07954|LRP1_HUMAN Prolow-density lipoprotein receptor-related protein 1 OS=Homo sapiens GN=LRP1 PE=1 SV=2	32	49
LRPAP1	P30533	>sp|P30533|AMRP_HUMAN Alpha-2-macroglobulin receptor-associated protein OS=Homo sapiens GN=LRPAP1 PE=1 SV=1	2	4
LRPPRC	P42704	>sp|P42704|LPPRC_HUMAN Leucine-rich PPR motif-containing protein, mitochondrial OS=Homo sapiens GN=LRPPRC PE=1 SV=3	8	14
LRRC39	Q96DD0	>sp|Q96DD0|LRC39_HUMAN Leucine-rich repeat-containing protein 39 OS=Homo sapiens GN=LRRC39 PE=2 SV=1	1	5
LRRC47	Q8N1G4	>sp|Q8N1G4|LRC47_HUMAN Leucine-rich repeat-containing protein 47 OS=Homo sapiens GN=LRRC47 PE=1 SV=1	4	5
LRRC59	Q96AG4	>sp|Q96AG4|LRC59_HUMAN Leucine-rich repeat-containing protein 59 OS=Homo sapiens GN=LRRC59 PE=1 SV=1	2	3
LRRFIP1	Q32MZ4	>sp|Q32MZ4|LRRF1_HUMAN Leucine-rich repeat flightless-interacting protein 1 OS=Homo sapiens GN=LRRFIP1 PE=1 SV=2	1	1
LRRN4	Q8WUT4	>sp|Q8WUT4|LRRN4_HUMAN Leucine-rich repeat neuronal protein 4 OS=Homo sapiens GN=LRRN4 PE=1 SV=3	1	1
LSM2	Q9Y333	>sp|Q9Y333|LSM2_HUMAN U6 snRNA-associated Sm-like protein LSm2 OS=Homo sapiens GN=LSM2 PE=1 SV=1	2	4
LSM3	P62310	>sp|P62310|LSM3_HUMAN U6 snRNA-associated Sm-like protein LSm3 OS=Homo sapiens GN=LSM3 PE=1 SV=2	1	1
LSP1	P33241	>sp|P33241|LSP1_HUMAN Lymphocyte-specific protein 1 OS=Homo sapiens GN=LSP1 PE=1 SV=1	1	1
LSS	P48449	>sp|P48449|ERG7_HUMAN Lanosterol synthase OS=Homo sapiens GN=LSS PE=1 SV=1	2	4
LTA4H	P09960	>sp|P09960|LKHA4_HUMAN Leukotriene A-4 hydrolase OS=Homo sapiens GN=LTA4H PE=1 SV=2	9	22
LTF	P02788	>sp|P02788|TRFL_HUMAN Lactotransferrin OS=Homo sapiens GN=LTF PE=1 SV=6	12	21
LTN1	O94822	>sp|O94822|LTN1_HUMAN E3 ubiquitin-protein ligase listerin OS=Homo sapiens GN=LTN1 PE=1 SV=6	1	8
LUM	P51884	>sp|P51884|LUM_HUMAN Lumican OS=Homo sapiens GN=LUM PE=1 SV=2	15	267
LXN	Q9BS40	>sp|Q9BS40|LXN_HUMAN Latexin OS=Homo sapiens GN=LXN PE=1 SV=2	3	7
LYPLA1	O75608	>sp|O75608|LYPA1_HUMAN Acyl-protein thioesterase 1 OS=Homo sapiens GN=LYPLA1 PE=1 SV=1	1	1
LYVE1	Q9Y5Y7	>sp|Q9Y5Y7|LYVE1_HUMAN Lymphatic vessel endothelial hyaluronic acid receptor 1 OS=Homo sapiens GN=LYVE1 PE=1 SV=2	2	3
LYZ	P61626	>sp|P61626|LYSC_HUMAN Lysozyme C OS=Homo sapiens GN=LYZ PE=1 SV=1	3	4
LZIC	Q8WZA0	>sp|Q8WZA0|LZIC_HUMAN Protein LZIC OS=Homo sapiens GN=LZIC PE=1 SV=1	1	1
M6PR	P20645	>sp|P20645|MPRD_HUMAN Cation-dependent mannose-6-phosphate receptor OS=Homo sapiens GN=M6PR PE=1 SV=1	3	7
MAGEA13P	A6NCF6	>sp|A6NCF6|MA13P_HUMAN Putative MAGE domain-containing protein MAGEA13P OS=Homo sapiens GN=MAGEA13P PE=5 SV=1	1	1
MAL2	Q969L2	>sp|Q969L2|MAL2_HUMAN Protein MAL2 OS=Homo sapiens GN=MAL2 PE=1 SV=1	1	9
MAMDC4	Q6UXC1	>sp|Q6UXC1|AEGP_HUMAN Apical endosomal glycoprotein OS=Homo sapiens GN=MAMDC4 PE=1 SV=2	1	1
MAOA	P21397	>sp|P21397|AOFA_HUMAN Amine oxidase [flavin-containing] A OS=Homo sapiens GN=MAOA PE=1 SV=1	16	94
MAOB	P27338	>sp|P27338|AOFB_HUMAN Amine oxidase [flavin-containing] B OS=Homo sapiens GN=MAOB PE=1 SV=3	11	29
MAP1B	P46821	>sp|P46821|MAP1B_HUMAN Microtubule-associated protein 1B OS=Homo sapiens GN=MAP1B PE=1 SV=2	5	6
MAP2	P11137	>sp|P11137|MTAP2_HUMAN Microtubule-associated protein 2 OS=Homo sapiens GN=MAP2 PE=1 SV=4	1	1
MAP2K1	Q02750	>sp|Q02750|MP2K1_HUMAN Dual specificity mitogen-activated protein kinase kinase 1 OS=Homo sapiens GN=MAP2K1 PE=1 SV=2	2	2
MAP4	P27816	>sp|P27816|MAP4_HUMAN Microtubule-associated protein 4 OS=Homo sapiens GN=MAP4 PE=1 SV=3	29	69
MAP4	P27816-5	>sp|P27816-5|MAP4_HUMAN Isoform 5 of Microtubule-associated protein 4 OS=Homo sapiens GN=MAP4	1	1
MAP7D1	Q3KQU3	>sp|Q3KQU3|MA7D1_HUMAN MAP7 domain-containing protein 1 OS=Homo sapiens GN=MAP7D1 PE=1 SV=1	1	1
MAP7D2	Q96T17	>sp|Q96T17|MA7D2_HUMAN MAP7 domain-containing protein 2 OS=Homo sapiens GN=MAP7D2 PE=1 SV=2	1	1
MAPK1	P28482	>sp|P28482|MK01_HUMAN Mitogen-activated protein kinase 1 OS=Homo sapiens GN=MAPK1 PE=1 SV=3	3	10
MAPK3	P27361	>sp|P27361|MK03_HUMAN Mitogen-activated protein kinase 3 OS=Homo sapiens GN=MAPK3 PE=1 SV=4	6	11
MAPRE1	Q15691	>sp|Q15691|MARE1_HUMAN Microtubule-associated protein RP/EB family member 1 OS=Homo sapiens GN=MAPRE1 PE=1 SV=3	6	10
MAPT	P10636	>sp|P10636|TAU_HUMAN Microtubule-associated protein tau OS=Homo sapiens GN=MAPT PE=1 SV=5	2	2
MARC1	Q5VT66	>sp|Q5VT66|MARC1_HUMAN Mitochondrial amidoxime-reducing component 1 OS=Homo sapiens GN=MARC1 PE=1 SV=1	4	14
MARC2	Q969Z3	>sp|Q969Z3|MARC2_HUMAN Mitochondrial amidoxime reducing component 2 OS=Homo sapiens GN=MARC2 PE=1 SV=1	5	9
MARCKS	P29966	>sp|P29966|MARCS_HUMAN Myristoylated alanine-rich C-kinase substrate OS=Homo sapiens GN=MARCKS PE=1 SV=4	6	16
MARCKSL1	P49006	>sp|P49006|MRP_HUMAN MARCKS-related protein OS=Homo sapiens GN=MARCKSL1 PE=1 SV=2	2	4
MAST4	H7C2A9	>tr|H7C2A9|H7C2A9_HUMAN Microtubule-associated serine/threonine-protein kinase 4 (Fragment) OS=Homo sapiens GN=MAST4 PE=2 SV=1	1	1
MAT2A	P31153	>sp|P31153|METK2_HUMAN S-adenosylmethionine synthase isoform type-2 OS=Homo sapiens GN=MAT2A PE=1 SV=1	2	2
MAT2B	Q9NZL9	>sp|Q9NZL9|MAT2B_HUMAN Methionine adenosyltransferase 2 subunit beta OS=Homo sapiens GN=MAT2B PE=1 SV=1	1	1
MATR3	P43243	>sp|P43243|MATR3_HUMAN Matrin-3 OS=Homo sapiens GN=MATR3 PE=1 SV=2	3	5
MAVS	Q7Z434	>sp|Q7Z434|MAVS_HUMAN Mitochondrial antiviral-signaling protein OS=Homo sapiens GN=MAVS PE=1 SV=2	1	2
MBOAT1	Q6ZNC8	>sp|Q6ZNC8|MBOA1_HUMAN Lysophospholipid acyltransferase 1 OS=Homo sapiens GN=MBOAT1 PE=1 SV=1	1	5
MCAM	P43121	>sp|P43121|MUC18_HUMAN Cell surface glycoprotein MUC18 OS=Homo sapiens GN=MCAM PE=1 SV=2	26	117
MCCC2	Q9HCC0	>sp|Q9HCC0|MCCB_HUMAN Methylcrotonoyl-CoA carboxylase beta chain, mitochondrial OS=Homo sapiens GN=MCCC2 PE=1 SV=1	2	4
MCMBP	Q9BTE3	>sp|Q9BTE3|MCMBP_HUMAN Mini-chromosome maintenance complex-binding protein OS=Homo sapiens GN=MCMBP PE=1 SV=2	1	1
MDH1	P40925	>sp|P40925|MDHC_HUMAN Malate dehydrogenase, cytoplasmic OS=Homo sapiens GN=MDH1 PE=1 SV=4	19	143
MDH2	P40926	>sp|P40926|MDHM_HUMAN Malate dehydrogenase, mitochondrial OS=Homo sapiens GN=MDH2 PE=1 SV=3	17	90
ME1	P48163	>sp|P48163|MAOX_HUMAN NADP-dependent malic enzyme OS=Homo sapiens GN=ME1 PE=1 SV=1	13	26
MECR	Q9BV79	>sp|Q9BV79|MECR_HUMAN Trans-2-enoyl-CoA reductase, mitochondrial OS=Homo sapiens GN=MECR PE=1 SV=2	1	1
MED14	O60244	>sp|O60244|MED14_HUMAN Mediator of RNA polymerase II transcription subunit 14 OS=Homo sapiens GN=MED14 PE=1 SV=2	1	1
MEST	Q5EB52	>sp|Q5EB52|MEST_HUMAN Mesoderm-specific transcript homolog protein OS=Homo sapiens GN=MEST PE=2 SV=2	2	2
METAP2	P50579	>sp|P50579|MAP2_HUMAN Methionine aminopeptidase 2 OS=Homo sapiens GN=METAP2 PE=1 SV=1	1	1
METTL7A	Q9H8H3	>sp|Q9H8H3|MET7A_HUMAN Methyltransferase-like protein 7A OS=Homo sapiens GN=METTL7A PE=1 SV=1	6	20
MFAP4	P55083	>sp|P55083|MFAP4_HUMAN Microfibril-associated glycoprotein 4 OS=Homo sapiens GN=MFAP4 PE=1 SV=2	5	11
MFAP5	Q13361	>sp|Q13361|MFAP5_HUMAN Microfibrillar-associated protein 5 OS=Homo sapiens GN=MFAP5 PE=1 SV=1	1	1
MFN2	O95140	>sp|O95140|MFN2_HUMAN Mitofusin-2 OS=Homo sapiens GN=MFN2 PE=1 SV=3	1	1
MFSD10	Q14728	>sp|Q14728|MFS10_HUMAN Major facilitator superfamily domain-containing protein 10 OS=Homo sapiens GN=MFSD10 PE=2 SV=1	1	3
MGLL	Q99685	>sp|Q99685|MGLL_HUMAN Monoglyceride lipase OS=Homo sapiens GN=MGLL PE=1 SV=2	7	25
MGMT	P16455	>sp|P16455|MGMT_HUMAN Methylated-DNA--protein-cysteine methyltransferase OS=Homo sapiens GN=MGMT PE=1 SV=1	2	2
MGST1	P10620	>sp|P10620|MGST1_HUMAN Microsomal glutathione S-transferase 1 OS=Homo sapiens GN=MGST1 PE=1 SV=1	10	58
MGST3	O14880	>sp|O14880|MGST3_HUMAN Microsomal glutathione S-transferase 3 OS=Homo sapiens GN=MGST3 PE=1 SV=1	7	20
MICAL1	Q8TDZ2	>sp|Q8TDZ2|MICA1_HUMAN Protein-methionine sulfoxide oxidase MICAL1 OS=Homo sapiens GN=MICAL1 PE=1 SV=2	1	1
MICU2	Q8IYU8	>sp|Q8IYU8|MICU2_HUMAN Calcium uptake protein 2, mitochondrial OS=Homo sapiens GN=MICU2 PE=1 SV=2	1	1
MIF	P14174	>sp|P14174|MIF_HUMAN Macrophage migration inhibitory factor OS=Homo sapiens GN=MIF PE=1 SV=4	2	7
MKKS	Q9HB66	>tr|Q9HB66|Q9HB66_HUMAN Alternative protein MKKS OS=Homo sapiens GN=MKKS PE=4 SV=1	1	1
MLEC	Q14165	>sp|Q14165|MLEC_HUMAN Malectin OS=Homo sapiens GN=MLEC PE=1 SV=1	5	11
MMAB	Q96EY8	>sp|Q96EY8|MMAB_HUMAN Cob(I)yrinic acid a,c-diamide adenosyltransferase, mitochondrial OS=Homo sapiens GN=MMAB PE=1 SV=1	1	2
MMP9	P14780	>sp|P14780|MMP9_HUMAN Matrix metalloproteinase-9 OS=Homo sapiens GN=MMP9 PE=1 SV=3	1	1
MOGS	Q13724	>sp|Q13724|MOGS_HUMAN Mannosyl-oligosaccharide glucosidase OS=Homo sapiens GN=MOGS PE=1 SV=5	1	1
MORF4L2	Q15014	>sp|Q15014|MO4L2_HUMAN Mortality factor 4-like protein 2 OS=Homo sapiens GN=MORF4L2 PE=1 SV=1	1	1
MOV10	Q9HCE1	>sp|Q9HCE1|MOV10_HUMAN Putative helicase MOV-10 OS=Homo sapiens GN=MOV10 PE=1 SV=2	1	1
MPDU1	O75352	>sp|O75352|MPU1_HUMAN Mannose-P-dolichol utilization defect 1 protein OS=Homo sapiens GN=MPDU1 PE=1 SV=2	1	2
MPI	P34949	>sp|P34949|MPI_HUMAN Mannose-6-phosphate isomerase OS=Homo sapiens GN=MPI PE=1 SV=2	2	3
MPO	P05164	>sp|P05164|PERM_HUMAN Myeloperoxidase OS=Homo sapiens GN=MPO PE=1 SV=1	8	14
MPP1	Q00013	>sp|Q00013|EM55_HUMAN 55 kDa erythrocyte membrane protein OS=Homo sapiens GN=MPP1 PE=1 SV=2	1	3
MPP6	Q9NZW5	>sp|Q9NZW5|MPP6_HUMAN MAGUK p55 subfamily member 6 OS=Homo sapiens GN=MPP6 PE=1 SV=2	2	2
MPST	P25325	>sp|P25325|THTM_HUMAN 3-mercaptopyruvate sulfurtransferase OS=Homo sapiens GN=MPST PE=1 SV=3	6	10
MRAS	O14807	>sp|O14807|RASM_HUMAN Ras-related protein M-Ras OS=Homo sapiens GN=MRAS PE=1 SV=2	2	2
MRC1	L8E7Q9	>tr|L8E7Q9|L8E7Q9_HUMAN Alternative protein MRC1 OS=Homo sapiens GN=MRC1 PE=4 SV=1	1	1
MRC1	P22897	>sp|P22897|MRC1_HUMAN Macrophage mannose receptor 1 OS=Homo sapiens GN=MRC1 PE=1 SV=1	7	8
MRC2	Q9UBG0	>sp|Q9UBG0|MRC2_HUMAN C-type mannose receptor 2 OS=Homo sapiens GN=MRC2 PE=1 SV=2	1	1
MRGPRF	Q96AM1	>sp|Q96AM1|MRGRF_HUMAN Mas-related G-protein coupled receptor member F OS=Homo sapiens GN=MRGPRF PE=2 SV=1	1	1
MRPL12	P52815	>sp|P52815|RM12_HUMAN 39S ribosomal protein L12, mitochondrial OS=Homo sapiens GN=MRPL12 PE=1 SV=2	1	1
MRPL37	Q9BZE1	>sp|Q9BZE1|RM37_HUMAN 39S ribosomal protein L37, mitochondrial OS=Homo sapiens GN=MRPL37 PE=1 SV=2	1	2
MRPS7	Q9Y2R9	>sp|Q9Y2R9|RT07_HUMAN 28S ribosomal protein S7, mitochondrial OS=Homo sapiens GN=MRPS7 PE=1 SV=2	1	1
MSLN	Q13421	>sp|Q13421|MSLN_HUMAN Mesothelin OS=Homo sapiens GN=MSLN PE=1 SV=2	2	4
MSN	P26038	>sp|P26038|MOES_HUMAN Moesin OS=Homo sapiens GN=MSN PE=1 SV=3	35	115
MT1A	P04731	>sp|P04731|MT1A_HUMAN Metallothionein-1A OS=Homo sapiens GN=MT1A PE=1 SV=2	1	2
MT1E	P04732	>sp|P04732|MT1E_HUMAN Metallothionein-1E OS=Homo sapiens GN=MT1E PE=1 SV=1	1	5
MTAP	Q13126	>sp|Q13126|MTAP_HUMAN S-methyl-5'-thioadenosine phosphorylase OS=Homo sapiens GN=MTAP PE=1 SV=2	3	5
MT-ATP6	P00846	>sp|P00846|ATP6_HUMAN ATP synthase subunit a OS=Homo sapiens GN=MT-ATP6 PE=1 SV=1	1	1
MTCH1	A4FVA6	>tr|A4FVA6|A4FVA6_HUMAN MTCH1 protein (Fragment) OS=Homo sapiens GN=MTCH1 PE=2 SV=1	1	1
MTCH1	Q9NZJ7	>sp|Q9NZJ7|MTCH1_HUMAN Mitochondrial carrier homolog 1 OS=Homo sapiens GN=MTCH1 PE=1 SV=1	1	2
MTCH2	Q9Y6C9	>sp|Q9Y6C9|MTCH2_HUMAN Mitochondrial carrier homolog 2 OS=Homo sapiens GN=MTCH2 PE=1 SV=1	4	10
MT-CO1	P00395	>sp|P00395|COX1_HUMAN Cytochrome c oxidase subunit 1 OS=Homo sapiens GN=MT-CO1 PE=1 SV=1	1	1
MT-CO2	P00403	>sp|P00403|COX2_HUMAN Cytochrome c oxidase subunit 2 OS=Homo sapiens GN=MT-CO2 PE=1 SV=1	1	7
MTDH	Q86UE4	>sp|Q86UE4|LYRIC_HUMAN Protein LYRIC OS=Homo sapiens GN=MTDH PE=1 SV=2	1	2
MTHFD1	P11586	>sp|P11586|C1TC_HUMAN C-1-tetrahydrofolate synthase, cytoplasmic OS=Homo sapiens GN=MTHFD1 PE=1 SV=3	22	56
MTPN	P58546	>sp|P58546|MTPN_HUMAN Myotrophin OS=Homo sapiens GN=MTPN PE=1 SV=2	2	10
MTRF1L	H0UI12	>tr|H0UI12|H0UI12_HUMAN Mitochondrial translational release factor 1-like, isoform CRA_b (Fragment) OS=Homo sapiens GN=MTRF1L PE=4 SV=1	1	1
MTURN	Q8N3F0	>sp|Q8N3F0|MTURN_HUMAN Maturin OS=Homo sapiens GN=MTURN PE=2 SV=2	1	1
MTX1	H0Y6Y5	>tr|H0Y6Y5|H0Y6Y5_HUMAN Metaxin-1 OS=Homo sapiens GN=MTX1 PE=4 SV=2	1	1
MTX1	Q13505	>sp|Q13505|MTX1_HUMAN Metaxin-1 OS=Homo sapiens GN=MTX1 PE=1 SV=2	1	1
MUT	P22033	>sp|P22033|MUTA_HUMAN Methylmalonyl-CoA mutase, mitochondrial OS=Homo sapiens GN=MUT PE=1 SV=4	3	3
MVP	Q14764	>sp|Q14764|MVP_HUMAN Major vault protein OS=Homo sapiens GN=MVP PE=1 SV=4	11	18
MXRA7	P84157	>sp|P84157|MXRA7_HUMAN Matrix-remodeling-associated protein 7 OS=Homo sapiens GN=MXRA7 PE=1 SV=1	3	6
MXRA7	P84157-2	>sp|P84157-2|MXRA7_HUMAN Isoform 2 of Matrix-remodeling-associated protein 7 OS=Homo sapiens GN=MXRA7	1	3
MYADM	Q96S97	>sp|Q96S97|MYADM_HUMAN Myeloid-associated differentiation marker OS=Homo sapiens GN=MYADM PE=1 SV=2	3	9
MYCLP1	P12525	>sp|P12525|MYCP1_HUMAN Putative myc-like protein MYCLP1 OS=Homo sapiens GN=MYCLP1 PE=5 SV=2	1	1
MYEOV	Q96EZ4	>sp|Q96EZ4|MYEOV_HUMAN Myeloma-overexpressed gene protein OS=Homo sapiens GN=MYEOV PE=2 SV=2	1	1
MYH10	P35580	>sp|P35580|MYH10_HUMAN Myosin-10 OS=Homo sapiens GN=MYH10 PE=1 SV=3	47	159
MYH11	P35749	>sp|P35749|MYH11_HUMAN Myosin-11 OS=Homo sapiens GN=MYH11 PE=1 SV=3	44	135
MYH14	Q7Z406	>sp|Q7Z406|MYH14_HUMAN Myosin-14 OS=Homo sapiens GN=MYH14 PE=1 SV=2	7	9
MYH7	P12883	>sp|P12883|MYH7_HUMAN Myosin-7 OS=Homo sapiens GN=MYH7 PE=1 SV=5	1	1
MYH9	P35579	>sp|P35579|MYH9_HUMAN Myosin-9 OS=Homo sapiens GN=MYH9 PE=1 SV=4	102	512
MYL12A	P19105	>sp|P19105|ML12A_HUMAN Myosin regulatory light chain 12A OS=Homo sapiens GN=MYL12A PE=1 SV=2	11	64
MYL6	P60660	>sp|P60660|MYL6_HUMAN Myosin light polypeptide 6 OS=Homo sapiens GN=MYL6 PE=1 SV=2	9	47
MYL6B	P14649	>sp|P14649|MYL6B_HUMAN Myosin light chain 6B OS=Homo sapiens GN=MYL6B PE=1 SV=1	4	16
MYL9	P24844	>sp|P24844|MYL9_HUMAN Myosin regulatory light polypeptide 9 OS=Homo sapiens GN=MYL9 PE=1 SV=4	4	15
MYLK	Q15746	>sp|Q15746|MYLK_HUMAN Myosin light chain kinase, smooth muscle OS=Homo sapiens GN=MYLK PE=1 SV=4	1	2
MYO18A	Q92614	>sp|Q92614|MY18A_HUMAN Unconventional myosin-XVIIIa OS=Homo sapiens GN=MYO18A PE=1 SV=3	1	1
MYO1B	O43795	>sp|O43795|MYO1B_HUMAN Unconventional myosin-Ib OS=Homo sapiens GN=MYO1B PE=1 SV=3	1	2
MYO1C	D3DTH7	>tr|D3DTH7|D3DTH7_HUMAN Myosin IC, isoform CRA_a OS=Homo sapiens GN=MYO1C PE=4 SV=1	1	13
MYO1C	O00159	>sp|O00159|MYO1C_HUMAN Unconventional myosin-Ic OS=Homo sapiens GN=MYO1C PE=1 SV=4	54	295
MYO1C	O00159-3	>sp|O00159-3|MYO1C_HUMAN Isoform 3 of Unconventional myosin-Ic OS=Homo sapiens GN=MYO1C	1	3
MYO5A	Q9Y4I1	>sp|Q9Y4I1|MYO5A_HUMAN Unconventional myosin-Va OS=Homo sapiens GN=MYO5A PE=1 SV=2	1	1
MYOF	Q9NZM1	>sp|Q9NZM1|MYOF_HUMAN Myoferlin OS=Homo sapiens GN=MYOF PE=1 SV=1	7	9
MYPOP	Q86VE0	>sp|Q86VE0|MYPOP_HUMAN Myb-related transcription factor, partner of profilin OS=Homo sapiens GN=MYPOP PE=2 SV=2	1	3
N/A	A0A5E4	>tr|A0A5E4|A0A5E4_HUMAN Uncharacterized protein OS=Homo sapiens PE=2 SV=1	1	1
N/A	A2J1M4	>tr|A2J1M4|A2J1M4_HUMAN Rheumatoid factor RF-ET7 (Fragment) OS=Homo sapiens PE=2 SV=1	1	5
N/A	A2J1N0	>tr|A2J1N0|A2J1N0_HUMAN Rheumatoid factor RF-IP14 (Fragment) OS=Homo sapiens PE=2 SV=1	1	2
N/A	A2J1N2	>tr|A2J1N2|A2J1N2_HUMAN Rheumatoid factor RF-IP18 (Fragment) OS=Homo sapiens PE=2 SV=1	1	1
N/A	A2J1N5	>tr|A2J1N5|A2J1N5_HUMAN Rheumatoid factor RF-ET6 (Fragment) OS=Homo sapiens PE=2 SV=1	1	3
N/A	A2J1N6	>tr|A2J1N6|A2J1N6_HUMAN Rheumatoid factor RF-ET9 (Fragment) OS=Homo sapiens PE=2 SV=1	1	6
N/A	A2JA19	>tr|A2JA19|A2JA19_HUMAN Anti-mucin1 light chain variable region (Fragment) OS=Homo sapiens PE=2 SV=1	1	7
N/A	A2NW97	>tr|A2NW97|A2NW97_HUMAN Rheumatoid factor Vh I region (Fragment) OS=Homo sapiens PE=2 SV=1	1	1
N/A	A2NYU7	>tr|A2NYU7|A2NYU7_HUMAN Heavy chain Fab (Fragment) OS=Homo sapiens PE=2 SV=1	1	1
N/A	A7L8C6	>tr|A7L8C6|A7L8C6_HUMAN Alpha-1-antitrypsin (Fragment) OS=Homo sapiens PE=4 SV=1	1	1
N/A	A8K6H1	>tr|A8K6H1|A8K6H1_HUMAN cDNA FLJ76662, highly similar to Homo sapiens type 1 tumor necrosis factor receptor shedding aminopeptidase regulator, mRNA OS=Homo sapiens PE=2 SV=1	1	1
N/A	A8K787	>tr|A8K787|A8K787_HUMAN cDNA FLJ75273, highly similar to Homo sapiens solute carrier family 25 (mitochondrial carrier; adenine nucleotide translocator), member 4, mRNA OS=Homo sapiens PE=2 SV=1	1	1
N/A	A8K7N0	>tr|A8K7N0|A8K7N0_HUMAN cDNA FLJ75556, highly similar to Homo sapiens ribosomal protein L14, mRNA OS=Homo sapiens PE=2 SV=1	1	3
N/A	A8K8C4	>tr|A8K8C4|A8K8C4_HUMAN cDNA FLJ77693, highly similar to Homo sapiens calpastatin (CAST), transcript variant 3, mRNA OS=Homo sapiens PE=2 SV=1	1	1
N/A	A8K9P0	>tr|A8K9P0|A8K9P0_HUMAN cDNA FLJ78413, highly similar to Homo sapiens albumin, mRNA OS=Homo sapiens PE=2 SV=1	1	14
N/A	B2R582	>tr|B2R582|B2R582_HUMAN cDNA, FLJ92374, highly similar to Homo sapiens C-type lectin domain family 3, member B (CLEC3B), mRNA OS=Homo sapiens PE=2 SV=1	1	1
N/A	B2R6Y1	>tr|B2R6Y1|B2R6Y1_HUMAN Histone H3 OS=Homo sapiens PE=2 SV=1	1	1
N/A	B2RDV2	>tr|B2RDV2|B2RDV2_HUMAN cDNA, FLJ96778, highly similar to Homo sapiens aminopeptidase-like 1 (NPEPL1), mRNA OS=Homo sapiens PE=2 SV=1	1	1
N/A	B3KN06	>tr|B3KN06|B3KN06_HUMAN Coronin OS=Homo sapiens PE=2 SV=1	1	1
N/A	B3KSS2	>tr|B3KSS2|B3KSS2_HUMAN cDNA FLJ36849 fis, clone ASTRO2014135, moderately similar to Melanophilin OS=Homo sapiens PE=2 SV=1	1	1
N/A	B3VL31	>tr|B3VL31|B3VL31_HUMAN Beta globin (Fragment) OS=Homo sapiens PE=3 SV=1	1	2
N/A	B4DDH0	>tr|B4DDH0|B4DDH0_HUMAN cDNA FLJ55146, highly similar to Complement C4-B OS=Homo sapiens PE=2 SV=1	3	8
N/A	B4DI57	>tr|B4DI57|B4DI57_HUMAN cDNA FLJ54111, highly similar to Serotransferrin OS=Homo sapiens PE=2 SV=1	2	4
N/A	B4DLA1	>tr|B4DLA1|B4DLA1_HUMAN cDNA FLJ53453, highly similar to EH-domain-containing protein 2 OS=Homo sapiens PE=2 SV=1	1	2
N/A	B4DPR2	>tr|B4DPR2|B4DPR2_HUMAN cDNA FLJ50830, highly similar to Serum albumin OS=Homo sapiens PE=2 SV=1	2	17
N/A	B4DS79	>tr|B4DS79|B4DS79_HUMAN cDNA FLJ56828, highly similar to Adapter-relatedprotein complex 1 beta-1 subunit OS=Homo sapiens PE=2 SV=1	1	1
N/A	B4DSH0	>tr|B4DSH0|B4DSH0_HUMAN cDNA FLJ56240, highly similar to Dedicator of cytokinesis protein 7 OS=Homo sapiens PE=2 SV=1	1	1
N/A	B4DTF2	>tr|B4DTF2|B4DTF2_HUMAN Annexin OS=Homo sapiens PE=2 SV=1	1	3
N/A	B4DUF4	>tr|B4DUF4|B4DUF4_HUMAN cDNA FLJ51684, moderately similar to Tyrosine-protein kinase receptor Tie-1 (EC 2.7.10.1) OS=Homo sapiens PE=2 SV=1	1	1
N/A	B4DVJ0	>tr|B4DVJ0|B4DVJ0_HUMAN Glucose-6-phosphate isomerase OS=Homo sapiens PE=2 SV=1	1	1
N/A	B4DW52	>tr|B4DW52|B4DW52_HUMAN cDNA FLJ55253, highly similar to Actin, cytoplasmic 1 OS=Homo sapiens PE=2 SV=1	4	30
N/A	B4E106	>tr|B4E106|B4E106_HUMAN cDNA FLJ53399, highly similar to Monocarboxylate transporter 1 OS=Homo sapiens PE=2 SV=1	2	2
N/A	B4E1B2	>tr|B4E1B2|B4E1B2_HUMAN cDNA FLJ53691, highly similar to Serotransferrin OS=Homo sapiens PE=2 SV=1	4	44
N/A	B7Z539	>tr|B7Z539|B7Z539_HUMAN cDNA FLJ56954, highly similar to Inter-alpha-trypsin inhibitor heavy chain H1 OS=Homo sapiens PE=2 SV=1	1	2
N/A	E5KSE7	>tr|E5KSE7|E5KSE7_HUMAN Mitochondrial short-chain specific acyl-CoA dehydrogenase OS=Homo sapiens PE=3 SV=1	1	1
N/A	F6KPG5	>tr|F6KPG5|F6KPG5_HUMAN Albumin (Fragment) OS=Homo sapiens PE=2 SV=1	2	109
N/A	G1FM90	>tr|G1FM90|G1FM90_HUMAN Anti-Influenza A hemagglutinin heavy chain variable region (Fragment) OS=Homo sapiens PE=2 SV=1	1	1
N/A	G3GAU4	>tr|G3GAU4|G3GAU4_HUMAN Anti-H1N1 influenza HA kappa chain variable region (Fragment) OS=Homo sapiens PE=2 SV=1	1	3
N/A	H1AE11	>tr|H1AE11|H1AE11_HUMAN Glycine-N-acyltransferase OS=Homo sapiens PE=2 SV=1	1	1
N/A	P01593	>sp|P01593|KV101_HUMAN Ig kappa chain V-I region AG OS=Homo sapiens PE=1 SV=1	3	29
N/A	P01596	>sp|P01596|KV104_HUMAN Ig kappa chain V-I region CAR OS=Homo sapiens PE=1 SV=1	2	14
N/A	P01598	>sp|P01598|KV106_HUMAN Ig kappa chain V-I region EU OS=Homo sapiens PE=1 SV=1	1	2
N/A	P01611	>sp|P01611|KV119_HUMAN Ig kappa chain V-I region Wes OS=Homo sapiens PE=1 SV=1	2	9
N/A	P01613	>sp|P01613|KV121_HUMAN Ig kappa chain V-I region Ni OS=Homo sapiens PE=1 SV=1	2	5
N/A	P01614	>sp|P01614|KV201_HUMAN Ig kappa chain V-II region Cum OS=Homo sapiens PE=1 SV=1	2	9
N/A	P01615	>sp|P01615|KV202_HUMAN Ig kappa chain V-II region FR OS=Homo sapiens PE=1 SV=1	1	1
N/A	P01617	>sp|P01617|KV204_HUMAN Ig kappa chain V-II region TEW OS=Homo sapiens PE=1 SV=1	2	17
N/A	P01620	>sp|P01620|KV302_HUMAN Ig kappa chain V-III region SIE OS=Homo sapiens PE=1 SV=1	4	33
N/A	P01624	>sp|P01624|KV306_HUMAN Ig kappa chain V-III region POM OS=Homo sapiens PE=1 SV=1	1	2
N/A	P01625	>sp|P01625|KV402_HUMAN Ig kappa chain V-IV region Len OS=Homo sapiens PE=1 SV=2	2	22
N/A	P01700	>sp|P01700|LV102_HUMAN Ig lambda chain V-I region HA OS=Homo sapiens PE=1 SV=1	1	6
N/A	P01714	>sp|P01714|LV301_HUMAN Ig lambda chain V-III region SH OS=Homo sapiens PE=1 SV=1	1	3
N/A	P01715	>sp|P01715|LV401_HUMAN Ig lambda chain V-IV region Bau OS=Homo sapiens PE=1 SV=1	1	1
N/A	P01717	>sp|P01717|LV403_HUMAN Ig lambda chain V-IV region Hil OS=Homo sapiens PE=1 SV=1	1	2
N/A	P01743	>sp|P01743|HV102_HUMAN Ig heavy chain V-I region HG3 OS=Homo sapiens PE=4 SV=1	1	3
N/A	P01763	>sp|P01763|HV302_HUMAN Ig heavy chain V-III region WEA OS=Homo sapiens PE=1 SV=1	1	11
N/A	P01764	>sp|P01764|HV303_HUMAN Ig heavy chain V-III region VH26 OS=Homo sapiens PE=1 SV=1	2	12
N/A	P01765	>sp|P01765|HV304_HUMAN Ig heavy chain V-III region TIL OS=Homo sapiens PE=1 SV=1	1	10
N/A	P01766	>sp|P01766|HV305_HUMAN Ig heavy chain V-III region BRO OS=Homo sapiens PE=1 SV=1	1	15
N/A	P01767	>sp|P01767|HV306_HUMAN Ig heavy chain V-III region BUT OS=Homo sapiens PE=1 SV=1	1	2
N/A	P01770	>sp|P01770|HV309_HUMAN Ig heavy chain V-III region NIE OS=Homo sapiens PE=1 SV=1	1	2
N/A	P01780	>sp|P01780|HV319_HUMAN Ig heavy chain V-III region JON OS=Homo sapiens PE=1 SV=1	1	1
N/A	P01781	>sp|P01781|HV320_HUMAN Ig heavy chain V-III region GAL OS=Homo sapiens PE=1 SV=1	2	16
N/A	P01814	>sp|P01814|HV201_HUMAN Ig heavy chain V-II region OU OS=Homo sapiens PE=1 SV=1	1	4
N/A	P01825	>sp|P01825|HV207_HUMAN Ig heavy chain V-II region NEWM OS=Homo sapiens PE=1 SV=1	1	3
N/A	P04211	>sp|P04211|LV001_HUMAN Ig lambda chain V region 4A OS=Homo sapiens PE=4 SV=1	1	1
N/A	P04220	>sp|P04220|MUCB_HUMAN Ig mu heavy chain disease protein OS=Homo sapiens PE=1 SV=1	1	3
N/A	P04430	>sp|P04430|KV122_HUMAN Ig kappa chain V-I region BAN OS=Homo sapiens PE=1 SV=1	1	1
N/A	P04433	>sp|P04433|KV309_HUMAN Ig kappa chain V-III region VG (Fragment) OS=Homo sapiens PE=1 SV=1	2	8
N/A	P04434	>sp|P04434|KV310_HUMAN Ig kappa chain V-III region VH (Fragment) OS=Homo sapiens PE=4 SV=1	1	1
N/A	P06331	>sp|P06331|HV209_HUMAN Ig heavy chain V-II region ARH-77 OS=Homo sapiens PE=4 SV=1	1	6
N/A	P80748	>sp|P80748|LV302_HUMAN Ig lambda chain V-III region LOI OS=Homo sapiens PE=1 SV=1	2	5
N/A	Q0ZCH6	>tr|Q0ZCH6|Q0ZCH6_HUMAN Immunglobulin heavy chain variable region (Fragment) OS=Homo sapiens PE=4 SV=1	1	1
N/A	Q0ZCI6	>tr|Q0ZCI6|Q0ZCI6_HUMAN Immunglobulin heavy chain variable region (Fragment) OS=Homo sapiens PE=4 SV=1	1	6
N/A	Q12938	>tr|Q12938|Q12938_HUMAN 12-lipoxygenase (Fragment) OS=Homo sapiens PE=2 SV=1	1	1
N/A	Q56G89	>tr|Q56G89|Q56G89_HUMAN Serum albumin OS=Homo sapiens PE=2 SV=1	1	5
N/A	Q59EF6	>tr|Q59EF6|Q59EF6_HUMAN Calpain 2, large [catalytic] subunit variant (Fragment) OS=Homo sapiens PE=2 SV=1	2	12
N/A	Q59GM9	>tr|Q59GM9|Q59GM9_HUMAN Phosphorylase (Fragment) OS=Homo sapiens PE=2 SV=1	1	1
N/A	Q6ZNW4	>tr|Q6ZNW4|Q6ZNW4_HUMAN CDNA FLJ27022 fis, clone SLV06258 OS=Homo sapiens PE=2 SV=1	1	2
N/A	Q6ZTZ0	>tr|Q6ZTZ0|Q6ZTZ0_HUMAN cDNA FLJ44107 fis, clone TESTI4044296 OS=Homo sapiens PE=2 SV=1	1	1
N/A	Q6ZUJ7	>tr|Q6ZUJ7|Q6ZUJ7_HUMAN cDNA FLJ43649 fis, clone SYNOV4001326 OS=Homo sapiens PE=2 SV=1	1	1
N/A	Q6ZW64	>tr|Q6ZW64|Q6ZW64_HUMAN cDNA FLJ41552 fis, clone COLON2004478, highly similar to Protein Tro alpha1 H,myeloma OS=Homo sapiens PE=1 SV=1	1	1
N/A	Q71RB1	>tr|Q71RB1|Q71RB1_HUMAN PP7080 OS=Homo sapiens PE=4 SV=1	1	1
N/A	Q71U45	>tr|Q71U45|Q71U45_HUMAN Cytochrome c oxidase VIIc OS=Homo sapiens PE=4 SV=1	2	4
N/A	Q86SX2	>tr|Q86SX2|Q86SX2_HUMAN Full-length cDNA clone CS0DL004YM19 of B cells (Ramos cell line) of Homo sapiens (human) (Fragment) OS=Homo sapiens PE=2 SV=1	1	10
N/A	Q86TT1	>tr|Q86TT1|Q86TT1_HUMAN Full-length cDNA clone CS0DD006YL02 of Neuroblastoma of Homo sapiens (human) OS=Homo sapiens PE=2 SV=1	1	7
N/A	Q86VZ9	>tr|Q86VZ9|Q86VZ9_HUMAN AngRem52 OS=Homo sapiens PE=2 SV=1	1	1
N/A	Q96K68	>tr|Q96K68|Q96K68_HUMAN cDNA FLJ14473 fis, clone MAMMA1001080, highly similar to Homo sapiens SNC73 protein (SNC73) mRNA OS=Homo sapiens PE=2 SV=1	1	3
N/A	Q9HB02	>tr|Q9HB02|Q9HB02_HUMAN Ornithine decarboxylase antizyme 4 OS=Homo sapiens PE=2 SV=1	1	1
N/A	Q9HCC1	>tr|Q9HCC1|Q9HCC1_HUMAN Single chain Fv (Fragment) OS=Homo sapiens PE=1 SV=1	1	7
N/A	Q9NPP6	>tr|Q9NPP6|Q9NPP6_HUMAN Immunoglobulin heavy chain variant (Fragment) OS=Homo sapiens PE=2 SV=1	2	5
N/A	Q9UL77	>tr|Q9UL77|Q9UL77_HUMAN Myosin-reactive immunoglobulin light chain variable region (Fragment) OS=Homo sapiens PE=1 SV=1	1	1
N/A	Q9UL83	>tr|Q9UL83|Q9UL83_HUMAN Myosin-reactive immunoglobulin light chain variable region (Fragment) OS=Homo sapiens PE=1 SV=1	2	11
N/A	Q9UL86	>tr|Q9UL86|Q9UL86_HUMAN Myosin-reactive immunoglobulin kappa chain variable region (Fragment) OS=Homo sapiens PE=1 SV=1	1	2
N/A	Q9UL88	>tr|Q9UL88|Q9UL88_HUMAN Myosin-reactive immunoglobulin heavy chain variable region (Fragment) OS=Homo sapiens PE=2 SV=1	1	10
N/A	Q9UL89	>tr|Q9UL89|Q9UL89_HUMAN Myosin-reactive immunoglobulin heavy chain variable region (Fragment) OS=Homo sapiens PE=2 SV=1	1	1
N/A	Q9UL90	>tr|Q9UL90|Q9UL90_HUMAN Myosin-reactive immunoglobulin heavy chain variable region (Fragment) OS=Homo sapiens PE=2 SV=1	2	5
N/A	S6BGD4	>tr|S6BGD4|S6BGD4_HUMAN IgG H chain OS=Homo sapiens PE=2 SV=1	1	1
N/A	S6BGF5	>tr|S6BGF5|S6BGF5_HUMAN IgG H chain OS=Homo sapiens PE=2 SV=1	1	2
NACA	Q13765	>sp|Q13765|NACA_HUMAN Nascent polypeptide-associated complex subunit alpha OS=Homo sapiens GN=NACA PE=1 SV=1	3	6
NAE1	Q13564	>sp|Q13564|ULA1_HUMAN NEDD8-activating enzyme E1 regulatory subunit OS=Homo sapiens GN=NAE1 PE=1 SV=1	1	3
NAGK	Q9UJ70	>sp|Q9UJ70|NAGK_HUMAN N-acetyl-D-glucosamine kinase OS=Homo sapiens GN=NAGK PE=1 SV=4	2	2
NAGS	Q8N159	>sp|Q8N159|NAGS_HUMAN N-acetylglutamate synthase, mitochondrial OS=Homo sapiens GN=NAGS PE=1 SV=1	1	1
NAMPT	P43490	>sp|P43490|NAMPT_HUMAN Nicotinamide phosphoribosyltransferase OS=Homo sapiens GN=NAMPT PE=1 SV=1	3	4
NAP1L1	P55209	>sp|P55209|NP1L1_HUMAN Nucleosome assembly protein 1-like 1 OS=Homo sapiens GN=NAP1L1 PE=1 SV=1	4	6
NAP1L4	Q99733	>sp|Q99733|NP1L4_HUMAN Nucleosome assembly protein 1-like 4 OS=Homo sapiens GN=NAP1L4 PE=1 SV=1	3	4
NAPA	P54920	>sp|P54920|SNAA_HUMAN Alpha-soluble NSF attachment protein OS=Homo sapiens GN=NAPA PE=1 SV=3	6	14
NAPRT1	Q6XQN6	>sp|Q6XQN6|PNCB_HUMAN Nicotinate phosphoribosyltransferase OS=Homo sapiens GN=NAPRT1 PE=1 SV=2	3	4
NARS	O43776	>sp|O43776|SYNC_HUMAN Asparagine--tRNA ligase, cytoplasmic OS=Homo sapiens GN=NARS PE=1 SV=1	1	1
NCAM2	L0R512	>tr|L0R512|L0R512_HUMAN Alternative protein NCAM2 OS=Homo sapiens GN=NCAM2 PE=4 SV=1	1	3
NCBP1	Q09161	>sp|Q09161|NCBP1_HUMAN Nuclear cap-binding protein subunit 1 OS=Homo sapiens GN=NCBP1 PE=1 SV=1	2	2
NCL	P19338	>sp|P19338|NUCL_HUMAN Nucleolin OS=Homo sapiens GN=NCL PE=1 SV=3	10	26
NCLN	Q969V3	>sp|Q969V3|NCLN_HUMAN Nicalin OS=Homo sapiens GN=NCLN PE=1 SV=2	1	1
ND5	R9Y4B7	>tr|R9Y4B7|R9Y4B7_HUMAN NADH-ubiquinone oxidoreductase chain 5 OS=Homo sapiens GN=ND5 PE=3 SV=1	1	2
NDRG1	Q92597	>sp|Q92597|NDRG1_HUMAN Protein NDRG1 OS=Homo sapiens GN=NDRG1 PE=1 SV=1	5	8
NDRG2	Q9UN36	>sp|Q9UN36|NDRG2_HUMAN Protein NDRG2 OS=Homo sapiens GN=NDRG2 PE=1 SV=2	2	3
NDUFA10	O95299	>sp|O95299|NDUAA_HUMAN NADH dehydrogenase [ubiquinone] 1 alpha subcomplex subunit 10, mitochondrial OS=Homo sapiens GN=NDUFA10 PE=1 SV=1	1	4
NDUFA13	Q9P0J0	>sp|Q9P0J0|NDUAD_HUMAN NADH dehydrogenase [ubiquinone] 1 alpha subcomplex subunit 13 OS=Homo sapiens GN=NDUFA13 PE=1 SV=3	3	5
NDUFA2	O43678	>sp|O43678|NDUA2_HUMAN NADH dehydrogenase [ubiquinone] 1 alpha subcomplex subunit 2 OS=Homo sapiens GN=NDUFA2 PE=1 SV=3	2	2
NDUFA4	O00483	>sp|O00483|NDUA4_HUMAN NADH dehydrogenase [ubiquinone] 1 alpha subcomplex subunit 4 OS=Homo sapiens GN=NDUFA4 PE=1 SV=1	3	14
NDUFA5	Q16718	>sp|Q16718|NDUA5_HUMAN NADH dehydrogenase [ubiquinone] 1 alpha subcomplex subunit 5 OS=Homo sapiens GN=NDUFA5 PE=1 SV=3	4	5
NDUFA6	P56556	>sp|P56556|NDUA6_HUMAN NADH dehydrogenase [ubiquinone] 1 alpha subcomplex subunit 6 OS=Homo sapiens GN=NDUFA6 PE=1 SV=3	1	2
NDUFA8	P51970	>sp|P51970|NDUA8_HUMAN NADH dehydrogenase [ubiquinone] 1 alpha subcomplex subunit 8 OS=Homo sapiens GN=NDUFA8 PE=1 SV=3	2	11
NDUFA9	Q16795	>sp|Q16795|NDUA9_HUMAN NADH dehydrogenase [ubiquinone] 1 alpha subcomplex subunit 9, mitochondrial OS=Homo sapiens GN=NDUFA9 PE=1 SV=2	3	5
NDUFAB1	O14561	>sp|O14561|ACPM_HUMAN Acyl carrier protein, mitochondrial OS=Homo sapiens GN=NDUFAB1 PE=1 SV=3	3	8
NDUFAF2	Q8N183	>sp|Q8N183|MIMIT_HUMAN Mimitin, mitochondrial OS=Homo sapiens GN=NDUFAF2 PE=1 SV=1	1	1
NDUFB1	O75438	>sp|O75438|NDUB1_HUMAN NADH dehydrogenase [ubiquinone] 1 beta subcomplex subunit 1 OS=Homo sapiens GN=NDUFB1 PE=1 SV=1	1	1
NDUFB10	O96000	>sp|O96000|NDUBA_HUMAN NADH dehydrogenase [ubiquinone] 1 beta subcomplex subunit 10 OS=Homo sapiens GN=NDUFB10 PE=1 SV=3	4	5
NDUFB4	O95168	>sp|O95168|NDUB4_HUMAN NADH dehydrogenase [ubiquinone] 1 beta subcomplex subunit 4 OS=Homo sapiens GN=NDUFB4 PE=1 SV=3	3	6
NDUFB6	O95139	>sp|O95139|NDUB6_HUMAN NADH dehydrogenase [ubiquinone] 1 beta subcomplex subunit 6 OS=Homo sapiens GN=NDUFB6 PE=1 SV=3	1	1
NDUFB7	P17568	>sp|P17568|NDUB7_HUMAN NADH dehydrogenase [ubiquinone] 1 beta subcomplex subunit 7 OS=Homo sapiens GN=NDUFB7 PE=1 SV=4	2	3
NDUFB9	Q9Y6M9	>sp|Q9Y6M9|NDUB9_HUMAN NADH dehydrogenase [ubiquinone] 1 beta subcomplex subunit 9 OS=Homo sapiens GN=NDUFB9 PE=1 SV=3	1	1
NDUFS1	P28331	>sp|P28331|NDUS1_HUMAN NADH-ubiquinone oxidoreductase 75 kDa subunit, mitochondrial OS=Homo sapiens GN=NDUFS1 PE=1 SV=3	13	30
NDUFS2	O75306	>sp|O75306|NDUS2_HUMAN NADH dehydrogenase [ubiquinone] iron-sulfur protein 2, mitochondrial OS=Homo sapiens GN=NDUFS2 PE=1 SV=2	3	6
NDUFS3	O75489	>sp|O75489|NDUS3_HUMAN NADH dehydrogenase [ubiquinone] iron-sulfur protein 3, mitochondrial OS=Homo sapiens GN=NDUFS3 PE=1 SV=1	4	14
NDUFS4	O43181	>sp|O43181|NDUS4_HUMAN NADH dehydrogenase [ubiquinone] iron-sulfur protein 4, mitochondrial OS=Homo sapiens GN=NDUFS4 PE=1 SV=1	2	8
NDUFS5	O43920	>sp|O43920|NDUS5_HUMAN NADH dehydrogenase [ubiquinone] iron-sulfur protein 5 OS=Homo sapiens GN=NDUFS5 PE=1 SV=3	1	1
NDUFS7	O75251	>sp|O75251|NDUS7_HUMAN NADH dehydrogenase [ubiquinone] iron-sulfur protein 7, mitochondrial OS=Homo sapiens GN=NDUFS7 PE=1 SV=3	1	1
NDUFS8	O00217	>sp|O00217|NDUS8_HUMAN NADH dehydrogenase [ubiquinone] iron-sulfur protein 8, mitochondrial OS=Homo sapiens GN=NDUFS8 PE=1 SV=1	5	6
NDUFV1	P49821	>sp|P49821|NDUV1_HUMAN NADH dehydrogenase [ubiquinone] flavoprotein 1, mitochondrial OS=Homo sapiens GN=NDUFV1 PE=1 SV=4	4	12
NDUFV2	P19404	>sp|P19404|NDUV2_HUMAN NADH dehydrogenase [ubiquinone] flavoprotein 2, mitochondrial OS=Homo sapiens GN=NDUFV2 PE=1 SV=2	3	10
NECAP1	Q8NC96	>sp|Q8NC96|NECP1_HUMAN Adaptin ear-binding coat-associated protein 1 OS=Homo sapiens GN=NECAP1 PE=1 SV=2	1	1
NEDD8	Q15843	>sp|Q15843|NEDD8_HUMAN NEDD8 OS=Homo sapiens GN=NEDD8 PE=1 SV=1	1	2
NEDD9	Q14511	>sp|Q14511|CASL_HUMAN Enhancer of filamentation 1 OS=Homo sapiens GN=NEDD9 PE=1 SV=1	1	4
NEGR1	Q7Z3B1	>sp|Q7Z3B1|NEGR1_HUMAN Neuronal growth regulator 1 OS=Homo sapiens GN=NEGR1 PE=1 SV=3	1	1
NEK2	P51955	>sp|P51955|NEK2_HUMAN Serine/threonine-protein kinase Nek2 OS=Homo sapiens GN=NEK2 PE=1 SV=1	1	14
NEK4	P51957	>sp|P51957|NEK4_HUMAN Serine/threonine-protein kinase Nek4 OS=Homo sapiens GN=NEK4 PE=1 SV=2	1	1
NEK6	Q9HC98	>sp|Q9HC98|NEK6_HUMAN Serine/threonine-protein kinase Nek6 OS=Homo sapiens GN=NEK6 PE=1 SV=2	1	1
NEK7	Q8TDX7	>sp|Q8TDX7|NEK7_HUMAN Serine/threonine-protein kinase Nek7 OS=Homo sapiens GN=NEK7 PE=1 SV=1	2	2
NELFB	Q8WX92	>sp|Q8WX92|NELFB_HUMAN Negative elongation factor B OS=Homo sapiens GN=NELFB PE=1 SV=1	1	1
NELL2	Q99435-3	>sp|Q99435-3|NELL2_HUMAN Isoform 3 of Protein kinase C-binding protein NELL2 OS=Homo sapiens GN=NELL2	1	1
NENF	Q9UMX5	>sp|Q9UMX5|NENF_HUMAN Neudesin OS=Homo sapiens GN=NENF PE=1 SV=1	2	2
NES	P48681	>sp|P48681|NEST_HUMAN Nestin OS=Homo sapiens GN=NES PE=1 SV=2	1	1
NEXN	Q0ZGT2	>sp|Q0ZGT2|NEXN_HUMAN Nexilin OS=Homo sapiens GN=NEXN PE=1 SV=1	2	2
NHP2L1	P55769	>sp|P55769|NH2L1_HUMAN NHP2-like protein 1 OS=Homo sapiens GN=NHP2L1 PE=1 SV=3	1	1
NID1	P14543	>sp|P14543|NID1_HUMAN Nidogen-1 OS=Homo sapiens GN=NID1 PE=1 SV=3	24	91
NID2	Q14112	>sp|Q14112|NID2_HUMAN Nidogen-2 OS=Homo sapiens GN=NID2 PE=1 SV=3	20	44
NIF3L1	Q9GZT8	>sp|Q9GZT8|GTPC1_HUMAN Putative GTP cyclohydrolase 1 type 2 NIF3L1 OS=Homo sapiens GN=NIF3L1 PE=1 SV=2	2	2
NIPSNAP1	Q9BPW8	>sp|Q9BPW8|NIPS1_HUMAN Protein NipSnap homolog 1 OS=Homo sapiens GN=NIPSNAP1 PE=1 SV=1	1	1
NIPSNAP3A	Q9UFN0	>sp|Q9UFN0|NPS3A_HUMAN Protein NipSnap homolog 3A OS=Homo sapiens GN=NIPSNAP3A PE=1 SV=2	6	14
NIPSNAP3B	Q9BS92	>sp|Q9BS92|NPS3B_HUMAN Protein NipSnap homolog 3B OS=Homo sapiens GN=NIPSNAP3B PE=2 SV=1	1	1
NIT1	Q86X76	>sp|Q86X76|NIT1_HUMAN Nitrilase homolog 1 OS=Homo sapiens GN=NIT1 PE=1 SV=2	2	6
NIT2	Q9NQR4	>sp|Q9NQR4|NIT2_HUMAN Omega-amidase NIT2 OS=Homo sapiens GN=NIT2 PE=1 SV=1	7	12
NLRP13	Q86W25	>sp|Q86W25|NAL13_HUMAN NACHT, LRR and PYD domains-containing protein 13 OS=Homo sapiens GN=NLRP13 PE=2 SV=2	1	1
NME1	P15531	>sp|P15531|NDKA_HUMAN Nucleoside diphosphate kinase A OS=Homo sapiens GN=NME1 PE=1 SV=1	6	14
NME2	P22392	>sp|P22392|NDKB_HUMAN Nucleoside diphosphate kinase B OS=Homo sapiens GN=NME2 PE=1 SV=1	2	6
NME2P1	O60361	>sp|O60361|NDK8_HUMAN Putative nucleoside diphosphate kinase OS=Homo sapiens GN=NME2P1 PE=5 SV=1	4	29
NMT1	P30419	>sp|P30419|NMT1_HUMAN Glycylpeptide N-tetradecanoyltransferase 1 OS=Homo sapiens GN=NMT1 PE=1 SV=2	5	8
NNMT	P40261	>sp|P40261|NNMT_HUMAN Nicotinamide N-methyltransferase OS=Homo sapiens GN=NNMT PE=1 SV=1	3	6
NNT	Q13423	>sp|Q13423|NNTM_HUMAN NAD(P) transhydrogenase, mitochondrial OS=Homo sapiens GN=NNT PE=1 SV=3	15	30
NOA1	Q8NC60	>sp|Q8NC60|NOA1_HUMAN Nitric oxide-associated protein 1 OS=Homo sapiens GN=NOA1 PE=1 SV=2	1	1
NOL3	O60936	>sp|O60936|NOL3_HUMAN Nucleolar protein 3 OS=Homo sapiens GN=NOL3 PE=1 SV=1	1	1
NOL3	O60936-2	>sp|O60936-2|NOL3_HUMAN Isoform 2 of Nucleolar protein 3 OS=Homo sapiens GN=NOL3	1	2
NOMO1	Q15155	>sp|Q15155|NOMO1_HUMAN Nodal modulator 1 OS=Homo sapiens GN=NOMO1 PE=1 SV=5	1	1
NONO	Q15233	>sp|Q15233|NONO_HUMAN Non-POU domain-containing octamer-binding protein OS=Homo sapiens GN=NONO PE=1 SV=4	1	1
NPAS2	Q99743	>sp|Q99743|NPAS2_HUMAN Neuronal PAS domain-containing protein 2 OS=Homo sapiens GN=NPAS2 PE=1 SV=3	1	1
NPC2	P61916	>sp|P61916|NPC2_HUMAN Epididymal secretory protein E1 OS=Homo sapiens GN=NPC2 PE=1 SV=1	2	3
NPEPL1	Q8NDH3	>sp|Q8NDH3|PEPL1_HUMAN Probable aminopeptidase NPEPL1 OS=Homo sapiens GN=NPEPL1 PE=1 SV=3	2	3
NPEPPS	P55786	>sp|P55786|PSA_HUMAN Puromycin-sensitive aminopeptidase OS=Homo sapiens GN=NPEPPS PE=1 SV=2	9	22
NPEPPSL1	A6NEC2	>sp|A6NEC2|PSAL_HUMAN Puromycin-sensitive aminopeptidase-like protein OS=Homo sapiens GN=NPEPPSL1 PE=2 SV=3	4	6
NPLOC4	Q8TAT6	>sp|Q8TAT6|NPL4_HUMAN Nuclear protein localization protein 4 homolog OS=Homo sapiens GN=NPLOC4 PE=1 SV=3	2	4
NPM1	P06748	>sp|P06748|NPM_HUMAN Nucleophosmin OS=Homo sapiens GN=NPM1 PE=1 SV=2	10	31
NPR2	P20594	>sp|P20594|ANPRB_HUMAN Atrial natriuretic peptide receptor 2 OS=Homo sapiens GN=NPR2 PE=1 SV=1	1	1
NPTN	Q9Y639	>sp|Q9Y639|NPTN_HUMAN Neuroplastin OS=Homo sapiens GN=NPTN PE=1 SV=2	3	5
NQO1	P15559	>sp|P15559|NQO1_HUMAN NAD(P)H dehydrogenase [quinone] 1 OS=Homo sapiens GN=NQO1 PE=1 SV=1	12	36
NQO2	P16083	>sp|P16083|NQO2_HUMAN Ribosyldihydronicotinamide dehydrogenase [quinone] OS=Homo sapiens GN=NQO2 PE=1 SV=5	4	8
NSDHL	Q15738	>sp|Q15738|NSDHL_HUMAN Sterol-4-alpha-carboxylate 3-dehydrogenase, decarboxylating OS=Homo sapiens GN=NSDHL PE=1 SV=2	1	1
NSF	P46459	>sp|P46459|NSF_HUMAN Vesicle-fusing ATPase OS=Homo sapiens GN=NSF PE=1 SV=3	1	1
NSFL1C	Q9UNZ2	>sp|Q9UNZ2|NSF1C_HUMAN NSFL1 cofactor p47 OS=Homo sapiens GN=NSFL1C PE=1 SV=2	3	3
NT5E	P21589	>sp|P21589|5NTD_HUMAN 5'-nucleotidase OS=Homo sapiens GN=NT5E PE=1 SV=1	3	10
NTM	Q9P121	>sp|Q9P121|NTRI_HUMAN Neurotrimin OS=Homo sapiens GN=NTM PE=1 SV=1	1	1
NUCB1	Q02818	>sp|Q02818|NUCB1_HUMAN Nucleobindin-1 OS=Homo sapiens GN=NUCB1 PE=1 SV=4	2	6
NUCKS1	Q9H1E3	>sp|Q9H1E3|NUCKS_HUMAN Nuclear ubiquitous casein and cyclin-dependent kinase substrate 1 OS=Homo sapiens GN=NUCKS1 PE=1 SV=1	1	2
NUDC	Q9Y266	>sp|Q9Y266|NUDC_HUMAN Nuclear migration protein nudC OS=Homo sapiens GN=NUDC PE=1 SV=1	1	1
NUDCD1	Q96RS6	>sp|Q96RS6|NUDC1_HUMAN NudC domain-containing protein 1 OS=Homo sapiens GN=NUDCD1 PE=1 SV=2	1	1
NUDT5	Q9UKK9	>sp|Q9UKK9|NUDT5_HUMAN ADP-sugar pyrophosphatase OS=Homo sapiens GN=NUDT5 PE=1 SV=1	4	7
NUDT6	P53370	>sp|P53370|NUDT6_HUMAN Nucleoside diphosphate-linked moiety X motif 6 OS=Homo sapiens GN=NUDT6 PE=1 SV=2	1	3
NUMA1	Q14980	>sp|Q14980|NUMA1_HUMAN Nuclear mitotic apparatus protein 1 OS=Homo sapiens GN=NUMA1 PE=1 SV=2	2	3
NUP155	O75694	>sp|O75694|NU155_HUMAN Nuclear pore complex protein Nup155 OS=Homo sapiens GN=NUP155 PE=1 SV=1	1	1
NUP205	Q92621	>sp|Q92621|NU205_HUMAN Nuclear pore complex protein Nup205 OS=Homo sapiens GN=NUP205 PE=1 SV=3	1	1
NUTF2	P61970	>sp|P61970|NTF2_HUMAN Nuclear transport factor 2 OS=Homo sapiens GN=NUTF2 PE=1 SV=1	4	8
OAT	P04181	>sp|P04181|OAT_HUMAN Ornithine aminotransferase, mitochondrial OS=Homo sapiens GN=OAT PE=1 SV=1	1	1
OCIAD1	Q9NX40	>sp|Q9NX40|OCAD1_HUMAN OCIA domain-containing protein 1 OS=Homo sapiens GN=OCIAD1 PE=1 SV=1	1	1
OGDH	Q02218	>sp|Q02218|ODO1_HUMAN 2-oxoglutarate dehydrogenase, mitochondrial OS=Homo sapiens GN=OGDH PE=1 SV=3	17	31
OGN	P20774	>sp|P20774|MIME_HUMAN Mimecan OS=Homo sapiens GN=OGN PE=1 SV=1	10	60
OLA1	Q9NTK5	>sp|Q9NTK5|OLA1_HUMAN Obg-like ATPase 1 OS=Homo sapiens GN=OLA1 PE=1 SV=2	5	9
OLFML1	Q6UWY5	>sp|Q6UWY5|OLFL1_HUMAN Olfactomedin-like protein 1 OS=Homo sapiens GN=OLFML1 PE=1 SV=2	6	12
OLFML3	Q9NRN5	>sp|Q9NRN5|OLFL3_HUMAN Olfactomedin-like protein 3 OS=Homo sapiens GN=OLFML3 PE=2 SV=1	4	4
OPA1	O60313	>sp|O60313|OPA1_HUMAN Dynamin-like 120 kDa protein, mitochondrial OS=Homo sapiens GN=OPA1 PE=1 SV=3	5	6
OPLAH	O14841	>sp|O14841|OPLA_HUMAN 5-oxoprolinase OS=Homo sapiens GN=OPLAH PE=1 SV=3	1	2
OPTN	Q96CV9	>sp|Q96CV9|OPTN_HUMAN Optineurin OS=Homo sapiens GN=OPTN PE=1 SV=2	1	1
OR2M4	Q96R27	>sp|Q96R27|OR2M4_HUMAN Olfactory receptor 2M4 OS=Homo sapiens GN=OR2M4 PE=2 SV=2	1	1
ORM1	P02763	>sp|P02763|A1AG1_HUMAN Alpha-1-acid glycoprotein 1 OS=Homo sapiens GN=ORM1 PE=1 SV=1	12	134
ORM2	P19652	>sp|P19652|A1AG2_HUMAN Alpha-1-acid glycoprotein 2 OS=Homo sapiens GN=ORM2 PE=1 SV=2	7	40
OSBPL3	Q9H4L5	>sp|Q9H4L5|OSBL3_HUMAN Oxysterol-binding protein-related protein 3 OS=Homo sapiens GN=OSBPL3 PE=1 SV=1	1	2
OSGIN2	Q9Y236	>sp|Q9Y236|OSGI2_HUMAN Oxidative stress-induced growth inhibitor 2 OS=Homo sapiens GN=OSGIN2 PE=2 SV=1	1	1
OSTC	Q9NRP0	>sp|Q9NRP0|OSTC_HUMAN Oligosaccharyltransferase complex subunit OSTC OS=Homo sapiens GN=OSTC PE=1 SV=1	1	2
OSTF1	Q92882	>sp|Q92882|OSTF1_HUMAN Osteoclast-stimulating factor 1 OS=Homo sapiens GN=OSTF1 PE=1 SV=2	2	4
OTUB1	Q96FW1	>sp|Q96FW1|OTUB1_HUMAN Ubiquitin thioesterase OTUB1 OS=Homo sapiens GN=OTUB1 PE=1 SV=2	3	3
OXCT1	P55809	>sp|P55809|SCOT1_HUMAN Succinyl-CoA:3-ketoacid coenzyme A transferase 1, mitochondrial OS=Homo sapiens GN=OXCT1 PE=1 SV=1	8	16
OXR1	Q8N573	>sp|Q8N573|OXR1_HUMAN Oxidation resistance protein 1 OS=Homo sapiens GN=OXR1 PE=1 SV=2	1	1
OXSR1	O95747	>sp|O95747|OXSR1_HUMAN Serine/threonine-protein kinase OSR1 OS=Homo sapiens GN=OXSR1 PE=1 SV=1	2	2
P4HB	P07237	>sp|P07237|PDIA1_HUMAN Protein disulfide-isomerase OS=Homo sapiens GN=P4HB PE=1 SV=3	31	147
PA2G4	Q9UQ80	>sp|Q9UQ80|PA2G4_HUMAN Proliferation-associated protein 2G4 OS=Homo sapiens GN=PA2G4 PE=1 SV=3	5	7
PABPC1	P11940	>sp|P11940|PABP1_HUMAN Polyadenylate-binding protein 1 OS=Homo sapiens GN=PABPC1 PE=1 SV=2	7	10
PACSIN2	Q9UNF0	>sp|Q9UNF0|PACN2_HUMAN Protein kinase C and casein kinase substrate in neurons protein 2 OS=Homo sapiens GN=PACSIN2 PE=1 SV=2	1	1
PAFAH1B1	P43034	>sp|P43034|LIS1_HUMAN Platelet-activating factor acetylhydrolase IB subunit alpha OS=Homo sapiens GN=PAFAH1B1 PE=1 SV=2	7	14
PAFAH1B2	P68402	>sp|P68402|PA1B2_HUMAN Platelet-activating factor acetylhydrolase IB subunit beta OS=Homo sapiens GN=PAFAH1B2 PE=1 SV=1	3	11
PAICS	P22234	>sp|P22234|PUR6_HUMAN Multifunctional protein ADE2 OS=Homo sapiens GN=PAICS PE=1 SV=3	3	3
PAK2	Q13177	>sp|Q13177|PAK2_HUMAN Serine/threonine-protein kinase PAK 2 OS=Homo sapiens GN=PAK2 PE=1 SV=3	1	3
PALM	O75781	>sp|O75781|PALM_HUMAN Paralemmin-1 OS=Homo sapiens GN=PALM PE=1 SV=2	9	27
PALMD	Q9NP74	>sp|Q9NP74|PALMD_HUMAN Palmdelphin OS=Homo sapiens GN=PALMD PE=1 SV=1	4	8
PANK4	Q9NVE7	>sp|Q9NVE7|PANK4_HUMAN Pantothenate kinase 4 OS=Homo sapiens GN=PANK4 PE=1 SV=1	1	1
PARK7	Q99497	>sp|Q99497|PARK7_HUMAN Protein DJ-1 OS=Homo sapiens GN=PARK7 PE=1 SV=2	15	83
PARP1	P09874	>sp|P09874|PARP1_HUMAN Poly [ADP-ribose] polymerase 1 OS=Homo sapiens GN=PARP1 PE=1 SV=4	1	1
PARVA	Q9NVD7	>sp|Q9NVD7|PARVA_HUMAN Alpha-parvin OS=Homo sapiens GN=PARVA PE=1 SV=1	9	52
PAWR	Q96IZ0	>sp|Q96IZ0|PAWR_HUMAN PRKC apoptosis WT1 regulator protein OS=Homo sapiens GN=PAWR PE=1 SV=1	1	1
PC	P11498	>sp|P11498|PYC_HUMAN Pyruvate carboxylase, mitochondrial OS=Homo sapiens GN=PC PE=1 SV=2	17	27
PCBD1	P61457	>sp|P61457|PHS_HUMAN Pterin-4-alpha-carbinolamine dehydratase OS=Homo sapiens GN=PCBD1 PE=1 SV=2	2	5
PCBP1	Q15365	>sp|Q15365|PCBP1_HUMAN Poly(rC)-binding protein 1 OS=Homo sapiens GN=PCBP1 PE=1 SV=2	11	26
PCBP2	Q15366	>sp|Q15366|PCBP2_HUMAN Poly(rC)-binding protein 2 OS=Homo sapiens GN=PCBP2 PE=1 SV=1	4	9
PCCA	P05165	>sp|P05165|PCCA_HUMAN Propionyl-CoA carboxylase alpha chain, mitochondrial OS=Homo sapiens GN=PCCA PE=1 SV=4	3	3
PCCB	P05166	>sp|P05166|PCCB_HUMAN Propionyl-CoA carboxylase beta chain, mitochondrial OS=Homo sapiens GN=PCCB PE=1 SV=3	3	7
PCDH1	Q08174	>sp|Q08174|PCDH1_HUMAN Protocadherin-1 OS=Homo sapiens GN=PCDH1 PE=1 SV=2	1	1
PCK2	Q16822	>sp|Q16822|PCKGM_HUMAN Phosphoenolpyruvate carboxykinase [GTP], mitochondrial OS=Homo sapiens GN=PCK2 PE=1 SV=3	5	7
PCMT1	P22061	>sp|P22061|PIMT_HUMAN Protein-L-isoaspartate(D-aspartate) O-methyltransferase OS=Homo sapiens GN=PCMT1 PE=1 SV=4	3	6
PCOLCE	Q15113	>sp|Q15113|PCOC1_HUMAN Procollagen C-endopeptidase enhancer 1 OS=Homo sapiens GN=PCOLCE PE=1 SV=2	1	2
PCYOX1	Q9UHG3	>sp|Q9UHG3|PCYOX_HUMAN Prenylcysteine oxidase 1 OS=Homo sapiens GN=PCYOX1 PE=1 SV=3	21	82
PCYT2	Q99447	>sp|Q99447|PCY2_HUMAN Ethanolamine-phosphate cytidylyltransferase OS=Homo sapiens GN=PCYT2 PE=1 SV=1	3	6
PDAP1	Q13442	>sp|Q13442|HAP28_HUMAN 28 kDa heat- and acid-stable phosphoprotein OS=Homo sapiens GN=PDAP1 PE=1 SV=1	2	5
PDCD4	Q53EL6	>sp|Q53EL6|PDCD4_HUMAN Programmed cell death protein 4 OS=Homo sapiens GN=PDCD4 PE=1 SV=2	2	2
PDCD5	O14737	>sp|O14737|PDCD5_HUMAN Programmed cell death protein 5 OS=Homo sapiens GN=PDCD5 PE=1 SV=3	2	4
PDCD6	O75340	>sp|O75340|PDCD6_HUMAN Programmed cell death protein 6 OS=Homo sapiens GN=PDCD6 PE=1 SV=1	3	9
PDCD6IP	Q8WUM4	>sp|Q8WUM4|PDC6I_HUMAN Programmed cell death 6-interacting protein OS=Homo sapiens GN=PDCD6IP PE=1 SV=1	12	23
PDE1B	Q01064	>sp|Q01064|PDE1B_HUMAN Calcium/calmodulin-dependent 3',5'-cyclic nucleotide phosphodiesterase 1B OS=Homo sapiens GN=PDE1B PE=1 SV=2	1	1
PDGFRA	P16234	>sp|P16234|PGFRA_HUMAN Platelet-derived growth factor receptor alpha OS=Homo sapiens GN=PDGFRA PE=1 SV=1	1	1
PDHA1	P08559	>sp|P08559|ODPA_HUMAN Pyruvate dehydrogenase E1 component subunit alpha, somatic form, mitochondrial OS=Homo sapiens GN=PDHA1 PE=1 SV=3	3	5
PDHA2	P29803	>sp|P29803|ODPAT_HUMAN Pyruvate dehydrogenase E1 component subunit alpha, testis-specific form, mitochondrial OS=Homo sapiens GN=PDHA2 PE=1 SV=1	1	2
PDHB	P11177	>sp|P11177|ODPB_HUMAN Pyruvate dehydrogenase E1 component subunit beta, mitochondrial OS=Homo sapiens GN=PDHB PE=1 SV=3	7	20
PDHX	O00330	>sp|O00330|ODPX_HUMAN Pyruvate dehydrogenase protein X component, mitochondrial OS=Homo sapiens GN=PDHX PE=1 SV=3	1	1
PDIA3	H7BZJ3	>tr|H7BZJ3|H7BZJ3_HUMAN Thioredoxin (Fragment) OS=Homo sapiens GN=PDIA3 PE=1 SV=1	1	10
PDIA3	P30101	>sp|P30101|PDIA3_HUMAN Protein disulfide-isomerase A3 OS=Homo sapiens GN=PDIA3 PE=1 SV=4	34	129
PDIA4	P13667	>sp|P13667|PDIA4_HUMAN Protein disulfide-isomerase A4 OS=Homo sapiens GN=PDIA4 PE=1 SV=2	13	26
PDIA6	Q15084	>sp|Q15084|PDIA6_HUMAN Protein disulfide-isomerase A6 OS=Homo sapiens GN=PDIA6 PE=1 SV=1	10	46
PDLIM1	O00151	>sp|O00151|PDLI1_HUMAN PDZ and LIM domain protein 1 OS=Homo sapiens GN=PDLIM1 PE=1 SV=4	8	16
PDLIM2	Q96JY6	>sp|Q96JY6|PDLI2_HUMAN PDZ and LIM domain protein 2 OS=Homo sapiens GN=PDLIM2 PE=1 SV=1	1	1
PDLIM7	Q9NR12	>sp|Q9NR12|PDLI7_HUMAN PDZ and LIM domain protein 7 OS=Homo sapiens GN=PDLIM7 PE=1 SV=1	1	1
PDXK	O00764	>sp|O00764|PDXK_HUMAN Pyridoxal kinase OS=Homo sapiens GN=PDXK PE=1 SV=1	7	23
PEA15	Q15121	>sp|Q15121|PEA15_HUMAN Astrocytic phosphoprotein PEA-15 OS=Homo sapiens GN=PEA15 PE=1 SV=2	8	16
PEBP1	P30086	>sp|P30086|PEBP1_HUMAN Phosphatidylethanolamine-binding protein 1 OS=Homo sapiens GN=PEBP1 PE=1 SV=3	11	87
PECAM1	P16284	>sp|P16284|PECA1_HUMAN Platelet endothelial cell adhesion molecule OS=Homo sapiens GN=PECAM1 PE=1 SV=1	7	11
PEPD	P12955	>sp|P12955|PEPD_HUMAN Xaa-Pro dipeptidase OS=Homo sapiens GN=PEPD PE=1 SV=3	6	9
PEX14	O75381	>sp|O75381|PEX14_HUMAN Peroxisomal membrane protein PEX14 OS=Homo sapiens GN=PEX14 PE=1 SV=1	1	1
PEX19	P40855	>sp|P40855|PEX19_HUMAN Peroxisomal biogenesis factor 19 OS=Homo sapiens GN=PEX19 PE=1 SV=1	3	4
PFAS	H0YGH1	>tr|H0YGH1|H0YGH1_HUMAN Phosphoribosylformylglycinamidine synthase (Fragment) OS=Homo sapiens GN=PFAS PE=1 SV=2	1	2
PFDN1	O60925	>sp|O60925|PFD1_HUMAN Prefoldin subunit 1 OS=Homo sapiens GN=PFDN1 PE=1 SV=2	1	2
PFDN2	Q9UHV9	>sp|Q9UHV9|PFD2_HUMAN Prefoldin subunit 2 OS=Homo sapiens GN=PFDN2 PE=1 SV=1	1	7
PFDN4	Q9NQP4	>sp|Q9NQP4|PFD4_HUMAN Prefoldin subunit 4 OS=Homo sapiens GN=PFDN4 PE=1 SV=1	2	5
PFDN6	O15212	>sp|O15212|PFD6_HUMAN Prefoldin subunit 6 OS=Homo sapiens GN=PFDN6 PE=1 SV=1	2	4
PFKL	P17858	>sp|P17858|K6PL_HUMAN 6-phosphofructokinase, liver type OS=Homo sapiens GN=PFKL PE=1 SV=6	10	25
PFKM	P08237	>sp|P08237|K6PF_HUMAN 6-phosphofructokinase, muscle type OS=Homo sapiens GN=PFKM PE=1 SV=2	3	5
PFKP	Q01813	>sp|Q01813|K6PP_HUMAN 6-phosphofructokinase type C OS=Homo sapiens GN=PFKP PE=1 SV=2	2	2
PFN1	P07737	>sp|P07737|PROF1_HUMAN Profilin-1 OS=Homo sapiens GN=PFN1 PE=1 SV=2	12	80
PFN2	P35080	>sp|P35080|PROF2_HUMAN Profilin-2 OS=Homo sapiens GN=PFN2 PE=1 SV=3	1	1
PGAM1	P18669	>sp|P18669|PGAM1_HUMAN Phosphoglycerate mutase 1 OS=Homo sapiens GN=PGAM1 PE=1 SV=2	15	70
PGD	P52209	>sp|P52209|6PGD_HUMAN 6-phosphogluconate dehydrogenase, decarboxylating OS=Homo sapiens GN=PGD PE=1 SV=3	23	104
PGK1	P00558	>sp|P00558|PGK1_HUMAN Phosphoglycerate kinase 1 OS=Homo sapiens GN=PGK1 PE=1 SV=3	28	211
PGLS	O95336	>sp|O95336|6PGL_HUMAN 6-phosphogluconolactonase OS=Homo sapiens GN=PGLS PE=1 SV=2	8	28
PGLYRP2	Q96PD5	>sp|Q96PD5|PGRP2_HUMAN N-acetylmuramoyl-L-alanine amidase OS=Homo sapiens GN=PGLYRP2 PE=1 SV=1	2	6
PGM1	P36871	>sp|P36871|PGM1_HUMAN Phosphoglucomutase-1 OS=Homo sapiens GN=PGM1 PE=1 SV=3	30	142
PGM2	Q96G03	>sp|Q96G03|PGM2_HUMAN Phosphoglucomutase-2 OS=Homo sapiens GN=PGM2 PE=1 SV=4	2	3
PGM3	O95394	>sp|O95394|AGM1_HUMAN Phosphoacetylglucosamine mutase OS=Homo sapiens GN=PGM3 PE=1 SV=1	1	1
PGM5	Q15124	>sp|Q15124|PGM5_HUMAN Phosphoglucomutase-like protein 5 OS=Homo sapiens GN=PGM5 PE=1 SV=2	3	4
PGRMC1	O00264	>sp|O00264|PGRC1_HUMAN Membrane-associated progesterone receptor component 1 OS=Homo sapiens GN=PGRMC1 PE=1 SV=3	8	23
PGRMC2	O15173	>sp|O15173|PGRC2_HUMAN Membrane-associated progesterone receptor component 2 OS=Homo sapiens GN=PGRMC2 PE=1 SV=1	9	25
PHB	P35232	>sp|P35232|PHB_HUMAN Prohibitin OS=Homo sapiens GN=PHB PE=1 SV=1	16	43
PHB2	Q99623	>sp|Q99623|PHB2_HUMAN Prohibitin-2 OS=Homo sapiens GN=PHB2 PE=1 SV=2	15	42
PHC3	Q8NDX5	>sp|Q8NDX5|PHC3_HUMAN Polyhomeotic-like protein 3 OS=Homo sapiens GN=PHC3 PE=1 SV=1	1	1
PHGDH	O43175	>sp|O43175|SERA_HUMAN D-3-phosphoglycerate dehydrogenase OS=Homo sapiens GN=PHGDH PE=1 SV=4	17	80
PHLDB1	Q86UU1	>sp|Q86UU1|PHLB1_HUMAN Pleckstrin homology-like domain family B member 1 OS=Homo sapiens GN=PHLDB1 PE=1 SV=1	7	11
PHLDB1	Q86UU1-2	>sp|Q86UU1-2|PHLB1_HUMAN Isoform 2 of Pleckstrin homology-like domain family B member 1 OS=Homo sapiens GN=PHLDB1	1	1
PHPT1	Q9NRX4	>sp|Q9NRX4|PHP14_HUMAN 14 kDa phosphohistidine phosphatase OS=Homo sapiens GN=PHPT1 PE=1 SV=1	1	1
PHYKPL	Q8IUZ5	>sp|Q8IUZ5|AT2L2_HUMAN 5-phosphohydroxy-L-lysine phospho-lyase OS=Homo sapiens GN=PHYKPL PE=1 SV=1	1	1
PI16	Q6UXB8	>sp|Q6UXB8|PI16_HUMAN Peptidase inhibitor 16 OS=Homo sapiens GN=PI16 PE=1 SV=1	1	1
PI4KA	P42356	>sp|P42356|PI4KA_HUMAN Phosphatidylinositol 4-kinase alpha OS=Homo sapiens GN=PI4KA PE=1 SV=3	1	2
PICALM	Q13492	>sp|Q13492|PICAL_HUMAN Phosphatidylinositol-binding clathrin assembly protein OS=Homo sapiens GN=PICALM PE=1 SV=2	2	3
PIK3R3	Q92569	>sp|Q92569|P55G_HUMAN Phosphatidylinositol 3-kinase regulatory subunit gamma OS=Homo sapiens GN=PIK3R3 PE=1 SV=2	1	1
PIN1	Q13526	>sp|Q13526|PIN1_HUMAN Peptidyl-prolyl cis-trans isomerase NIMA-interacting 1 OS=Homo sapiens GN=PIN1 PE=1 SV=1	1	1
PIP4K2C	Q8TBX8	>sp|Q8TBX8|PI42C_HUMAN Phosphatidylinositol 5-phosphate 4-kinase type-2 gamma OS=Homo sapiens GN=PIP4K2C PE=1 SV=3	1	1
PIR	O00625	>sp|O00625|PIR_HUMAN Pirin OS=Homo sapiens GN=PIR PE=1 SV=1	2	3
PITHD1	Q9GZP4	>sp|Q9GZP4|PITH1_HUMAN PITH domain-containing protein 1 OS=Homo sapiens GN=PITHD1 PE=1 SV=1	1	4
PITPNB	P48739	>sp|P48739|PIPNB_HUMAN Phosphatidylinositol transfer protein beta isoform OS=Homo sapiens GN=PITPNB PE=1 SV=2	3	4
PITRM1	Q5JRX3-2	>sp|Q5JRX3-2|PREP_HUMAN Isoform 2 of Presequence protease, mitochondrial OS=Homo sapiens GN=PITRM1	1	1
PITX1	P78337	>sp|P78337|PITX1_HUMAN Pituitary homeobox 1 OS=Homo sapiens GN=PITX1 PE=1 SV=2	1	1
PKM	P14618	>sp|P14618|KPYM_HUMAN Pyruvate kinase PKM OS=Homo sapiens GN=PKM PE=1 SV=4	34	169
PKM	P14618-2	>sp|P14618-2|KPYM_HUMAN Isoform M1 of Pyruvate kinase PKM OS=Homo sapiens GN=PKM	1	1
PLA2G4C	Q9UP65	>sp|Q9UP65|PA24C_HUMAN Cytosolic phospholipase A2 gamma OS=Homo sapiens GN=PLA2G4C PE=1 SV=2	1	1
PLA2G4E	B7WPN2	>tr|B7WPN2|B7WPN2_HUMAN Cytosolic phospholipase A2 epsilon OS=Homo sapiens GN=PLA2G4E PE=2 SV=1	2	3
PLCB3	Q01970	>sp|Q01970|PLCB3_HUMAN 1-phosphatidylinositol 4,5-bisphosphate phosphodiesterase beta-3 OS=Homo sapiens GN=PLCB3 PE=1 SV=2	1	1
PLCD1	P51178	>sp|P51178|PLCD1_HUMAN 1-phosphatidylinositol 4,5-bisphosphate phosphodiesterase delta-1 OS=Homo sapiens GN=PLCD1 PE=1 SV=2	1	1
PLCH1	Q4KWH8	>sp|Q4KWH8|PLCH1_HUMAN 1-phosphatidylinositol 4,5-bisphosphate phosphodiesterase eta-1 OS=Homo sapiens GN=PLCH1 PE=1 SV=1	1	1
PLD3	Q8IV08	>sp|Q8IV08|PLD3_HUMAN Phospholipase D3 OS=Homo sapiens GN=PLD3 PE=1 SV=1	1	1
PLEC	Q15149	>sp|Q15149|PLEC_HUMAN Plectin OS=Homo sapiens GN=PLEC PE=1 SV=3	55	86
PLEKHG4B	Q96PX9	>sp|Q96PX9|PKH4B_HUMAN Pleckstrin homology domain-containing family G member 4B OS=Homo sapiens GN=PLEKHG4B PE=2 SV=4	1	2
PLEKHO2	Q8TD55	>sp|Q8TD55|PKHO2_HUMAN Pleckstrin homology domain-containing family O member 2 OS=Homo sapiens GN=PLEKHO2 PE=2 SV=1	3	7
PLG	P00747	>sp|P00747|PLMN_HUMAN Plasminogen OS=Homo sapiens GN=PLG PE=1 SV=2	14	29
PLGRKT	Q9HBL7	>sp|Q9HBL7|PLRKT_HUMAN Plasminogen receptor (KT) OS=Homo sapiens GN=PLGRKT PE=1 SV=1	1	1
PLIN1	O60240	>sp|O60240|PLIN1_HUMAN Perilipin-1 OS=Homo sapiens GN=PLIN1 PE=1 SV=2	38	466
PLIN3	O60664	>sp|O60664|PLIN3_HUMAN Perilipin-3 OS=Homo sapiens GN=PLIN3 PE=1 SV=3	4	8
PLIN4	Q96Q06	>sp|Q96Q06|PLIN4_HUMAN Perilipin-4 OS=Homo sapiens GN=PLIN4 PE=2 SV=2	94	719
PLIN4	Q96Q06-2	>sp|Q96Q06-2|PLIN4_HUMAN Isoform 2 of Perilipin-4 OS=Homo sapiens GN=PLIN4	1	13
PLP2	Q04941	>sp|Q04941|PLP2_HUMAN Proteolipid protein 2 OS=Homo sapiens GN=PLP2 PE=1 SV=1	2	7
PLS1	Q14651	>sp|Q14651|PLSI_HUMAN Plastin-1 OS=Homo sapiens GN=PLS1 PE=1 SV=2	3	10
PLS3	P13797	>sp|P13797|PLST_HUMAN Plastin-3 OS=Homo sapiens GN=PLS3 PE=1 SV=4	14	28
PLSCR4	Q9NRQ2	>sp|Q9NRQ2|PLS4_HUMAN Phospholipid scramblase 4 OS=Homo sapiens GN=PLSCR4 PE=1 SV=2	1	1
PLTP	P55058	>sp|P55058|PLTP_HUMAN Phospholipid transfer protein OS=Homo sapiens GN=PLTP PE=1 SV=1	2	2
PLVAP	Q9BX97	>sp|Q9BX97|PLVAP_HUMAN Plasmalemma vesicle-associated protein OS=Homo sapiens GN=PLVAP PE=2 SV=1	1	2
PLXNC1	O60486	>sp|O60486|PLXC1_HUMAN Plexin-C1 OS=Homo sapiens GN=PLXNC1 PE=1 SV=1	1	1
PLXND1	Q9Y4D7	>sp|Q9Y4D7|PLXD1_HUMAN Plexin-D1 OS=Homo sapiens GN=PLXND1 PE=1 SV=3	1	1
PML	P29590	>sp|P29590|PML_HUMAN Protein PML OS=Homo sapiens GN=PML PE=1 SV=3	6	7
PNP	P00491	>sp|P00491|PNPH_HUMAN Purine nucleoside phosphorylase OS=Homo sapiens GN=PNP PE=1 SV=2	3	10
PNPLA2	Q96AD5	>sp|Q96AD5|PLPL2_HUMAN Patatin-like phospholipase domain-containing protein 2 OS=Homo sapiens GN=PNPLA2 PE=1 SV=1	1	2
PODXL	O00592	>sp|O00592|PODXL_HUMAN Podocalyxin OS=Homo sapiens GN=PODXL PE=1 SV=2	2	4
POFUT1	Q9H488	>sp|Q9H488|OFUT1_HUMAN GDP-fucose protein O-fucosyltransferase 1 OS=Homo sapiens GN=POFUT1 PE=1 SV=1	1	2
PON1	P27169	>sp|P27169|PON1_HUMAN Serum paraoxonase/arylesterase 1 OS=Homo sapiens GN=PON1 PE=1 SV=3	6	12
PON2	Q15165	>sp|Q15165|PON2_HUMAN Serum paraoxonase/arylesterase 2 OS=Homo sapiens GN=PON2 PE=1 SV=3	1	5
POP1	Q99575	>sp|Q99575|POP1_HUMAN Ribonucleases P/MRP protein subunit POP1 OS=Homo sapiens GN=POP1 PE=1 SV=2	1	1
POR	P16435	>sp|P16435|NCPR_HUMAN NADPH--cytochrome P450 reductase OS=Homo sapiens GN=POR PE=1 SV=2	5	12
POSTN	Q15063	>sp|Q15063|POSTN_HUMAN Periostin OS=Homo sapiens GN=POSTN PE=1 SV=2	4	10
POSTN	Q15063-3	>sp|Q15063-3|POSTN_HUMAN Isoform 3 of Periostin OS=Homo sapiens GN=POSTN	1	2
POTEI	P0CG38	>sp|P0CG38|POTEI_HUMAN POTE ankyrin domain family member I OS=Homo sapiens GN=POTEI PE=3 SV=1	1	12
POTEJ	P0CG39	>sp|P0CG39|POTEJ_HUMAN POTE ankyrin domain family member J OS=Homo sapiens GN=POTEJ PE=3 SV=1	1	3
POTEKP	Q9BYX7	>sp|Q9BYX7|ACTBM_HUMAN Putative beta-actin-like protein 3 OS=Homo sapiens GN=POTEKP PE=5 SV=1	3	29
PPA1	Q15181	>sp|Q15181|IPYR_HUMAN Inorganic pyrophosphatase OS=Homo sapiens GN=PPA1 PE=1 SV=2	10	34
PPA2	Q9H2U2	>sp|Q9H2U2|IPYR2_HUMAN Inorganic pyrophosphatase 2, mitochondrial OS=Homo sapiens GN=PPA2 PE=1 SV=2	3	4
PPIA	P62937	>sp|P62937|PPIA_HUMAN Peptidyl-prolyl cis-trans isomerase A OS=Homo sapiens GN=PPIA PE=1 SV=2	16	155
PPIAL4A	Q9Y536	>sp|Q9Y536|PAL4A_HUMAN Peptidyl-prolyl cis-trans isomerase A-like 4A/B/C OS=Homo sapiens GN=PPIAL4A PE=2 SV=1	6	43
PPIB	P23284	>sp|P23284|PPIB_HUMAN Peptidyl-prolyl cis-trans isomerase B OS=Homo sapiens GN=PPIB PE=1 SV=2	15	52
PPL	O60437	>sp|O60437|PEPL_HUMAN Periplakin OS=Homo sapiens GN=PPL PE=1 SV=4	6	7
PPM1B	O75688	>sp|O75688|PPM1B_HUMAN Protein phosphatase 1B OS=Homo sapiens GN=PPM1B PE=1 SV=1	1	3
PPM1F	A8MX49	>tr|A8MX49|A8MX49_HUMAN Protein phosphatase 1F OS=Homo sapiens GN=PPM1F PE=1 SV=2	1	1
PPM1F	P49593	>sp|P49593|PPM1F_HUMAN Protein phosphatase 1F OS=Homo sapiens GN=PPM1F PE=1 SV=3	3	4
PPME1	Q9Y570	>sp|Q9Y570|PPME1_HUMAN Protein phosphatase methylesterase 1 OS=Homo sapiens GN=PPME1 PE=1 SV=3	1	1
PPP1CA	P62136	>sp|P62136|PP1A_HUMAN Serine/threonine-protein phosphatase PP1-alpha catalytic subunit OS=Homo sapiens GN=PPP1CA PE=1 SV=1	11	24
PPP1CB	P62140	>sp|P62140|PP1B_HUMAN Serine/threonine-protein phosphatase PP1-beta catalytic subunit OS=Homo sapiens GN=PPP1CB PE=1 SV=3	3	4
PPP1R12A	O14974	>sp|O14974|MYPT1_HUMAN Protein phosphatase 1 regulatory subunit 12A OS=Homo sapiens GN=PPP1R12A PE=1 SV=1	3	3
PPP1R12C	Q9BZL4	>sp|Q9BZL4|PP12C_HUMAN Protein phosphatase 1 regulatory subunit 12C OS=Homo sapiens GN=PPP1R12C PE=1 SV=1	1	1
PPP1R14A	Q96A00	>sp|Q96A00|PP14A_HUMAN Protein phosphatase 1 regulatory subunit 14A OS=Homo sapiens GN=PPP1R14A PE=1 SV=1	1	1
PPP1R18	Q6NYC8	>sp|Q6NYC8|PPR18_HUMAN Phostensin OS=Homo sapiens GN=PPP1R18 PE=1 SV=1	1	1
PPP1R1B	Q9UD71	>sp|Q9UD71|PPR1B_HUMAN Protein phosphatase 1 regulatory subunit 1B OS=Homo sapiens GN=PPP1R1B PE=1 SV=2	1	1
PPP1R7	Q15435	>sp|Q15435|PP1R7_HUMAN Protein phosphatase 1 regulatory subunit 7 OS=Homo sapiens GN=PPP1R7 PE=1 SV=1	3	5
PPP2CA	P67775	>sp|P67775|PP2AA_HUMAN Serine/threonine-protein phosphatase 2A catalytic subunit alpha isoform OS=Homo sapiens GN=PPP2CA PE=1 SV=1	7	13
PPP2CB	P62714	>sp|P62714|PP2AB_HUMAN Serine/threonine-protein phosphatase 2A catalytic subunit beta isoform OS=Homo sapiens GN=PPP2CB PE=1 SV=1	1	2
PPP2R1A	P30153	>sp|P30153|2AAA_HUMAN Serine/threonine-protein phosphatase 2A 65 kDa regulatory subunit A alpha isoform OS=Homo sapiens GN=PPP2R1A PE=1 SV=4	15	39
PPP2R4	Q15257	>sp|Q15257|PTPA_HUMAN Serine/threonine-protein phosphatase 2A activator OS=Homo sapiens GN=PPP2R4 PE=1 SV=3	1	4
PPP3CA	Q08209	>sp|Q08209|PP2BA_HUMAN Serine/threonine-protein phosphatase 2B catalytic subunit alpha isoform OS=Homo sapiens GN=PPP3CA PE=1 SV=1	4	6
PPP6C	O00743	>sp|O00743|PPP6_HUMAN Serine/threonine-protein phosphatase 6 catalytic subunit OS=Homo sapiens GN=PPP6C PE=1 SV=1	1	2
PPT1	P50897	>sp|P50897|PPT1_HUMAN Palmitoyl-protein thioesterase 1 OS=Homo sapiens GN=PPT1 PE=1 SV=1	1	4
PRAMEF12	O95522	>sp|O95522|PRA12_HUMAN PRAME family member 12 OS=Homo sapiens GN=PRAMEF12 PE=2 SV=1	1	1
PRDX1	Q06830	>sp|Q06830|PRDX1_HUMAN Peroxiredoxin-1 OS=Homo sapiens GN=PRDX1 PE=1 SV=1	17	117
PRDX2	P32119	>sp|P32119|PRDX2_HUMAN Peroxiredoxin-2 OS=Homo sapiens GN=PRDX2 PE=1 SV=5	12	128
PRDX3	P30048	>sp|P30048|PRDX3_HUMAN Thioredoxin-dependent peroxide reductase, mitochondrial OS=Homo sapiens GN=PRDX3 PE=1 SV=3	8	39
PRDX4	Q13162	>sp|Q13162|PRDX4_HUMAN Peroxiredoxin-4 OS=Homo sapiens GN=PRDX4 PE=1 SV=1	6	16
PRDX5	P30044	>sp|P30044|PRDX5_HUMAN Peroxiredoxin-5, mitochondrial OS=Homo sapiens GN=PRDX5 PE=1 SV=4	11	31
PRDX6	P30041	>sp|P30041|PRDX6_HUMAN Peroxiredoxin-6 OS=Homo sapiens GN=PRDX6 PE=1 SV=3	21	181
PREB	Q9HCU5	>sp|Q9HCU5|PREB_HUMAN Prolactin regulatory element-binding protein OS=Homo sapiens GN=PREB PE=1 SV=2	1	1
PRELP	P51888	>sp|P51888|PRELP_HUMAN Prolargin OS=Homo sapiens GN=PRELP PE=1 SV=1	15	165
PREP	P48147	>sp|P48147|PPCE_HUMAN Prolyl endopeptidase OS=Homo sapiens GN=PREP PE=1 SV=2	1	1
PRKACA	P17612	>sp|P17612|KAPCA_HUMAN cAMP-dependent protein kinase catalytic subunit alpha OS=Homo sapiens GN=PRKACA PE=1 SV=2	11	20
PRKACB	P22694	>sp|P22694|KAPCB_HUMAN cAMP-dependent protein kinase catalytic subunit beta OS=Homo sapiens GN=PRKACB PE=1 SV=2	1	1
PRKAR1A	P10644	>sp|P10644|KAP0_HUMAN cAMP-dependent protein kinase type I-alpha regulatory subunit OS=Homo sapiens GN=PRKAR1A PE=1 SV=1	2	3
PRKAR2A	P13861	>sp|P13861|KAP2_HUMAN cAMP-dependent protein kinase type II-alpha regulatory subunit OS=Homo sapiens GN=PRKAR2A PE=1 SV=2	12	44
PRKAR2B	P31323	>sp|P31323|KAP3_HUMAN cAMP-dependent protein kinase type II-beta regulatory subunit OS=Homo sapiens GN=PRKAR2B PE=1 SV=3	25	99
PRKCD	Q05655	>sp|Q05655|KPCD_HUMAN Protein kinase C delta type OS=Homo sapiens GN=PRKCD PE=1 SV=2	1	2
PRKCDBP	Q969G5	>sp|Q969G5|PRDBP_HUMAN Protein kinase C delta-binding protein OS=Homo sapiens GN=PRKCDBP PE=1 SV=3	13	59
PRKCSH	P14314	>sp|P14314|GLU2B_HUMAN Glucosidase 2 subunit beta OS=Homo sapiens GN=PRKCSH PE=1 SV=2	21	64
PRKD3	O94806	>sp|O94806|KPCD3_HUMAN Serine/threonine-protein kinase D3 OS=Homo sapiens GN=PRKD3 PE=1 SV=1	1	1
PRKDC	P78527	>sp|P78527|PRKDC_HUMAN DNA-dependent protein kinase catalytic subunit OS=Homo sapiens GN=PRKDC PE=1 SV=3	8	8
PRMT6	Q96LA8	>sp|Q96LA8|ANM6_HUMAN Protein arginine N-methyltransferase 6 OS=Homo sapiens GN=PRMT6 PE=1 SV=1	1	1
PROCR	Q9UNN8	>sp|Q9UNN8|EPCR_HUMAN Endothelial protein C receptor OS=Homo sapiens GN=PROCR PE=1 SV=1	3	8
PROSC	O94903	>sp|O94903|PROSC_HUMAN Proline synthase co-transcribed bacterial homolog protein OS=Homo sapiens GN=PROSC PE=1 SV=1	2	2
PRPH	P41219	>sp|P41219|PERI_HUMAN Peripherin OS=Homo sapiens GN=PRPH PE=1 SV=2	5	93
PRPS1	P60891	>sp|P60891|PRPS1_HUMAN Ribose-phosphate pyrophosphokinase 1 OS=Homo sapiens GN=PRPS1 PE=1 SV=2	2	4
PRPSAP1	Q14558	>sp|Q14558|KPRA_HUMAN Phosphoribosyl pyrophosphate synthase-associated protein 1 OS=Homo sapiens GN=PRPSAP1 PE=1 SV=2	1	1
PRSS1	P07477	>sp|P07477|TRY1_HUMAN Trypsin-1 OS=Homo sapiens GN=PRSS1 PE=1 SV=1	1	10
PRTN3	P24158	>sp|P24158|PRTN3_HUMAN Myeloblastin OS=Homo sapiens GN=PRTN3 PE=1 SV=3	2	2
PSAP	P07602	>sp|P07602|SAP_HUMAN Prosaposin OS=Homo sapiens GN=PSAP PE=1 SV=2	10	43
PSAT1	Q9Y617	>sp|Q9Y617|SERC_HUMAN Phosphoserine aminotransferase OS=Homo sapiens GN=PSAT1 PE=1 SV=2	1	1
PSEN2	P49810	>sp|P49810|PSN2_HUMAN Presenilin-2 OS=Homo sapiens GN=PSEN2 PE=1 SV=1	1	2
PSMA1	P25786	>sp|P25786|PSA1_HUMAN Proteasome subunit alpha type-1 OS=Homo sapiens GN=PSMA1 PE=1 SV=1	11	24
PSMA2	P25787	>sp|P25787|PSA2_HUMAN Proteasome subunit alpha type-2 OS=Homo sapiens GN=PSMA2 PE=1 SV=2	4	4
PSMA3	P25788	>sp|P25788|PSA3_HUMAN Proteasome subunit alpha type-3 OS=Homo sapiens GN=PSMA3 PE=1 SV=2	5	9
PSMA4	P25789	>sp|P25789|PSA4_HUMAN Proteasome subunit alpha type-4 OS=Homo sapiens GN=PSMA4 PE=1 SV=1	8	23
PSMA5	P28066	>sp|P28066|PSA5_HUMAN Proteasome subunit alpha type-5 OS=Homo sapiens GN=PSMA5 PE=1 SV=3	6	12
PSMA6	P60900	>sp|P60900|PSA6_HUMAN Proteasome subunit alpha type-6 OS=Homo sapiens GN=PSMA6 PE=1 SV=1	6	16
PSMA7	O14818	>sp|O14818|PSA7_HUMAN Proteasome subunit alpha type-7 OS=Homo sapiens GN=PSMA7 PE=1 SV=1	7	10
PSMA8	Q8TAA3	>sp|Q8TAA3|PSA7L_HUMAN Proteasome subunit alpha type-7-like OS=Homo sapiens GN=PSMA8 PE=1 SV=3	3	7
PSMB1	P20618	>sp|P20618|PSB1_HUMAN Proteasome subunit beta type-1 OS=Homo sapiens GN=PSMB1 PE=1 SV=2	6	15
PSMB10	P40306	>sp|P40306|PSB10_HUMAN Proteasome subunit beta type-10 OS=Homo sapiens GN=PSMB10 PE=1 SV=1	1	2
PSMB2	P49721	>sp|P49721|PSB2_HUMAN Proteasome subunit beta type-2 OS=Homo sapiens GN=PSMB2 PE=1 SV=1	1	10
PSMB3	P49720	>sp|P49720|PSB3_HUMAN Proteasome subunit beta type-3 OS=Homo sapiens GN=PSMB3 PE=1 SV=2	5	8
PSMB4	P28070	>sp|P28070|PSB4_HUMAN Proteasome subunit beta type-4 OS=Homo sapiens GN=PSMB4 PE=1 SV=4	4	4
PSMB5	P28074	>sp|P28074|PSB5_HUMAN Proteasome subunit beta type-5 OS=Homo sapiens GN=PSMB5 PE=1 SV=3	2	2
PSMB6	P28072	>sp|P28072|PSB6_HUMAN Proteasome subunit beta type-6 OS=Homo sapiens GN=PSMB6 PE=1 SV=4	3	6
PSMB7	Q99436	>sp|Q99436|PSB7_HUMAN Proteasome subunit beta type-7 OS=Homo sapiens GN=PSMB7 PE=1 SV=1	4	7
PSMB8	P28062	>sp|P28062|PSB8_HUMAN Proteasome subunit beta type-8 OS=Homo sapiens GN=PSMB8 PE=1 SV=3	1	3
PSMC1	P62191	>sp|P62191|PRS4_HUMAN 26S protease regulatory subunit 4 OS=Homo sapiens GN=PSMC1 PE=1 SV=1	7	12
PSMC2	P35998	>sp|P35998|PRS7_HUMAN 26S protease regulatory subunit 7 OS=Homo sapiens GN=PSMC2 PE=1 SV=3	8	12
PSMC3	P17980	>sp|P17980|PRS6A_HUMAN 26S protease regulatory subunit 6A OS=Homo sapiens GN=PSMC3 PE=1 SV=3	5	6
PSMC4	P43686	>sp|P43686|PRS6B_HUMAN 26S protease regulatory subunit 6B OS=Homo sapiens GN=PSMC4 PE=1 SV=2	1	1
PSMC5	P62195	>sp|P62195|PRS8_HUMAN 26S protease regulatory subunit 8 OS=Homo sapiens GN=PSMC5 PE=1 SV=1	4	6
PSMC6	P62333	>sp|P62333|PRS10_HUMAN 26S protease regulatory subunit 10B OS=Homo sapiens GN=PSMC6 PE=1 SV=1	4	5
PSMD1	Q99460	>sp|Q99460|PSMD1_HUMAN 26S proteasome non-ATPase regulatory subunit 1 OS=Homo sapiens GN=PSMD1 PE=1 SV=2	10	16
PSMD11	O00231	>sp|O00231|PSD11_HUMAN 26S proteasome non-ATPase regulatory subunit 11 OS=Homo sapiens GN=PSMD11 PE=1 SV=3	7	8
PSMD12	O00232	>sp|O00232|PSD12_HUMAN 26S proteasome non-ATPase regulatory subunit 12 OS=Homo sapiens GN=PSMD12 PE=1 SV=3	2	3
PSMD13	Q9UNM6	>sp|Q9UNM6|PSD13_HUMAN 26S proteasome non-ATPase regulatory subunit 13 OS=Homo sapiens GN=PSMD13 PE=1 SV=2	7	11
PSMD14	O00487	>sp|O00487|PSDE_HUMAN 26S proteasome non-ATPase regulatory subunit 14 OS=Homo sapiens GN=PSMD14 PE=1 SV=1	1	1
PSMD2	Q13200	>sp|Q13200|PSMD2_HUMAN 26S proteasome non-ATPase regulatory subunit 2 OS=Homo sapiens GN=PSMD2 PE=1 SV=3	5	10
PSMD3	O43242	>sp|O43242|PSMD3_HUMAN 26S proteasome non-ATPase regulatory subunit 3 OS=Homo sapiens GN=PSMD3 PE=1 SV=2	6	12
PSMD5	Q16401	>sp|Q16401|PSMD5_HUMAN 26S proteasome non-ATPase regulatory subunit 5 OS=Homo sapiens GN=PSMD5 PE=1 SV=3	3	3
PSMD6	Q15008	>sp|Q15008|PSMD6_HUMAN 26S proteasome non-ATPase regulatory subunit 6 OS=Homo sapiens GN=PSMD6 PE=1 SV=1	2	5
PSMD7	P51665	>sp|P51665|PSMD7_HUMAN 26S proteasome non-ATPase regulatory subunit 7 OS=Homo sapiens GN=PSMD7 PE=1 SV=2	2	2
PSMD8	P48556	>sp|P48556|PSMD8_HUMAN 26S proteasome non-ATPase regulatory subunit 8 OS=Homo sapiens GN=PSMD8 PE=1 SV=2	2	2
PSMD9	O00233	>sp|O00233|PSMD9_HUMAN 26S proteasome non-ATPase regulatory subunit 9 OS=Homo sapiens GN=PSMD9 PE=1 SV=3	2	3
PSME1	Q06323	>sp|Q06323|PSME1_HUMAN Proteasome activator complex subunit 1 OS=Homo sapiens GN=PSME1 PE=1 SV=1	13	36
PSME2	Q9UL46	>sp|Q9UL46|PSME2_HUMAN Proteasome activator complex subunit 2 OS=Homo sapiens GN=PSME2 PE=1 SV=4	4	8
PTBP1	P26599	>sp|P26599|PTBP1_HUMAN Polypyrimidine tract-binding protein 1 OS=Homo sapiens GN=PTBP1 PE=1 SV=1	3	10
PTBP2	Q9UKA9	>sp|Q9UKA9|PTBP2_HUMAN Polypyrimidine tract-binding protein 2 OS=Homo sapiens GN=PTBP2 PE=1 SV=1	1	1
PTGER2	P43116	>sp|P43116|PE2R2_HUMAN Prostaglandin E2 receptor EP2 subtype OS=Homo sapiens GN=PTGER2 PE=2 SV=2	1	1
PTGES	O14684	>sp|O14684|PTGES_HUMAN Prostaglandin E synthase OS=Homo sapiens GN=PTGES PE=1 SV=2	1	1
PTGES2	Q9H7Z7	>sp|Q9H7Z7|PGES2_HUMAN Prostaglandin E synthase 2 OS=Homo sapiens GN=PTGES2 PE=1 SV=1	1	1
PTGES3	Q15185	>sp|Q15185|TEBP_HUMAN Prostaglandin E synthase 3 OS=Homo sapiens GN=PTGES3 PE=1 SV=1	1	4
PTGFRN	Q9P2B2	>sp|Q9P2B2|FPRP_HUMAN Prostaglandin F2 receptor negative regulator OS=Homo sapiens GN=PTGFRN PE=1 SV=2	1	1
PTGIS	Q16647	>sp|Q16647|PTGIS_HUMAN Prostacyclin synthase OS=Homo sapiens GN=PTGIS PE=1 SV=1	7	13
PTGR1	Q14914	>sp|Q14914|PTGR1_HUMAN Prostaglandin reductase 1 OS=Homo sapiens GN=PTGR1 PE=1 SV=2	6	11
PTGR2	Q8N8N7	>sp|Q8N8N7|PTGR2_HUMAN Prostaglandin reductase 2 OS=Homo sapiens GN=PTGR2 PE=1 SV=1	1	1
PTMA	P06454	>sp|P06454|PTMA_HUMAN Prothymosin alpha OS=Homo sapiens GN=PTMA PE=1 SV=2	4	14
PTMS	P20962	>sp|P20962|PTMS_HUMAN Parathymosin OS=Homo sapiens GN=PTMS PE=1 SV=2	4	40
PTP4A1	Q93096	>sp|Q93096|TP4A1_HUMAN Protein tyrosine phosphatase type IVA 1 OS=Homo sapiens GN=PTP4A1 PE=1 SV=2	1	2
PTPLAD1	Q9P035	>sp|Q9P035|HACD3_HUMAN Very-long-chain (3R)-3-hydroxyacyl-[acyl-carrier protein] dehydratase 3 OS=Homo sapiens GN=PTPLAD1 PE=1 SV=2	2	3
PTPN11	Q06124	>sp|Q06124|PTN11_HUMAN Tyrosine-protein phosphatase non-receptor type 11 OS=Homo sapiens GN=PTPN11 PE=1 SV=2	3	5
PTPRC	P08575	>sp|P08575|PTPRC_HUMAN Receptor-type tyrosine-protein phosphatase C OS=Homo sapiens GN=PTPRC PE=1 SV=2	1	2
PTPRG	P23470	>sp|P23470|PTPRG_HUMAN Receptor-type tyrosine-protein phosphatase gamma OS=Homo sapiens GN=PTPRG PE=1 SV=4	1	1
PTPRQ	Q9UMZ3	>sp|Q9UMZ3|PTPRQ_HUMAN Phosphatidylinositol phosphatase PTPRQ OS=Homo sapiens GN=PTPRQ PE=1 SV=2	2	3
PTPRS	Q13332	>sp|Q13332|PTPRS_HUMAN Receptor-type tyrosine-protein phosphatase S OS=Homo sapiens GN=PTPRS PE=1 SV=3	1	1
PTRF	Q6NZI2	>sp|Q6NZI2|PTRF_HUMAN Polymerase I and transcript release factor OS=Homo sapiens GN=PTRF PE=1 SV=1	30	503
PTTG1IP	P53801	>sp|P53801|PTTG_HUMAN Pituitary tumor-transforming gene 1 protein-interacting protein OS=Homo sapiens GN=PTTG1IP PE=1 SV=1	1	1
PURA	Q00577	>sp|Q00577|PURA_HUMAN Transcriptional activator protein Pur-alpha OS=Homo sapiens GN=PURA PE=1 SV=2	5	7
PURB	Q96QR8	>sp|Q96QR8|PURB_HUMAN Transcriptional activator protein Pur-beta OS=Homo sapiens GN=PURB PE=1 SV=3	1	2
PYCARD	Q9ULZ3	>sp|Q9ULZ3|ASC_HUMAN Apoptosis-associated speck-like protein containing a CARD OS=Homo sapiens GN=PYCARD PE=1 SV=2	2	2
PYCR1	P32322	>sp|P32322|P5CR1_HUMAN Pyrroline-5-carboxylate reductase 1, mitochondrial OS=Homo sapiens GN=PYCR1 PE=1 SV=2	1	5
PYGB	P11216	>sp|P11216|PYGB_HUMAN Glycogen phosphorylase, brain form OS=Homo sapiens GN=PYGB PE=1 SV=5	19	51
PYGL	P06737	>sp|P06737|PYGL_HUMAN Glycogen phosphorylase, liver form OS=Homo sapiens GN=PYGL PE=1 SV=4	43	131
PZP	P20742	>sp|P20742|PZP_HUMAN Pregnancy zone protein OS=Homo sapiens GN=PZP PE=1 SV=4	1	2
QARS	P47897	>sp|P47897|SYQ_HUMAN Glutamine--tRNA ligase OS=Homo sapiens GN=QARS PE=1 SV=1	1	2
QDPR	P09417	>sp|P09417|DHPR_HUMAN Dihydropteridine reductase OS=Homo sapiens GN=QDPR PE=1 SV=2	8	37
QIL1	Q5XKP0	>sp|Q5XKP0|QIL1_HUMAN Protein QIL1 OS=Homo sapiens GN=QIL1 PE=1 SV=1	1	1
RAB10	P61026	>sp|P61026|RAB10_HUMAN Ras-related protein Rab-10 OS=Homo sapiens GN=RAB10 PE=1 SV=1	4	22
RAB11A	P62491	>sp|P62491|RB11A_HUMAN Ras-related protein Rab-11A OS=Homo sapiens GN=RAB11A PE=1 SV=3	6	29
RAB11B	Q15907	>sp|Q15907|RB11B_HUMAN Ras-related protein Rab-11B OS=Homo sapiens GN=RAB11B PE=1 SV=4	2	11
RAB13	P51153	>sp|P51153|RAB13_HUMAN Ras-related protein Rab-13 OS=Homo sapiens GN=RAB13 PE=1 SV=1	2	6
RAB14	P61106	>sp|P61106|RAB14_HUMAN Ras-related protein Rab-14 OS=Homo sapiens GN=RAB14 PE=1 SV=4	9	20
RAB15	P59190	>sp|P59190|RAB15_HUMAN Ras-related protein Rab-15 OS=Homo sapiens GN=RAB15 PE=1 SV=1	1	4
RAB17	Q9H0T7	>sp|Q9H0T7|RAB17_HUMAN Ras-related protein Rab-17 OS=Homo sapiens GN=RAB17 PE=1 SV=2	1	1
RAB18	Q9NP72	>sp|Q9NP72|RAB18_HUMAN Ras-related protein Rab-18 OS=Homo sapiens GN=RAB18 PE=1 SV=1	5	13
RAB1A	P62820	>sp|P62820|RAB1A_HUMAN Ras-related protein Rab-1A OS=Homo sapiens GN=RAB1A PE=1 SV=3	9	49
RAB1B	Q9H0U4	>sp|Q9H0U4|RAB1B_HUMAN Ras-related protein Rab-1B OS=Homo sapiens GN=RAB1B PE=1 SV=1	3	14
RAB21	Q9UL25	>sp|Q9UL25|RAB21_HUMAN Ras-related protein Rab-21 OS=Homo sapiens GN=RAB21 PE=1 SV=3	3	3
RAB22A	Q9UL26	>sp|Q9UL26|RB22A_HUMAN Ras-related protein Rab-22A OS=Homo sapiens GN=RAB22A PE=1 SV=2	1	1
RAB2A	P61019	>sp|P61019|RAB2A_HUMAN Ras-related protein Rab-2A OS=Homo sapiens GN=RAB2A PE=1 SV=1	12	42
RAB32	Q13637	>sp|Q13637|RAB32_HUMAN Ras-related protein Rab-32 OS=Homo sapiens GN=RAB32 PE=1 SV=3	1	1
RAB35	Q15286	>sp|Q15286|RAB35_HUMAN Ras-related protein Rab-35 OS=Homo sapiens GN=RAB35 PE=1 SV=1	2	11
RAB3D	O95716	>sp|O95716|RAB3D_HUMAN Ras-related protein Rab-3D OS=Homo sapiens GN=RAB3D PE=1 SV=1	1	6
RAB5A	P20339	>sp|P20339|RAB5A_HUMAN Ras-related protein Rab-5A OS=Homo sapiens GN=RAB5A PE=1 SV=2	5	11
RAB5B	P61020	>sp|P61020|RAB5B_HUMAN Ras-related protein Rab-5B OS=Homo sapiens GN=RAB5B PE=1 SV=1	5	8
RAB5C	P51148	>sp|P51148|RAB5C_HUMAN Ras-related protein Rab-5C OS=Homo sapiens GN=RAB5C PE=1 SV=2	6	19
RAB6A	P20340	>sp|P20340|RAB6A_HUMAN Ras-related protein Rab-6A OS=Homo sapiens GN=RAB6A PE=1 SV=3	2	3
RAB6A	P20340-2	>sp|P20340-2|RAB6A_HUMAN Isoform 2 of Ras-related protein Rab-6A OS=Homo sapiens GN=RAB6A	1	1
RAB6B	Q9NRW1	>sp|Q9NRW1|RAB6B_HUMAN Ras-related protein Rab-6B OS=Homo sapiens GN=RAB6B PE=1 SV=1	1	1
RAB7A	P51149	>sp|P51149|RAB7A_HUMAN Ras-related protein Rab-7a OS=Homo sapiens GN=RAB7A PE=1 SV=1	12	55
RAB8A	P61006	>sp|P61006|RAB8A_HUMAN Ras-related protein Rab-8A OS=Homo sapiens GN=RAB8A PE=1 SV=1	2	5
RAB8B	Q92930	>sp|Q92930|RAB8B_HUMAN Ras-related protein Rab-8B OS=Homo sapiens GN=RAB8B PE=1 SV=2	1	3
RABEP1	Q15276	>sp|Q15276|RABE1_HUMAN Rab GTPase-binding effector protein 1 OS=Homo sapiens GN=RABEP1 PE=1 SV=2	1	1
RABGGTA	Q92696	>sp|Q92696|PGTA_HUMAN Geranylgeranyl transferase type-2 subunit alpha OS=Homo sapiens GN=RABGGTA PE=1 SV=2	2	2
RAC1	P63000	>sp|P63000|RAC1_HUMAN Ras-related C3 botulinum toxin substrate 1 OS=Homo sapiens GN=RAC1 PE=1 SV=1	8	34
RAD23A	P54725	>sp|P54725|RD23A_HUMAN UV excision repair protein RAD23 homolog A OS=Homo sapiens GN=RAD23A PE=1 SV=1	4	5
RAD23B	P54727	>sp|P54727|RD23B_HUMAN UV excision repair protein RAD23 homolog B OS=Homo sapiens GN=RAD23B PE=1 SV=1	12	57
RAD50	Q92878	>sp|Q92878|RAD50_HUMAN DNA repair protein RAD50 OS=Homo sapiens GN=RAD50 PE=1 SV=1	1	1
RAI1	Q7Z5J4	>sp|Q7Z5J4|RAI1_HUMAN Retinoic acid-induced protein 1 OS=Homo sapiens GN=RAI1 PE=1 SV=2	1	1
RALA	P11233	>sp|P11233|RALA_HUMAN Ras-related protein Ral-A OS=Homo sapiens GN=RALA PE=1 SV=1	6	21
RALB	P11234	>sp|P11234|RALB_HUMAN Ras-related protein Ral-B OS=Homo sapiens GN=RALB PE=1 SV=1	1	1
RALY	Q53GL6	>tr|Q53GL6|Q53GL6_HUMAN RNA binding protein (Autoantigenic, hnRNP-associated with lethal yellow) long isoform variant (Fragment) OS=Homo sapiens GN=RALY PE=2 SV=1	1	2
RAN	P62826	>sp|P62826|RAN_HUMAN GTP-binding nuclear protein Ran OS=Homo sapiens GN=RAN PE=1 SV=3	6	22
RANBP1	P43487	>sp|P43487|RANG_HUMAN Ran-specific GTPase-activating protein OS=Homo sapiens GN=RANBP1 PE=1 SV=1	2	2
RANBP2	P49792	>sp|P49792|RBP2_HUMAN E3 SUMO-protein ligase RanBP2 OS=Homo sapiens GN=RANBP2 PE=1 SV=2	2	2
RAP1A	P62834	>sp|P62834|RAP1A_HUMAN Ras-related protein Rap-1A OS=Homo sapiens GN=RAP1A PE=1 SV=1	12	56
RAP1B	P61224	>sp|P61224|RAP1B_HUMAN Ras-related protein Rap-1b OS=Homo sapiens GN=RAP1B PE=1 SV=1	5	27
RAP2A	P10114	>sp|P10114|RAP2A_HUMAN Ras-related protein Rap-2a OS=Homo sapiens GN=RAP2A PE=1 SV=1	3	6
RAP2B	P61225	>sp|P61225|RAP2B_HUMAN Ras-related protein Rap-2b OS=Homo sapiens GN=RAP2B PE=1 SV=1	1	3
RAPGEF6	Q8TEU7	>sp|Q8TEU7|RPGF6_HUMAN Rap guanine nucleotide exchange factor 6 OS=Homo sapiens GN=RAPGEF6 PE=1 SV=2	1	1
RARRES2	Q99969	>sp|Q99969|RARR2_HUMAN Retinoic acid receptor responder protein 2 OS=Homo sapiens GN=RARRES2 PE=1 SV=1	2	3
RARS	P54136	>sp|P54136|SYRC_HUMAN Arginine--tRNA ligase, cytoplasmic OS=Homo sapiens GN=RARS PE=1 SV=2	2	3
RASIP1	Q5U651	>sp|Q5U651|RAIN_HUMAN Ras-interacting protein 1 OS=Homo sapiens GN=RASIP1 PE=1 SV=1	1	3
RBBP4	Q09028	>sp|Q09028|RBBP4_HUMAN Histone-binding protein RBBP4 OS=Homo sapiens GN=RBBP4 PE=1 SV=3	1	1
RBBP9	O75884	>sp|O75884|RBBP9_HUMAN Putative hydrolase RBBP9 OS=Homo sapiens GN=RBBP9 PE=1 SV=2	1	1
RBM	Q13382	>tr|Q13382|Q13382_HUMAN RNA binding motif (Fragment) OS=Homo sapiens GN=RBM PE=4 SV=1	1	1
RBP4	P02753	>sp|P02753|RET4_HUMAN Retinol-binding protein 4 OS=Homo sapiens GN=RBP4 PE=1 SV=3	5	11
RBP7	Q96R05	>sp|Q96R05|RET7_HUMAN Retinoid-binding protein 7 OS=Homo sapiens GN=RBP7 PE=1 SV=1	3	4
RCN1	Q15293	>sp|Q15293|RCN1_HUMAN Reticulocalbin-1 OS=Homo sapiens GN=RCN1 PE=1 SV=1	12	32
RCN2	Q14257	>sp|Q14257|RCN2_HUMAN Reticulocalbin-2 OS=Homo sapiens GN=RCN2 PE=1 SV=1	1	6
RCN3	Q96D15	>sp|Q96D15|RCN3_HUMAN Reticulocalbin-3 OS=Homo sapiens GN=RCN3 PE=1 SV=1	3	3
RDH13	Q8NBN7	>sp|Q8NBN7|RDH13_HUMAN Retinol dehydrogenase 13 OS=Homo sapiens GN=RDH13 PE=1 SV=2	2	3
RDH5	Q92781	>sp|Q92781|RDH1_HUMAN 11-cis retinol dehydrogenase OS=Homo sapiens GN=RDH5 PE=1 SV=1	4	13
RDX	P35241	>sp|P35241|RADI_HUMAN Radixin OS=Homo sapiens GN=RDX PE=1 SV=1	1	2
RECQL	P46063	>sp|P46063|RECQ1_HUMAN ATP-dependent DNA helicase Q1 OS=Homo sapiens GN=RECQL PE=1 SV=3	1	1
REEP5	Q00765	>sp|Q00765|REEP5_HUMAN Receptor expression-enhancing protein 5 OS=Homo sapiens GN=REEP5 PE=1 SV=3	8	21
RENBP	P51606	>sp|P51606|RENBP_HUMAN N-acylglucosamine 2-epimerase OS=Homo sapiens GN=RENBP PE=1 SV=2	1	2
REPS2	Q8NFH8	>sp|Q8NFH8|REPS2_HUMAN RalBP1-associated Eps domain-containing protein 2 OS=Homo sapiens GN=REPS2 PE=1 SV=2	1	1
RETSAT	Q6NUM9	>sp|Q6NUM9|RETST_HUMAN All-trans-retinol 13,14-reductase OS=Homo sapiens GN=RETSAT PE=1 SV=2	12	41
REXO2	Q9Y3B8	>sp|Q9Y3B8|ORN_HUMAN Oligoribonuclease, mitochondrial OS=Homo sapiens GN=REXO2 PE=1 SV=3	1	1
RFTN1	Q14699	>sp|Q14699|RFTN1_HUMAN Raftlin OS=Homo sapiens GN=RFTN1 PE=1 SV=4	8	14
RGPD1	P0DJD0	>sp|P0DJD0|RGPD1_HUMAN RANBP2-like and GRIP domain-containing protein 1 OS=Homo sapiens GN=RGPD1 PE=2 SV=1	1	1
RGS10	O43665	>sp|O43665|RGS10_HUMAN Regulator of G-protein signaling 10 OS=Homo sapiens GN=RGS10 PE=1 SV=2	1	1
RHOA	P61586	>sp|P61586|RHOA_HUMAN Transforming protein RhoA OS=Homo sapiens GN=RHOA PE=1 SV=1	14	70
RHOC	P08134	>sp|P08134|RHOC_HUMAN Rho-related GTP-binding protein RhoC OS=Homo sapiens GN=RHOC PE=1 SV=1	1	4
RHOG	P84095	>sp|P84095|RHOG_HUMAN Rho-related GTP-binding protein RhoG OS=Homo sapiens GN=RHOG PE=1 SV=1	3	4
RHOU	Q7L0Q8	>sp|Q7L0Q8|RHOU_HUMAN Rho-related GTP-binding protein RhoU OS=Homo sapiens GN=RHOU PE=1 SV=1	1	1
RHPN2	Q8IUC4	>sp|Q8IUC4|RHPN2_HUMAN Rhophilin-2 OS=Homo sapiens GN=RHPN2 PE=1 SV=1	1	2
RMDN1	Q96DB5	>sp|Q96DB5|RMD1_HUMAN Regulator of microtubule dynamics protein 1 OS=Homo sapiens GN=RMDN1 PE=1 SV=1	1	2
RMDN3	Q96TC7	>sp|Q96TC7|RMD3_HUMAN Regulator of microtubule dynamics protein 3 OS=Homo sapiens GN=RMDN3 PE=1 SV=2	1	3
RNASE3	P12724	>sp|P12724|ECP_HUMAN Eosinophil cationic protein OS=Homo sapiens GN=RNASE3 PE=1 SV=2	1	1
RND1	Q92730	>sp|Q92730|RND1_HUMAN Rho-related GTP-binding protein Rho6 OS=Homo sapiens GN=RND1 PE=1 SV=1	1	1
RNF170	Q96K19	>sp|Q96K19|RN170_HUMAN E3 ubiquitin-protein ligase RNF170 OS=Homo sapiens GN=RNF170 PE=1 SV=2	1	1
RNF39	Q2L6J4	>tr|Q2L6J4|Q2L6J4_HUMAN Ring finger protein 39 OS=Homo sapiens GN=RNF39 PE=4 SV=1	1	10
RNH1	P13489	>sp|P13489|RINI_HUMAN Ribonuclease inhibitor OS=Homo sapiens GN=RNH1 PE=1 SV=2	20	98
RNPEP	Q9H4A4	>sp|Q9H4A4|AMPB_HUMAN Aminopeptidase B OS=Homo sapiens GN=RNPEP PE=1 SV=2	7	18
ROCK1	Q13464	>sp|Q13464|ROCK1_HUMAN Rho-associated protein kinase 1 OS=Homo sapiens GN=ROCK1 PE=1 SV=1	2	3
RORA	P35398	>sp|P35398|RORA_HUMAN Nuclear receptor ROR-alpha OS=Homo sapiens GN=RORA PE=1 SV=2	1	1
RP2	O75695	>sp|O75695|XRP2_HUMAN Protein XRP2 OS=Homo sapiens GN=RP2 PE=1 SV=4	1	2
RPA3	P35244	>sp|P35244|RFA3_HUMAN Replication protein A 14 kDa subunit OS=Homo sapiens GN=RPA3 PE=1 SV=1	2	2
RPE	Q96AT9	>sp|Q96AT9|RPE_HUMAN Ribulose-phosphate 3-epimerase OS=Homo sapiens GN=RPE PE=1 SV=1	1	1
RPL10	P27635	>sp|P27635|RL10_HUMAN 60S ribosomal protein L10 OS=Homo sapiens GN=RPL10 PE=1 SV=4	1	1
RPL10A	P62906	>sp|P62906|RL10A_HUMAN 60S ribosomal protein L10a OS=Homo sapiens GN=RPL10A PE=1 SV=2	8	16
RPL10L	Q96L21	>sp|Q96L21|RL10L_HUMAN 60S ribosomal protein L10-like OS=Homo sapiens GN=RPL10L PE=1 SV=3	1	2
RPL11	P62913	>sp|P62913|RL11_HUMAN 60S ribosomal protein L11 OS=Homo sapiens GN=RPL11 PE=1 SV=2	3	8
RPL12	P30050	>sp|P30050|RL12_HUMAN 60S ribosomal protein L12 OS=Homo sapiens GN=RPL12 PE=1 SV=1	6	22
RPL13	P26373	>sp|P26373|RL13_HUMAN 60S ribosomal protein L13 OS=Homo sapiens GN=RPL13 PE=1 SV=4	7	17
RPL13A	P40429	>sp|P40429|RL13A_HUMAN 60S ribosomal protein L13a OS=Homo sapiens GN=RPL13A PE=1 SV=2	3	4
RPL13AP3	Q6NVV1	>sp|Q6NVV1|R13P3_HUMAN Putative 60S ribosomal protein L13a protein RPL13AP3 OS=Homo sapiens GN=RPL13AP3 PE=5 SV=1	1	2
RPL14	P50914	>sp|P50914|RL14_HUMAN 60S ribosomal protein L14 OS=Homo sapiens GN=RPL14 PE=1 SV=4	3	15
RPL15	P61313	>sp|P61313|RL15_HUMAN 60S ribosomal protein L15 OS=Homo sapiens GN=RPL15 PE=1 SV=2	4	7
RPL17	P18621	>sp|P18621|RL17_HUMAN 60S ribosomal protein L17 OS=Homo sapiens GN=RPL17 PE=1 SV=3	4	13
RPL18	Q07020	>sp|Q07020|RL18_HUMAN 60S ribosomal protein L18 OS=Homo sapiens GN=RPL18 PE=1 SV=2	4	15
RPL18A	Q02543	>sp|Q02543|RL18A_HUMAN 60S ribosomal protein L18a OS=Homo sapiens GN=RPL18A PE=1 SV=2	3	7
RPL19	P84098	>sp|P84098|RL19_HUMAN 60S ribosomal protein L19 OS=Homo sapiens GN=RPL19 PE=1 SV=1	1	1
RPL21	P46778	>sp|P46778|RL21_HUMAN 60S ribosomal protein L21 OS=Homo sapiens GN=RPL21 PE=1 SV=2	1	1
RPL22	P35268	>sp|P35268|RL22_HUMAN 60S ribosomal protein L22 OS=Homo sapiens GN=RPL22 PE=1 SV=2	5	18
RPL23	P62829	>sp|P62829|RL23_HUMAN 60S ribosomal protein L23 OS=Homo sapiens GN=RPL23 PE=1 SV=1	3	7
RPL23A	P62750	>sp|P62750|RL23A_HUMAN 60S ribosomal protein L23a OS=Homo sapiens GN=RPL23A PE=1 SV=1	4	11
RPL24	P83731	>sp|P83731|RL24_HUMAN 60S ribosomal protein L24 OS=Homo sapiens GN=RPL24 PE=1 SV=1	2	9
RPL26L1	Q9UNX3	>sp|Q9UNX3|RL26L_HUMAN 60S ribosomal protein L26-like 1 OS=Homo sapiens GN=RPL26L1 PE=1 SV=1	3	6
RPL27	P61353	>sp|P61353|RL27_HUMAN 60S ribosomal protein L27 OS=Homo sapiens GN=RPL27 PE=1 SV=2	2	6
RPL27A	P46776	>sp|P46776|RL27A_HUMAN 60S ribosomal protein L27a OS=Homo sapiens GN=RPL27A PE=1 SV=2	3	6
RPL28	P46779	>sp|P46779|RL28_HUMAN 60S ribosomal protein L28 OS=Homo sapiens GN=RPL28 PE=1 SV=3	5	8
RPL29	P47914	>sp|P47914|RL29_HUMAN 60S ribosomal protein L29 OS=Homo sapiens GN=RPL29 PE=1 SV=2	1	5
RPL3	P39023	>sp|P39023|RL3_HUMAN 60S ribosomal protein L3 OS=Homo sapiens GN=RPL3 PE=1 SV=2	7	12
RPL30	P62888	>sp|P62888|RL30_HUMAN 60S ribosomal protein L30 OS=Homo sapiens GN=RPL30 PE=1 SV=2	5	15
RPL31	P62899	>sp|P62899|RL31_HUMAN 60S ribosomal protein L31 OS=Homo sapiens GN=RPL31 PE=1 SV=1	2	2
RPL32	P62910	>sp|P62910|RL32_HUMAN 60S ribosomal protein L32 OS=Homo sapiens GN=RPL32 PE=1 SV=2	2	4
RPL34	P49207	>sp|P49207|RL34_HUMAN 60S ribosomal protein L34 OS=Homo sapiens GN=RPL34 PE=1 SV=3	2	5
RPL35	P42766	>sp|P42766|RL35_HUMAN 60S ribosomal protein L35 OS=Homo sapiens GN=RPL35 PE=1 SV=2	2	4
RPL35A	P18077	>sp|P18077|RL35A_HUMAN 60S ribosomal protein L35a OS=Homo sapiens GN=RPL35A PE=1 SV=2	2	2
RPL36	Q9Y3U8	>sp|Q9Y3U8|RL36_HUMAN 60S ribosomal protein L36 OS=Homo sapiens GN=RPL36 PE=1 SV=3	3	5
RPL38	P63173	>sp|P63173|RL38_HUMAN 60S ribosomal protein L38 OS=Homo sapiens GN=RPL38 PE=1 SV=2	2	2
RPL3L	Q92901	>sp|Q92901|RL3L_HUMAN 60S ribosomal protein L3-like OS=Homo sapiens GN=RPL3L PE=1 SV=3	1	1
RPL4	P36578	>sp|P36578|RL4_HUMAN 60S ribosomal protein L4 OS=Homo sapiens GN=RPL4 PE=1 SV=5	12	27
RPL5	P46777	>sp|P46777|RL5_HUMAN 60S ribosomal protein L5 OS=Homo sapiens GN=RPL5 PE=1 SV=3	10	17
RPL6	Q02878	>sp|Q02878|RL6_HUMAN 60S ribosomal protein L6 OS=Homo sapiens GN=RPL6 PE=1 SV=3	7	26
RPL7	P18124	>sp|P18124|RL7_HUMAN 60S ribosomal protein L7 OS=Homo sapiens GN=RPL7 PE=1 SV=1	12	29
RPL7A	P62424	>sp|P62424|RL7A_HUMAN 60S ribosomal protein L7a OS=Homo sapiens GN=RPL7A PE=1 SV=2	7	12
RPL8	P62917	>sp|P62917|RL8_HUMAN 60S ribosomal protein L8 OS=Homo sapiens GN=RPL8 PE=1 SV=2	1	3
RPL9	P32969	>sp|P32969|RL9_HUMAN 60S ribosomal protein L9 OS=Homo sapiens GN=RPL9 PE=1 SV=1	3	13
RPLP0	P05388	>sp|P05388|RLA0_HUMAN 60S acidic ribosomal protein P0 OS=Homo sapiens GN=RPLP0 PE=1 SV=1	2	16
RPLP0P6	Q8NHW5	>sp|Q8NHW5|RLA0L_HUMAN 60S acidic ribosomal protein P0-like OS=Homo sapiens GN=RPLP0P6 PE=5 SV=1	5	14
RPLP1	P05386	>sp|P05386|RLA1_HUMAN 60S acidic ribosomal protein P1 OS=Homo sapiens GN=RPLP1 PE=1 SV=1	2	22
RPLP2	P05387	>sp|P05387|RLA2_HUMAN 60S acidic ribosomal protein P2 OS=Homo sapiens GN=RPLP2 PE=1 SV=1	5	38
RPN1	P04843	>sp|P04843|RPN1_HUMAN Dolichyl-diphosphooligosaccharide--protein glycosyltransferase subunit 1 OS=Homo sapiens GN=RPN1 PE=1 SV=1	21	45
RPN2	P04844	>sp|P04844|RPN2_HUMAN Dolichyl-diphosphooligosaccharide--protein glycosyltransferase subunit 2 OS=Homo sapiens GN=RPN2 PE=1 SV=3	10	25
RPS10	P46783	>sp|P46783|RS10_HUMAN 40S ribosomal protein S10 OS=Homo sapiens GN=RPS10 PE=1 SV=1	4	14
RPS10P5	Q9NQ39	>sp|Q9NQ39|RS10L_HUMAN Putative 40S ribosomal protein S10-like OS=Homo sapiens GN=RPS10P5 PE=5 SV=1	3	4
[truncated: 527 more rows]

## Sheet: Supp-Table S2B
Table S2B. GO enrichment analysis of the 2,525 VAT proteins identified. ‘Count’ represents the number of proteins within the corresponding categories. The percentage represents the proportion of gene-coded proteins in the corresponding GOBP. The magnitude of GOPB enrichment is measured by the corresponding fold enrichment, and p values indicate the significance level. Only GOBP terms with p < 0.0…
Annotation Database	Category	Count	%	p value	Fold enrichment
GOTERM_BP_FAT	GO:0006414~translational elongation	80	3.53045	1.05262e-47	5.56926
GOTERM_BP_FAT	GO:0006091~generation of precursor metabolites and energy	138	6.09003	7.46749e-38	3.10001
GOTERM_BP_FAT	GO:0055114~oxidation reduction	211	9.31156	6.09824e-35	2.32172
GOTERM_BP_FAT	GO:0006412~translation	137	6.0459	5.18328e-34	2.91019
GOTERM_BP_FAT	GO:0045333~cellular respiration	57	2.51545	1.57904e-23	4.13173
GOTERM_BP_FAT	GO:0015980~energy derivation by oxidation of organic compounds	69	3.04501	1.27246e-21	3.36911
GOTERM_BP_FAT	GO:0046907~intracellular transport	180	7.94351	1.4482e-19	1.92635
GOTERM_BP_FAT	GO:0016044~membrane organization	122	5.38394	4.31769e-19	2.25146
GOTERM_BP_FAT	GO:0022900~electron transport chain	57	2.51545	4.65837e-19	3.51559
GOTERM_BP_FAT	GO:0016052~carbohydrate catabolic process	54	2.38305	7.26043e-18	3.48334
GOTERM_BP_FAT	GO:0006732~coenzyme metabolic process	66	2.91262	8.75904e-18	3.03306
GOTERM_BP_FAT	GO:0046164~alcohol catabolic process	45	1.98588	2.09368e-17	3.90621
GOTERM_BP_FAT	GO:0044275~cellular carbohydrate catabolic process	46	2.03001	3.3936e-17	3.80511
GOTERM_BP_FAT	GO:0006457~protein folding	71	3.13327	4.80654e-17	2.82042
GOTERM_BP_FAT	GO:0006007~glucose catabolic process	37	1.63283	4.8428e-17	4.48541
GOTERM_BP_FAT	GO:0051351~positive regulation of ligase activity	42	1.85349	5.21071e-17	4.04534
GOTERM_BP_FAT	GO:0051443~positive regulation of ubiquitin-protein ligase activity	41	1.80936	5.48616e-17	4.11827
GOTERM_BP_FAT	GO:0006006~glucose metabolic process	64	2.82436	1.74488e-16	2.94115
GOTERM_BP_FAT	GO:0007010~cytoskeleton organization	128	5.64872	2.41342e-16	2.0642
GOTERM_BP_FAT	GO:0051186~cofactor metabolic process	74	3.26567	4.47741e-16	2.66824
GOTERM_BP_FAT	GO:0046365~monosaccharide catabolic process	40	1.76523	9.40908e-16	3.96123
GOTERM_BP_FAT	GO:0051437~positive regulation of ubiquitin-protein ligase activity during mitotic cell cycle	39	1.72109	1.0149e-15	4.03259
GOTERM_BP_FAT	GO:0051436~negative regulation of ubiquitin-protein ligase activity during mitotic cell cycle	38	1.67696	1.07024e-15	4.11054
GOTERM_BP_FAT	GO:0031145~anaphase-promoting complex-dependent proteasomal ubiquitin-dependent protein catabolic process	38	1.67696	1.07024e-15	4.11054
GOTERM_BP_FAT	GO:0030029~actin filament-based process	84	3.70697	1.38207e-15	2.4507
GOTERM_BP_FAT	GO:0051248~negative regulation of protein metabolic process	71	3.13327	1.80761e-15	2.66959
GOTERM_BP_FAT	GO:0032269~negative regulation of cellular protein metabolic process	69	3.04501	2.69558e-15	2.69529
GOTERM_BP_FAT	GO:0051352~negative regulation of ligase activity	38	1.67696	4.16025e-15	3.98784
GOTERM_BP_FAT	GO:0051444~negative regulation of ubiquitin-protein ligase activity	38	1.67696	4.16025e-15	3.98784
GOTERM_BP_FAT	GO:0022904~respiratory electron transport chain	37	1.63283	4.45103e-15	4.0649
GOTERM_BP_FAT	GO:0031400~negative regulation of protein modification process	53	2.33892	4.97978e-15	3.13154
GOTERM_BP_FAT	GO:0031398~positive regulation of protein ubiquitination	43	1.89762	6.34055e-15	3.5993
GOTERM_BP_FAT	GO:0006119~oxidative phosphorylation	47	2.07414	6.95579e-15	3.3721
GOTERM_BP_FAT	GO:0051439~regulation of ubiquitin-protein ligase activity during mitotic cell cycle	39	1.72109	7.02068e-15	3.8622
GOTERM_BP_FAT	GO:0051340~regulation of ligase activity	42	1.85349	7.74756e-15	3.6458
GOTERM_BP_FAT	GO:0030036~actin cytoskeleton organization	79	3.48632	8.52635e-15	2.4578
GOTERM_BP_FAT	GO:0010498~proteasomal protein catabolic process	48	2.11827	8.58911e-15	3.30879
GOTERM_BP_FAT	GO:0043161~proteasomal ubiquitin-dependent protein catabolic process	48	2.11827	8.58911e-15	3.30879
GOTERM_BP_FAT	GO:0019318~hexose metabolic process	71	3.13327	8.86705e-15	2.60007
GOTERM_BP_FAT	GO:0051438~regulation of ubiquitin-protein ligase activity	41	1.80936	9.20618e-15	3.69588
GOTERM_BP_FAT	GO:0019320~hexose catabolic process	38	1.67696	1.46065e-14	3.87225
GOTERM_BP_FAT	GO:0016192~vesicle-mediated transport	151	6.66372	1.61429e-14	1.84324
GOTERM_BP_FAT	GO:0005996~monosaccharide metabolic process	77	3.39806	3.0831e-14	2.43874
GOTERM_BP_FAT	GO:0002526~acute inflammatory response	46	2.03001	3.76126e-14	3.30035
GOTERM_BP_FAT	GO:0031397~negative regulation of protein ubiquitination	39	1.72109	4.08683e-14	3.70562
GOTERM_BP_FAT	GO:0006096~glycolysis	30	1.32392	7.44657e-14	4.48799
GOTERM_BP_FAT	GO:0009060~aerobic respiration	25	1.10327	3.47062e-13	5.02228
GOTERM_BP_FAT	GO:0015031~protein transport	181	7.98764	6.13976e-13	1.67014
GOTERM_BP_FAT	GO:0042773~ATP synthesis coupled electron transport	32	1.41218	6.42707e-13	4.01782
GOTERM_BP_FAT	GO:0042775~mitochondrial ATP synthesis coupled electron transport	32	1.41218	6.42707e-13	4.01782
GOTERM_BP_FAT	GO:0045184~establishment of protein localization	182	8.03177	7.34834e-13	1.66408
GOTERM_BP_FAT	GO:0008104~protein localization	202	8.91439	9.31595e-13	1.61032
GOTERM_BP_FAT	GO:0031396~regulation of protein ubiquitination	44	1.94175	2.23524e-12	3.09372
GOTERM_BP_FAT	GO:0006099~tricarboxylic acid cycle	19	0.838482	8.62033e-12	5.80837
GOTERM_BP_FAT	GO:0046356~acetyl-CoA catabolic process	19	0.838482	8.62033e-12	5.80837
GOTERM_BP_FAT	GO:0032268~regulation of cellular protein metabolic process	123	5.42807	1.20716e-11	1.82455
GOTERM_BP_FAT	GO:0006084~acetyl-CoA metabolic process	22	0.970874	1.54034e-11	4.98987
GOTERM_BP_FAT	GO:0051187~cofactor catabolic process	22	0.970874	1.54034e-11	4.98987
GOTERM_BP_FAT	GO:0009109~coenzyme catabolic process	20	0.882613	1.78017e-11	5.4086
GOTERM_BP_FAT	GO:0065003~macromolecular complex assembly	158	6.97264	2.15288e-11	1.67057
GOTERM_BP_FAT	GO:0034622~cellular macromolecular complex assembly	91	4.01589	3.16305e-11	2.01207
GOTERM_BP_FAT	GO:0043933~macromolecular complex subunit organization	165	7.28155	4.68926e-11	1.63401
GOTERM_BP_FAT	GO:0043623~cellular protein complex assembly	57	2.51545	4.8782e-11	2.47394
GOTERM_BP_FAT	GO:0009820~alkaloid metabolic process	25	1.10327	5.29536e-11	4.28731
GOTERM_BP_FAT	GO:0006986~response to unfolded protein	34	1.50044	6.35023e-11	3.36705
GOTERM_BP_FAT	GO:0006769~nicotinamide metabolic process	24	1.05914	2.21183e-10	4.21871
GOTERM_BP_FAT	GO:0046496~nicotinamide nucleotide metabolic process	24	1.05914	2.21183e-10	4.21871
GOTERM_BP_FAT	GO:0045454~cell redox homeostasis	31	1.36805	2.21853e-10	3.45979
GOTERM_BP_FAT	GO:0007264~small GTPase mediated signal transduction	86	3.79523	2.63275e-10	1.98256
GOTERM_BP_FAT	GO:0034621~cellular macromolecular complex subunit organization	96	4.23654	3.62166e-10	1.89074
GOTERM_BP_FAT	GO:0048193~Golgi vesicle transport	48	2.11827	4.18205e-10	2.57631
GOTERM_BP_FAT	GO:0010035~response to inorganic substance	64	2.82436	8.26612e-10	2.1951
GOTERM_BP_FAT	GO:0006120~mitochondrial electron transport, NADH to ubiquinone	24	1.05914	8.34655e-10	4.01782
GOTERM_BP_FAT	GO:0019362~pyridine nucleotide metabolic process	24	1.05914	8.34655e-10	4.01782
GOTERM_BP_FAT	GO:0043603~cellular amide metabolic process	28	1.23566	1.24629e-09	3.51559
GOTERM_BP_FAT	GO:0007265~Ras protein signal transduction	40	1.76523	4.08971e-09	2.67855
GOTERM_BP_FAT	GO:0006886~intracellular protein transport	96	4.23654	4.94449e-09	1.8048
GOTERM_BP_FAT	GO:0051493~regulation of cytoskeleton organization	47	2.07414	5.67259e-09	2.42989
GOTERM_BP_FAT	GO:0006090~pyruvate metabolic process	23	1.015	5.93516e-09	3.85041
GOTERM_BP_FAT	GO:0006979~response to oxidative stress	53	2.33892	7.49612e-09	2.27227
GOTERM_BP_FAT	GO:0034613~cellular protein localization	102	4.50132	1.05477e-08	1.74497
GOTERM_BP_FAT	GO:0010033~response to organic substance	158	6.97264	1.08206e-08	1.54081
GOTERM_BP_FAT	GO:0008064~regulation of actin polymerization or depolymerization	28	1.23566	1.29241e-08	3.22743
GOTERM_BP_FAT	GO:0070727~cellular macromolecule localization	102	4.50132	1.57577e-08	1.73232
GOTERM_BP_FAT	GO:0031399~regulation of protein modification process	79	3.48632	1.86756e-08	1.88293
GOTERM_BP_FAT	GO:0031401~positive regulation of protein modification process	57	2.51545	1.98107e-08	2.1432
GOTERM_BP_FAT	GO:0070271~protein complex biogenesis	118	5.20741	2.6685e-08	1.64293
GOTERM_BP_FAT	GO:0006461~protein complex assembly	118	5.20741	2.6685e-08	1.64293
GOTERM_BP_FAT	GO:0051789~response to protein stimulus	39	1.72109	2.67199e-08	2.56277
GOTERM_BP_FAT	GO:0006631~fatty acid metabolic process	59	2.60371	2.67913e-08	2.09515
GOTERM_BP_FAT	GO:0030832~regulation of actin filament length	28	1.23566	3.00033e-08	3.12497
GOTERM_BP_FAT	GO:0006733~oxidoreduction coenzyme metabolic process	25	1.10327	3.04594e-08	3.38038
GOTERM_BP_FAT	GO:0032270~positive regulation of cellular protein metabolic process	66	2.91262	3.21059e-08	1.99167
GOTERM_BP_FAT	GO:0051247~positive regulation of protein metabolic process	68	3.00088	3.26864e-08	1.96757
GOTERM_BP_FAT	GO:0006958~complement activation, classical pathway	18	0.794351	3.48418e-08	4.36418
GOTERM_BP_FAT	GO:0006956~complement activation	22	0.970874	3.84815e-08	3.683
GOTERM_BP_FAT	GO:0010324~membrane invagination	63	2.78023	4.4143e-08	2.01348
GOTERM_BP_FAT	GO:0006897~endocytosis	63	2.78023	4.4143e-08	2.01348
GOTERM_BP_FAT	GO:0032271~regulation of protein polymerization	29	1.27979	4.78071e-08	2.99859
GOTERM_BP_FAT	GO:0006518~peptide metabolic process	25	1.10327	4.81992e-08	3.3166
GOTERM_BP_FAT	GO:0002541~activation of plasma proteins involved in acute inflammatory response	22	0.970874	6.51669e-08	3.59735
GOTERM_BP_FAT	GO:0044093~positive regulation of molecular function	131	5.78111	6.86491e-08	1.57182
GOTERM_BP_FAT	GO:0034637~cellular carbohydrate biosynthetic process	29	1.27979	6.96213e-08	2.95514
GOTERM_BP_FAT	GO:0043254~regulation of protein complex assembly	34	1.50044	9.04222e-08	2.65623
GOTERM_BP_FAT	GO:0046364~monosaccharide biosynthetic process	20	0.882613	9.90945e-08	3.80064
GOTERM_BP_FAT	GO:0046165~alcohol biosynthetic process	22	0.970874	1.0802e-07	3.51559
GOTERM_BP_FAT	GO:0002455~humoral immune response mediated by circulating immunoglobulin	18	0.794351	1.33989e-07	4.08262
GOTERM_BP_FAT	GO:0043086~negative regulation of catalytic activity	73	3.22154	1.3692e-07	1.85298
GOTERM_BP_FAT	GO:0019748~secondary metabolic process	31	1.36805	1.40365e-07	2.75907
GOTERM_BP_FAT	GO:0006749~glutathione metabolic process	17	0.750221	1.4561e-07	4.26893
GOTERM_BP_FAT	GO:0006635~fatty acid beta-oxidation	17	0.750221	1.4561e-07	4.26893
GOTERM_BP_FAT	GO:0051129~negative regulation of cellular component organization	45	1.98588	2.20053e-07	2.22819
GOTERM_BP_FAT	GO:0030833~regulation of actin filament polymerization	24	1.05914	3.60837e-07	3.12497
GOTERM_BP_FAT	GO:0009611~response to wounding	118	5.20741	4.04222e-07	1.56543
GOTERM_BP_FAT	GO:0043085~positive regulation of catalytic activity	116	5.11915	4.77293e-07	1.5685
GOTERM_BP_FAT	GO:0043244~regulation of protein complex disassembly	23	1.015	4.95169e-07	3.17093
GOTERM_BP_FAT	GO:0033043~regulation of organelle organization	59	2.60371	8.33674e-07	1.9117
GOTERM_BP_FAT	GO:0006739~NADP metabolic process	12	0.529568	1.02067e-06	5.27339
GOTERM_BP_FAT	GO:0051258~protein polymerization	22	0.970874	1.02447e-06	3.15686
GOTERM_BP_FAT	GO:0044092~negative regulation of molecular function	81	3.57458	1.09127e-06	1.70517
GOTERM_BP_FAT	GO:0007599~hemostasis	36	1.5887	1.16436e-06	2.34373
GOTERM_BP_FAT	GO:0043039~tRNA aminoacylation	21	0.926743	1.40309e-06	3.20989
GOTERM_BP_FAT	GO:0006418~tRNA aminoacylation for protein translation	21	0.926743	1.40309e-06	3.20989
GOTERM_BP_FAT	GO:0043038~amino acid activation	21	0.926743	1.40309e-06	3.20989
GOTERM_BP_FAT	GO:0006575~cellular amino acid derivative metabolic process	48	2.11827	1.59321e-06	2.03311
GOTERM_BP_FAT	GO:0006892~post-Golgi vesicle-mediated transport	24	1.05914	1.64685e-06	2.90946
GOTERM_BP_FAT	GO:0006511~ubiquitin-dependent protein catabolic process	63	2.78023	1.69102e-06	1.83043
GOTERM_BP_FAT	GO:0009259~ribonucleotide metabolic process	44	1.94175	1.70817e-06	2.10457
GOTERM_BP_FAT	GO:0034599~cellular response to oxidative stress	20	0.882613	1.90817e-06	3.27032
GOTERM_BP_FAT	GO:0051494~negative regulation of cytoskeleton organization	23	1.015	2.32706e-06	2.94031
GOTERM_BP_FAT	GO:0046395~carboxylic acid catabolic process	36	1.5887	2.37759e-06	2.28038
GOTERM_BP_FAT	GO:0016054~organic acid catabolic process	36	1.5887	2.37759e-06	2.28038
GOTERM_BP_FAT	GO:0050817~coagulation	34	1.50044	2.43264e-06	2.34373
GOTERM_BP_FAT	GO:0007596~blood coagulation	34	1.50044	2.43264e-06	2.34373
GOTERM_BP_FAT	GO:0032956~regulation of actin cytoskeleton organization	31	1.36805	2.67441e-06	2.44906
GOTERM_BP_FAT	GO:0016050~vesicle organization	22	0.970874	3.28063e-06	2.97473
GOTERM_BP_FAT	GO:0051604~protein maturation	38	1.67696	3.49129e-06	2.19004
GOTERM_BP_FAT	GO:0043242~negative regulation of protein complex disassembly	19	0.838482	3.97948e-06	3.25835
GOTERM_BP_FAT	GO:0030834~regulation of actin filament depolymerization	15	0.661959	4.24806e-06	3.90621
GOTERM_BP_FAT	GO:0031333~negative regulation of protein complex assembly	17	0.750221	4.5171e-06	3.51559
GOTERM_BP_FAT	GO:0043648~dicarboxylic acid metabolic process	17	0.750221	4.5171e-06	3.51559
GOTERM_BP_FAT	GO:0009150~purine ribonucleotide metabolic process	41	1.80936	4.97434e-06	2.08898
GOTERM_BP_FAT	GO:0006901~vesicle coating	11	0.485437	4.98888e-06	5.1562
GOTERM_BP_FAT	GO:0006957~complement activation, alternative pathway	11	0.485437	4.98888e-06	5.1562
GOTERM_BP_FAT	GO:0002449~lymphocyte mediated immunity	26	1.1474	5.57323e-06	2.61158
GOTERM_BP_FAT	GO:0032970~regulation of actin filament-based process	31	1.36805	5.758e-06	2.3692
GOTERM_BP_FAT	GO:0019319~hexose biosynthetic process	16	0.70609	5.84262e-06	3.629
GOTERM_BP_FAT	GO:0016064~immunoglobulin mediated immune response	22	0.970874	6.68285e-06	2.86456
GOTERM_BP_FAT	GO:0006081~cellular aldehyde metabolic process	15	0.661959	7.38591e-06	3.76671
GOTERM_BP_FAT	GO:0016051~carbohydrate biosynthetic process	34	1.50044	7.78549e-06	2.23421
GOTERM_BP_FAT	GO:0006734~NADH metabolic process	8	0.353045	8.14224e-06	7.03119
GOTERM_BP_FAT	GO:0044242~cellular lipid catabolic process	27	1.19153	8.99325e-06	2.49792
GOTERM_BP_FAT	GO:0042743~hydrogen peroxide metabolic process	14	0.617829	9.05098e-06	3.93746
GOTERM_BP_FAT	GO:0006094~gluconeogenesis	14	0.617829	9.05098e-06	3.93746
GOTERM_BP_FAT	GO:0009144~purine nucleoside triphosphate metabolic process	37	1.63283	9.37059e-06	2.13241
GOTERM_BP_FAT	GO:0009062~fatty acid catabolic process	17	0.750221	1.12977e-05	3.32028
GOTERM_BP_FAT	GO:0006900~membrane budding	11	0.485437	1.16026e-05	4.83394
GOTERM_BP_FAT	GO:0032272~negative regulation of protein polymerization	15	0.661959	1.2415e-05	3.63682
GOTERM_BP_FAT	GO:0006953~acute-phase response	18	0.794351	1.25272e-05	3.16403
GOTERM_BP_FAT	GO:0019724~B cell mediated immunity	22	0.970874	1.30041e-05	2.76225
GOTERM_BP_FAT	GO:0042274~ribosomal small subunit biogenesis	9	0.397176	1.81561e-05	5.75279
GOTERM_BP_FAT	GO:0044271~nitrogen compound biosynthetic process	75	3.3098	1.85204e-05	1.62258
GOTERM_BP_FAT	GO:0006413~translational initiation	19	0.838482	1.91653e-05	2.96872
GOTERM_BP_FAT	GO:0006959~humoral immune response	27	1.19153	1.97313e-05	2.40306
GOTERM_BP_FAT	GO:0050878~regulation of body fluid levels	40	1.76523	2.16228e-05	1.99466
GOTERM_BP_FAT	GO:0031589~cell-substrate adhesion	31	1.36805	2.33051e-05	2.22415
GOTERM_BP_FAT	GO:0009205~purine ribonucleoside triphosphate metabolic process	35	1.54457	2.3436e-05	2.10335
GOTERM_BP_FAT	GO:0006000~fructose metabolic process	11	0.485437	2.45793e-05	4.54959
GOTERM_BP_FAT	GO:0008360~regulation of cell shape	21	0.926743	2.57316e-05	2.73435
GOTERM_BP_FAT	GO:0007266~Rho protein signal transduction	17	0.750221	2.59445e-05	3.14553
GOTERM_BP_FAT	GO:0044270~nitrogen compound catabolic process	24	1.05914	2.73867e-05	2.51863
GOTERM_BP_FAT	GO:0006800~oxygen and reactive oxygen species metabolic process	24	1.05914	2.73867e-05	2.51863
GOTERM_BP_FAT	GO:0009199~ribonucleoside triphosphate metabolic process	35	1.54457	2.84905e-05	2.08552
GOTERM_BP_FAT	GO:0007005~mitochondrion organization	39	1.72109	3.057e-05	1.98707
GOTERM_BP_FAT	GO:0006098~pentose-phosphate shunt	8	0.353045	3.21069e-05	6.24994
GOTERM_BP_FAT	GO:0030835~negative regulation of actin filament depolymerization	13	0.573698	3.3661e-05	3.80856
GOTERM_BP_FAT	GO:0000278~mitotic cell cycle	82	3.61871	3.39886e-05	1.55826
GOTERM_BP_FAT	GO:0051605~protein maturation by peptide bond cleavage	28	1.23566	3.57541e-05	2.28922
GOTERM_BP_FAT	GO:0002443~leukocyte mediated immunity	28	1.23566	3.57541e-05	2.28922
GOTERM_BP_FAT	GO:0010038~response to metal ion	37	1.63283	3.58744e-05	2.0167
GOTERM_BP_FAT	GO:0002252~immune effector process	38	1.67696	3.62321e-05	1.99392
GOTERM_BP_FAT	GO:0046034~ATP metabolic process	32	1.41218	3.77275e-05	2.14284
GOTERM_BP_FAT	GO:0019395~fatty acid oxidation	17	0.750221	3.82213e-05	3.06488
GOTERM_BP_FAT	GO:0034440~lipid oxidation	17	0.750221	3.82213e-05	3.06488
GOTERM_BP_FAT	GO:0010639~negative regulation of organelle organization	27	1.19153	4.09898e-05	2.31515
GOTERM_BP_FAT	GO:0009146~purine nucleoside triphosphate catabolic process	12	0.529568	4.13828e-05	4.01782
GOTERM_BP_FAT	GO:0046394~carboxylic acid biosynthetic process	42	1.85349	4.22166e-05	1.90522
GOTERM_BP_FAT	GO:0016053~organic acid biosynthetic process	42	1.85349	4.22166e-05	1.90522
GOTERM_BP_FAT	GO:0030837~negative regulation of actin filament polymerization	14	0.617829	4.29315e-05	3.51559
GOTERM_BP_FAT	GO:0048199~vesicle targeting, to, from or within Golgi	9	0.397176	4.7647e-05	5.27339
GOTERM_BP_FAT	GO:0015669~gas transport	11	0.485437	4.82505e-05	4.29684
GOTERM_BP_FAT	GO:0030705~cytoskeleton-dependent intracellular transport	20	0.882613	5.07072e-05	2.7043
GOTERM_BP_FAT	GO:0009141~nucleoside triphosphate metabolic process	37	1.63283	5.12254e-05	1.98591
GOTERM_BP_FAT	GO:0009261~ribonucleotide catabolic process	13	0.573698	5.63779e-05	3.65622
GOTERM_BP_FAT	GO:0016485~protein processing	33	1.45631	5.79977e-05	2.07169
GOTERM_BP_FAT	GO:0044087~regulation of cellular component biogenesis	39	1.72109	6.04678e-05	1.9311
GOTERM_BP_FAT	GO:0006605~protein targeting	53	2.33892	6.08456e-05	1.73327
GOTERM_BP_FAT	GO:0006944~membrane fusion	20	0.882613	6.86067e-05	2.65328
GOTERM_BP_FAT	GO:0045087~innate immune response	38	1.67696	7.19378e-05	1.93612
GOTERM_BP_FAT	GO:0051693~actin filament capping	12	0.529568	7.21488e-05	3.83519
GOTERM_BP_FAT	GO:0010608~posttranscriptional regulation of gene expression	52	2.29479	7.25644e-05	1.7328
GOTERM_BP_FAT	GO:0002253~activation of immune response	29	1.27979	7.40309e-05	2.1692
GOTERM_BP_FAT	GO:0050818~regulation of coagulation	17	0.750221	7.88829e-05	2.91537
GOTERM_BP_FAT	GO:0030198~extracellular matrix organization	31	1.36805	8.04582e-05	2.09583
GOTERM_BP_FAT	GO:0009260~ribonucleotide biosynthetic process	35	1.54457	8.58931e-05	1.98461
GOTERM_BP_FAT	GO:0042060~wound healing	48	2.11827	8.62838e-05	1.767
GOTERM_BP_FAT	GO:0009207~purine ribonucleoside triphosphate catabolic process	11	0.485437	8.88893e-05	4.07069
GOTERM_BP_FAT	GO:0009203~ribonucleoside triphosphate catabolic process	11	0.485437	8.88893e-05	4.07069
GOTERM_BP_FAT	GO:0006103~2-oxoglutarate metabolic process	8	0.353045	9.38116e-05	5.62495
GOTERM_BP_FAT	GO:0048205~COPI coating of Golgi vesicle	8	0.353045	9.38116e-05	5.62495
GOTERM_BP_FAT	GO:0048194~Golgi vesicle budding	8	0.353045	9.38116e-05	5.62495
GOTERM_BP_FAT	GO:0048200~Golgi transport vesicle coating	8	0.353045	9.38116e-05	5.62495
GOTERM_BP_FAT	GO:0006200~ATP catabolic process	10	0.441306	0.000103213	4.39449
GOTERM_BP_FAT	GO:0034614~cellular response to reactive oxygen species	14	0.617829	0.000104039	3.28122
GOTERM_BP_FAT	GO:0050820~positive regulation of coagulation	9	0.397176	0.000108397	4.86774
GOTERM_BP_FAT	GO:0007017~microtubule-based process	59	2.60371	0.000117532	1.63968
GOTERM_BP_FAT	GO:0009154~purine ribonucleotide catabolic process	12	0.529568	0.000120568	3.66844
GOTERM_BP_FAT	GO:0051640~organelle localization	28	1.23566	0.000130531	2.13993
GOTERM_BP_FAT	GO:0051656~establishment of organelle localization	23	1.015	0.000142856	2.34373
GOTERM_BP_FAT	GO:0009152~purine ribonucleotide biosynthetic process	33	1.45631	0.000144137	1.98315
GOTERM_BP_FAT	GO:0006163~purine nucleotide metabolic process	46	2.03001	0.000183498	1.7389
GOTERM_BP_FAT	GO:0030100~regulation of endocytosis	21	0.926743	0.000184982	2.42057
GOTERM_BP_FAT	GO:0007160~cell-matrix adhesion	27	1.19153	0.000187344	2.13306
GOTERM_BP_FAT	GO:0042744~hydrogen peroxide catabolic process	10	0.441306	0.000191675	4.13599
GOTERM_BP_FAT	GO:0009143~nucleoside triphosphate catabolic process	12	0.529568	0.000194105	3.51559
GOTERM_BP_FAT	GO:0009145~purine nucleoside triphosphate biosynthetic process	29	1.27979	0.000198486	2.05964
GOTERM_BP_FAT	GO:0030865~cortical cytoskeleton organization	9	0.397176	0.000221372	4.52005
GOTERM_BP_FAT	GO:0034404~nucleobase, nucleoside and nucleotide biosynthetic process	47	2.07414	0.000226286	1.71226
GOTERM_BP_FAT	GO:0034654~nucleobase, nucleoside, nucleotide and nucleic acid biosynthetic process	47	2.07414	0.000226286	1.71226
GOTERM_BP_FAT	GO:0006890~retrograde vesicle-mediated transport, Golgi to ER	11	0.485437	0.000258611	3.683
GOTERM_BP_FAT	GO:0051017~actin filament bundle formation	11	0.485437	0.000258611	3.683
GOTERM_BP_FAT	GO:0019835~cytolysis	11	0.485437	0.000258611	3.683
GOTERM_BP_FAT	GO:0007015~actin filament organization	23	1.015	0.000283817	2.24607
GOTERM_BP_FAT	GO:0006818~hydrogen transport	21	0.926743	0.000301473	2.34373
GOTERM_BP_FAT	GO:0019674~NAD metabolic process	12	0.529568	0.000302319	3.37497
GOTERM_BP_FAT	GO:0006164~purine nucleotide biosynthetic process	38	1.67696	0.00033508	1.8053
GOTERM_BP_FAT	GO:0070301~cellular response to hydrogen peroxide	10	0.441306	0.0003351	3.90621
GOTERM_BP_FAT	GO:0019216~regulation of lipid metabolic process	31	1.36805	0.000340081	1.94613
GOTERM_BP_FAT	GO:0006638~neutral lipid metabolic process	18	0.794351	0.00034011	2.53123
GOTERM_BP_FAT	GO:0009142~nucleoside triphosphate biosynthetic process	29	1.27979	0.000342081	1.99906
GOTERM_BP_FAT	GO:0009165~nucleotide biosynthetic process	45	1.98588	0.00036469	1.70109
GOTERM_BP_FAT	GO:0051235~maintenance of location	21	0.926743	0.000380702	2.30711
GOTERM_BP_FAT	GO:0007018~microtubule-based movement	31	1.36805	0.000401127	1.92891
GOTERM_BP_FAT	GO:0009206~purine ribonucleoside triphosphate biosynthetic process	28	1.23566	0.00040651	2.00891
GOTERM_BP_FAT	GO:0006903~vesicle targeting	11	0.485437	0.000413996	3.51559
GOTERM_BP_FAT	GO:0051917~regulation of fibrinolysis	7	0.308914	0.000467259	5.4687
GOTERM_BP_FAT	GO:0006754~ATP biosynthetic process	26	1.1474	0.000477733	2.05405
GOTERM_BP_FAT	GO:0042592~homeostatic process	140	6.17829	0.000479139	1.31074
GOTERM_BP_FAT	GO:0009201~ribonucleoside triphosphate biosynthetic process	28	1.23566	0.000484519	1.98862
GOTERM_BP_FAT	GO:0006913~nucleocytoplasmic transport	39	1.72109	0.000486956	1.7578
GOTERM_BP_FAT	GO:0033365~protein localization in organelle	37	1.63283	0.00052994	1.78188
GOTERM_BP_FAT	GO:0000302~response to reactive oxygen species	23	1.015	0.000534522	2.15623
GOTERM_BP_FAT	GO:0006641~triglyceride metabolic process	16	0.70609	0.000549854	2.61625
GOTERM_BP_FAT	GO:0006954~inflammatory response	69	3.04501	0.000551211	1.49277
GOTERM_BP_FAT	GO:0015992~proton transport	20	0.882613	0.000553127	2.30531
GOTERM_BP_FAT	GO:0009064~glutamine family amino acid metabolic process	18	0.794351	0.000572659	2.43387
GOTERM_BP_FAT	GO:0017038~protein import	34	1.50044	0.000592421	1.82489
GOTERM_BP_FAT	GO:0051259~protein oligomerization	42	1.85349	0.000618396	1.69718
GOTERM_BP_FAT	GO:0051169~nuclear transport	39	1.72109	0.000633877	1.73555
GOTERM_BP_FAT	GO:0051651~maintenance of location in cell	17	0.750221	0.000647764	2.49021
GOTERM_BP_FAT	GO:0022406~membrane docking	13	0.573698	0.00066999	2.94856
GOTERM_BP_FAT	GO:0060627~regulation of vesicle-mediated transport	27	1.19153	0.000685615	1.97752
GOTERM_BP_FAT	GO:0034381~lipoprotein particle clearance	9	0.397176	0.000727394	3.95504
GOTERM_BP_FAT	GO:0002460~adaptive immune response based on somatic recombination of immune receptors built from immunoglobulin superfamily domains	23	1.015	0.000793345	2.10022
GOTERM_BP_FAT	GO:0002250~adaptive immune response	23	1.015	0.000793345	2.10022
GOTERM_BP_FAT	GO:0015986~ATP synthesis coupled proton transport	15	0.661959	0.000803876	2.63669
GOTERM_BP_FAT	GO:0015985~energy coupled proton transport, down electrochemical gradient	15	0.661959	0.000803876	2.63669
GOTERM_BP_FAT	GO:0034655~nucleobase, nucleoside, nucleotide and nucleic acid catabolic process	19	0.838482	0.000804287	2.30332
GOTERM_BP_FAT	GO:0034656~nucleobase, nucleoside and nucleotide catabolic process	19	0.838482	0.000804287	2.30332
GOTERM_BP_FAT	GO:0019725~cellular homeostasis	92	4.06002	0.000822339	1.38813
GOTERM_BP_FAT	GO:0006639~acylglycerol metabolic process	17	0.750221	0.000836599	2.43939
GOTERM_BP_FAT	GO:0032886~regulation of microtubule-based process	17	0.750221	0.000836599	2.43939
GOTERM_BP_FAT	GO:0030193~regulation of blood coagulation	14	0.617829	0.000876195	2.73435
GOTERM_BP_FAT	GO:0034367~macromolecular complex remodeling	10	0.441306	0.000885207	3.51559
GOTERM_BP_FAT	GO:0034369~plasma lipoprotein particle remodeling	10	0.441306	0.000885207	3.51559
GOTERM_BP_FAT	GO:0034368~protein-lipid complex remodeling	10	0.441306	0.000885207	3.51559
GOTERM_BP_FAT	GO:0030866~cortical actin cytoskeleton organization	8	0.353045	0.000905293	4.32688
GOTERM_BP_FAT	GO:0015671~oxygen transport	8	0.353045	0.000905293	4.32688
GOTERM_BP_FAT	GO:0006002~fructose 6-phosphate metabolic process	6	0.264784	0.000944005	6.02673
GOTERM_BP_FAT	GO:0007159~leukocyte adhesion	12	0.529568	0.000967506	3.01337
GOTERM_BP_FAT	GO:0006107~oxaloacetate metabolic process	7	0.308914	0.00102743	4.92183
GOTERM_BP_FAT	GO:0042273~ribosomal large subunit biogenesis	7	0.308914	0.00102743	4.92183
GOTERM_BP_FAT	GO:0030194~positive regulation of blood coagulation	7	0.308914	0.00102743	4.92183
GOTERM_BP_FAT	GO:0018279~protein amino acid N-linked glycosylation via asparagine	7	0.308914	0.00102743	4.92183
GOTERM_BP_FAT	GO:0018196~peptidyl-asparagine modification	7	0.308914	0.00102743	4.92183
GOTERM_BP_FAT	GO:0016042~lipid catabolic process	41	1.80936	0.00105836	1.66635
GOTERM_BP_FAT	GO:0015918~sterol transport	14	0.617829	0.00117713	2.66045
GOTERM_BP_FAT	GO:0030301~cholesterol transport	14	0.617829	0.00117713	2.66045
GOTERM_BP_FAT	GO:0000059~protein import into nucleus, docking	9	0.397176	0.00120359	3.72239
GOTERM_BP_FAT	GO:0051650~establishment of vesicle localization	13	0.573698	0.001281	2.76986
GOTERM_BP_FAT	GO:0006195~purine nucleotide catabolic process	13	0.573698	0.001281	2.76986
GOTERM_BP_FAT	GO:0051260~protein homooligomerization	26	1.1474	0.00134847	1.92432
GOTERM_BP_FAT	GO:0009166~nucleotide catabolic process	17	0.750221	0.00135679	2.34373
GOTERM_BP_FAT	GO:0006662~glycerol ether metabolic process	17	0.750221	0.00135679	2.34373
GOTERM_BP_FAT	GO:0008652~cellular amino acid biosynthetic process	17	0.750221	0.00135679	2.34373
GOTERM_BP_FAT	GO:0070507~regulation of microtubule cytoskeleton organization	15	0.661959	0.00138877	2.51114
GOTERM_BP_FAT	GO:0010941~regulation of cell death	147	6.4872	0.00140889	1.2682
GOTERM_BP_FAT	GO:0060548~negative regulation of cell death	73	3.22154	0.00142806	1.42577
GOTERM_BP_FAT	GO:0042542~response to hydrogen peroxide	18	0.794351	0.00146171	2.26002
GOTERM_BP_FAT	GO:0043067~regulation of programmed cell death	146	6.44307	0.00162786	1.26423
GOTERM_BP_FAT	GO:0052547~regulation of peptidase activity	24	1.05914	0.00163537	1.96219
GOTERM_BP_FAT	GO:0006606~protein import into nucleus	24	1.05914	0.00163537	1.96219
GOTERM_BP_FAT	GO:0006102~isocitrate metabolic process	5	0.220653	0.00180493	7.03119
GOTERM_BP_FAT	GO:0030388~fructose 1,6-bisphosphate metabolic process	5	0.220653	0.00180493	7.03119
GOTERM_BP_FAT	GO:0022614~membrane to membrane docking	5	0.220653	0.00180493	7.03119
GOTERM_BP_FAT	GO:0050778~positive regulation of immune response	35	1.54457	0.00188419	1.69718
GOTERM_BP_FAT	GO:0022402~cell cycle process	106	4.67785	0.00195053	1.31912
GOTERM_BP_FAT	GO:0046700~heterocycle catabolic process	22	0.970874	0.00196609	2.00891
GOTERM_BP_FAT	GO:0051289~protein homotetramerization	11	0.485437	0.00198135	2.97473
GOTERM_BP_FAT	GO:0050819~negative regulation of coagulation	11	0.485437	0.00198135	2.97473
GOTERM_BP_FAT	GO:0019321~pentose metabolic process	7	0.308914	0.00198889	4.47439
GOTERM_BP_FAT	GO:0043069~negative regulation of programmed cell death	72	3.17741	0.00207741	1.41015
GOTERM_BP_FAT	GO:0042981~regulation of apoptosis	144	6.35481	0.00210062	1.25932
GOTERM_BP_FAT	GO:0018904~organic ether metabolic process	17	0.750221	0.00212577	2.25529
GOTERM_BP_FAT	GO:0007016~cytoskeletal anchoring at plasma membrane	6	0.264784	0.00222208	5.27339
GOTERM_BP_FAT	GO:0016601~Rac protein signal transduction	6	0.264784	0.00222208	5.27339
GOTERM_BP_FAT	GO:0043066~negative regulation of apoptosis	71	3.13327	0.00223305	1.41021
GOTERM_BP_FAT	GO:0051170~nuclear import	24	1.05914	0.00226823	1.9176
GOTERM_BP_FAT	GO:0034220~ion transmembrane transport	16	0.70609	0.00248715	2.2959
GOTERM_BP_FAT	GO:0022604~regulation of cell morphogenesis	32	1.41218	0.00250751	1.71754
GOTERM_BP_FAT	GO:0006790~sulfur metabolic process	29	1.27979	0.0025527	1.77308
GOTERM_BP_FAT	GO:0006767~water-soluble vitamin metabolic process	14	0.617829	0.00263389	2.46091
GOTERM_BP_FAT	GO:0007568~aging	28	1.23566	0.00266848	1.78976
GOTERM_BP_FAT	GO:0030258~lipid modification	20	0.882613	0.00280125	2.03802
GOTERM_BP_FAT	GO:0033344~cholesterol efflux	9	0.397176	0.00287415	3.33056
GOTERM_BP_FAT	GO:0009112~nucleobase metabolic process	10	0.441306	0.00288552	3.05704
GOTERM_BP_FAT	GO:0005976~polysaccharide metabolic process	28	1.23566	0.00305909	1.77363
GOTERM_BP_FAT	GO:0030203~glycosaminoglycan metabolic process	17	0.750221	0.00322766	2.17328
GOTERM_BP_FAT	GO:0006022~aminoglycan metabolic process	19	0.838482	0.00334364	2.05527
GOTERM_BP_FAT	GO:0006446~regulation of translational initiation	14	0.617829	0.00336322	2.40089
GOTERM_BP_FAT	GO:0007006~mitochondrial membrane organization	12	0.529568	0.00337897	2.63669
GOTERM_BP_FAT	GO:0065005~protein-lipid complex assembly	7	0.308914	0.00350159	4.10152
GOTERM_BP_FAT	GO:0006906~vesicle fusion	7	0.308914	0.00350159	4.10152
GOTERM_BP_FAT	GO:0034377~plasma lipoprotein particle assembly	7	0.308914	0.00350159	4.10152
GOTERM_BP_FAT	GO:0031032~actomyosin structure organization	11	0.485437	0.0037417	2.76225
GOTERM_BP_FAT	GO:0051648~vesicle localization	13	0.573698	0.00387624	2.47042
GOTERM_BP_FAT	GO:0050727~regulation of inflammatory response	21	0.926743	0.00390713	1.94283
GOTERM_BP_FAT	GO:0043691~reverse cholesterol transport	8	0.353045	0.00408561	3.51559
GOTERM_BP_FAT	GO:0001959~regulation of cytokine-mediated signaling pathway	8	0.353045	0.00408561	3.51559
GOTERM_BP_FAT	GO:0009113~purine base biosynthetic process	6	0.264784	0.00441562	4.68746
GOTERM_BP_FAT	GO:0070613~regulation of protein processing	5	0.220653	0.00480336	5.85932
GOTERM_BP_FAT	GO:0010896~regulation of triglyceride catabolic process	5	0.220653	0.00480336	5.85932
GOTERM_BP_FAT	GO:0010953~regulation of protein maturation by peptide bond cleavage	5	0.220653	0.00480336	5.85932
GOTERM_BP_FAT	GO:0034384~high-density lipoprotein particle clearance	5	0.220653	0.00480336	5.85932
GOTERM_BP_FAT	GO:0051918~negative regulation of fibrinolysis	5	0.220653	0.00480336	5.85932
GOTERM_BP_FAT	GO:0010970~microtubule-based transport	11	0.485437	0.0049949	2.667
GOTERM_BP_FAT	GO:0006417~regulation of translation	32	1.41218	0.00513214	1.64232
GOTERM_BP_FAT	GO:0030155~regulation of cell adhesion	32	1.41218	0.00513214	1.64232
GOTERM_BP_FAT	GO:0034504~protein localization in nucleus	24	1.05914	0.00553149	1.7952
GOTERM_BP_FAT	GO:0048284~organelle fusion	9	0.397176	0.00595086	3.01337
GOTERM_BP_FAT	GO:0009719~response to endogenous stimulus	77	3.39806	0.00598652	1.33679
GOTERM_BP_FAT	GO:0006334~nucleosome assembly	22	0.970874	0.0060193	1.8415
GOTERM_BP_FAT	GO:0051004~regulation of lipoprotein lipase activity	8	0.353045	0.00610302	3.30879
GOTERM_BP_FAT	GO:0043281~regulation of caspase activity	21	0.926743	0.0062455	1.86905
GOTERM_BP_FAT	GO:0006839~mitochondrial transport	19	0.838482	0.00662713	1.93612
GOTERM_BP_FAT	GO:0009116~nucleoside metabolic process	18	0.794351	0.00676281	1.97752
GOTERM_BP_FAT	GO:0006919~activation of caspase activity	16	0.70609	0.00685528	2.08331
GOTERM_BP_FAT	GO:0043062~extracellular structure organization	36	1.5887	0.00737348	1.5529
GOTERM_BP_FAT	GO:0006766~vitamin metabolic process	20	0.882613	0.00751601	1.87498
GOTERM_BP_FAT	GO:0033700~phospholipid efflux	6	0.264784	0.0078038	4.21871
GOTERM_BP_FAT	GO:0015931~nucleobase, nucleoside, nucleotide and nucleic acid transport	27	1.19153	0.00784996	1.68002
GOTERM_BP_FAT	GO:0050657~nucleic acid transport	24	1.05914	0.00825058	1.73967
GOTERM_BP_FAT	GO:0051236~establishment of RNA localization	24	1.05914	0.00825058	1.73967
GOTERM_BP_FAT	GO:0050658~RNA transport	24	1.05914	0.00825058	1.73967
GOTERM_BP_FAT	GO:0009309~amine biosynthetic process	21	0.926743	0.00836266	1.8229
GOTERM_BP_FAT	GO:0006879~cellular iron ion homeostasis	11	0.485437	0.00846679	2.49494
GOTERM_BP_FAT	GO:0008088~axon cargo transport	8	0.353045	0.0087787	3.12497
GOTERM_BP_FAT	GO:0046112~nucleobase biosynthetic process	7	0.308914	0.00883033	3.51559
GOTERM_BP_FAT	GO:0031497~chromatin assembly	22	0.970874	0.00916156	1.778
GOTERM_BP_FAT	GO:0055072~iron ion homeostasis	12	0.529568	0.00917802	2.34373
GOTERM_BP_FAT	GO:0052548~regulation of endopeptidase activity	21	0.926743	0.00962023	1.80067
GOTERM_BP_FAT	GO:0055088~lipid homeostasis	15	0.661959	0.00986624	2.068
GOTERM_BP_FAT	GO:0033559~unsaturated fatty acid metabolic process	15	0.661959	0.00986624	2.068
GOTERM_BP_FAT	GO:0043524~negative regulation of neuron apoptosis	15	0.661959	0.00986624	2.068
GOTERM_BP_FAT	GO:0034728~nucleosome organization	23	1.015	0.00990961	1.7389
GOTERM_BP_FAT	GO:0051131~chaperone-mediated protein complex assembly	5	0.220653	0.00994917	5.02228
GOTERM_BP_FAT	GO:0006101~citrate metabolic process	5	0.220653	0.00994917	5.02228
GOTERM_BP_FAT	GO:0034446~substrate adhesion-dependent cell spreading	5	0.220653	0.00994917	5.02228
GOTERM_BP_FAT	GO:0010873~positive regulation of cholesterol esterification	5	0.220653	0.00994917	5.02228
GOTERM_BP_FAT	GO:0007008~outer mitochondrial membrane organization	4	0.176523	0.0102524	7.03119
GOTERM_BP_FAT	GO:0060334~regulation of interferon-gamma-mediated signaling pathway	4	0.176523	0.0102524	7.03119
GOTERM_BP_FAT	GO:0007097~nuclear migration	4	0.176523	0.0102524	7.03119
GOTERM_BP_FAT	GO:0070096~mitochondrial outer membrane translocase complex assembly	4	0.176523	0.0102524	7.03119
GOTERM_BP_FAT	GO:0030048~actin filament-based movement	9	0.397176	0.0110415	2.75133
GOTERM_BP_FAT	GO:0042364~water-soluble vitamin biosynthetic process	9	0.397176	0.0110415	2.75133
GOTERM_BP_FAT	GO:0030195~negative regulation of blood coagulation	9	0.397176	0.0110415	2.75133
GOTERM_BP_FAT	GO:0031647~regulation of protein stability	13	0.573698	0.0117545	2.17632
GOTERM_BP_FAT	GO:0006888~ER to Golgi vesicle-mediated transport	13	0.573698	0.0117545	2.17632
GOTERM_BP_FAT	GO:0006690~icosanoid metabolic process	14	0.617829	0.011854	2.0944
GOTERM_BP_FAT	GO:0006403~RNA localization	24	1.05914	0.0119712	1.68748
GOTERM_BP_FAT	GO:0006692~prostanoid metabolic process	8	0.353045	0.012223	2.9605
GOTERM_BP_FAT	GO:0006693~prostaglandin metabolic process	8	0.353045	0.012223	2.9605
GOTERM_BP_FAT	GO:0009084~glutamine family amino acid biosynthetic process	8	0.353045	0.012223	2.9605
GOTERM_BP_FAT	GO:0009110~vitamin biosynthetic process	10	0.441306	0.0125809	2.51114
GOTERM_BP_FAT	GO:0000272~polysaccharide catabolic process	10	0.441306	0.0125809	2.51114
GOTERM_BP_FAT	GO:0050821~protein stabilization	10	0.441306	0.0125809	2.51114
GOTERM_BP_FAT	GO:0043030~regulation of macrophage activation	6	0.264784	0.0126496	3.83519
GOTERM_BP_FAT	GO:0007052~mitotic spindle organization	7	0.308914	0.012973	3.28122
GOTERM_BP_FAT	GO:0051270~regulation of cell motion	40	1.76523	0.0135075	1.45724
GOTERM_BP_FAT	GO:0032535~regulation of cellular component size	53	2.33892	0.0136256	1.3751
GOTERM_BP_FAT	GO:0042632~cholesterol homeostasis	12	0.529568	0.0140593	2.22037
GOTERM_BP_FAT	GO:0055092~sterol homeostasis	12	0.529568	0.0140593	2.22037
GOTERM_BP_FAT	GO:0007162~negative regulation of cell adhesion	13	0.573698	0.0142483	2.12571
GOTERM_BP_FAT	GO:0009108~coenzyme biosynthetic process	18	0.794351	0.0146552	1.83422
GOTERM_BP_FAT	GO:0032101~regulation of response to external stimulus	34	1.50044	0.0149619	1.50352
GOTERM_BP_FAT	GO:0065004~protein-DNA complex assembly	22	0.970874	0.01528	1.69985
GOTERM_BP_FAT	GO:0010952~positive regulation of peptidase activity	16	0.70609	0.0159228	1.90676
GOTERM_BP_FAT	GO:0043280~positive regulation of caspase activity	16	0.70609	0.0159228	1.90676
GOTERM_BP_FAT	GO:0046128~purine ribonucleoside metabolic process	10	0.441306	0.0159946	2.42455
GOTERM_BP_FAT	GO:0042278~purine nucleoside metabolic process	10	0.441306	0.0159946	2.42455
GOTERM_BP_FAT	GO:0032374~regulation of cholesterol transport	8	0.353045	0.016543	2.81247
GOTERM_BP_FAT	GO:0032371~regulation of sterol transport	8	0.353045	0.016543	2.81247
GOTERM_BP_FAT	GO:0009725~response to hormone stimulus	68	3.00088	0.016924	1.30278
GOTERM_BP_FAT	GO:0051262~protein tetramerization	12	0.529568	0.0171322	2.16344
GOTERM_BP_FAT	GO:0006266~DNA ligation	5	0.220653	0.0176763	4.39449
GOTERM_BP_FAT	GO:0042451~purine nucleoside biosynthetic process	5	0.220653	0.0176763	4.39449
GOTERM_BP_FAT	GO:0010872~regulation of cholesterol esterification	5	0.220653	0.0176763	4.39449
GOTERM_BP_FAT	GO:0042455~ribonucleoside biosynthetic process	5	0.220653	0.0176763	4.39449
GOTERM_BP_FAT	GO:0046129~purine ribonucleoside biosynthetic process	5	0.220653	0.0176763	4.39449
GOTERM_BP_FAT	GO:0050690~regulation of defense response to virus by virus	5	0.220653	0.0176763	4.39449
GOTERM_BP_FAT	GO:0009163~nucleoside biosynthetic process	5	0.220653	0.0176763	4.39449
GOTERM_BP_FAT	GO:0009081~branched chain family amino acid metabolic process	7	0.308914	0.0183054	3.07614
GOTERM_BP_FAT	GO:0006536~glutamate metabolic process	7	0.308914	0.0183054	3.07614
GOTERM_BP_FAT	GO:0006458~'de novo' protein folding	7	0.308914	0.0183054	3.07614
GOTERM_BP_FAT	GO:0051345~positive regulation of hydrolase activity	37	1.63283	0.0183391	1.45337
GOTERM_BP_FAT	GO:0051028~mRNA transport	21	0.926743	0.0183583	1.69718
GOTERM_BP_FAT	GO:0042692~muscle cell differentiation	27	1.19153	0.0188224	1.56894
GOTERM_BP_FAT	GO:0042730~fibrinolysis	6	0.264784	0.0191838	3.51559
GOTERM_BP_FAT	GO:0046503~glycerolipid catabolic process	6	0.264784	0.0191838	3.51559
GOTERM_BP_FAT	GO:0051592~response to calcium ion	15	0.661959	0.019271	1.9176
GOTERM_BP_FAT	GO:0032368~regulation of lipid transport	10	0.441306	0.0200403	2.34373
GOTERM_BP_FAT	GO:0007051~spindle organization	13	0.573698	0.0204161	2.03123
GOTERM_BP_FAT	GO:0030334~regulation of cell migration	35	1.54457	0.0213176	1.45616
GOTERM_BP_FAT	GO:0007584~response to nutrient	30	1.32392	0.0220476	1.50668
GOTERM_BP_FAT	GO:0009408~response to heat	15	0.661959	0.0224339	1.88335
GOTERM_BP_FAT	GO:0043101~purine salvage	4	0.176523	0.0229236	5.62495
GOTERM_BP_FAT	GO:0048261~negative regulation of receptor-mediated endocytosis	4	0.176523	0.0229236	5.62495
GOTERM_BP_FAT	GO:0034380~high-density lipoprotein particle assembly	4	0.176523	0.0229236	5.62495
GOTERM_BP_FAT	GO:0010901~regulation of very-low-density lipoprotein particle remodeling	4	0.176523	0.0229236	5.62495
GOTERM_BP_FAT	GO:0006063~uronic acid metabolic process	4	0.176523	0.0229236	5.62495
GOTERM_BP_FAT	GO:0019585~glucuronate metabolic process	4	0.176523	0.0229236	5.62495
GOTERM_BP_FAT	GO:0009188~ribonucleoside diphosphate biosynthetic process	4	0.176523	0.0229236	5.62495
GOTERM_BP_FAT	GO:0009136~purine nucleoside diphosphate biosynthetic process	4	0.176523	0.0229236	5.62495
GOTERM_BP_FAT	GO:0009180~purine ribonucleoside diphosphate biosynthetic process	4	0.176523	0.0229236	5.62495
GOTERM_BP_FAT	GO:0010898~positive regulation of triglyceride catabolic process	4	0.176523	0.0229236	5.62495
GOTERM_BP_FAT	GO:0006014~D-ribose metabolic process	4	0.176523	0.0229236	5.62495
GOTERM_BP_FAT	GO:0006172~ADP biosynthetic process	4	0.176523	0.0229236	5.62495
GOTERM_BP_FAT	GO:0060249~anatomical structure homeostasis	24	1.05914	0.0233787	1.59197
GOTERM_BP_FAT	GO:0009310~amine catabolic process	19	0.838482	0.0235333	1.71272
GOTERM_BP_FAT	GO:0006952~defense response	106	4.67785	0.0235714	1.21188
GOTERM_BP_FAT	GO:0006695~cholesterol biosynthetic process	9	0.397176	0.0238353	2.43387
GOTERM_BP_FAT	GO:0045834~positive regulation of lipid metabolic process	13	0.573698	0.024155	1.98707
GOTERM_BP_FAT	GO:0000226~microtubule cytoskeleton organization	31	1.36805	0.0243885	1.48277
GOTERM_BP_FAT	GO:0006928~cell motion	84	3.70697	0.0245366	1.24341
GOTERM_BP_FAT	GO:0000375~RNA splicing, via transesterification reactions	32	1.41218	0.0246191	1.47057
GOTERM_BP_FAT	GO:0000377~RNA splicing, via transesterification reactions with bulged adenosine as nucleophile	32	1.41218	0.0246191	1.47057
GOTERM_BP_FAT	GO:0000398~nuclear mRNA splicing, via spliceosome	32	1.41218	0.0246191	1.47057
GOTERM_BP_FAT	GO:0034329~cell junction assembly	12	0.529568	0.0247377	2.05791
GOTERM_BP_FAT	GO:0031110~regulation of microtubule polymerization or depolymerization	10	0.441306	0.0247749	2.26812
GOTERM_BP_FAT	GO:0031111~negative regulation of microtubule polymerization or depolymerization	7	0.308914	0.0249612	2.89519
GOTERM_BP_FAT	GO:0010927~cellular component assembly involved in morphogenesis	11	0.485437	0.0249979	2.14842
GOTERM_BP_FAT	GO:0009063~cellular amino acid catabolic process	17	0.750221	0.0266379	1.7578
GOTERM_BP_FAT	GO:0009894~regulation of catabolic process	22	0.970874	0.0270037	1.61131
GOTERM_BP_FAT	GO:0051291~protein heterooligomerization	14	0.617829	0.0272219	1.89301
GOTERM_BP_FAT	GO:0006997~nucleus organization	14	0.617829	0.0272219	1.89301
GOTERM_BP_FAT	GO:0045103~intermediate filament-based process	8	0.353045	0.0282019	2.55679
GOTERM_BP_FAT	GO:0046461~neutral lipid catabolic process	5	0.220653	0.0282848	3.90621
GOTERM_BP_FAT	GO:0050732~negative regulation of peptidyl-tyrosine phosphorylation	5	0.220653	0.0282848	3.90621
GOTERM_BP_FAT	GO:0046464~acylglycerol catabolic process	5	0.220653	0.0282848	3.90621
GOTERM_BP_FAT	GO:0031529~ruffle organization	5	0.220653	0.0282848	3.90621
GOTERM_BP_FAT	GO:0034370~triglyceride-rich lipoprotein particle remodeling	5	0.220653	0.0282848	3.90621
GOTERM_BP_FAT	GO:0044269~glycerol ether catabolic process	5	0.220653	0.0282848	3.90621
GOTERM_BP_FAT	GO:0030212~hyaluronan metabolic process	5	0.220653	0.0282848	3.90621
GOTERM_BP_FAT	GO:0031667~response to nutrient levels	39	1.72109	0.0290504	1.39196
GOTERM_BP_FAT	GO:0030168~platelet activation	10	0.441306	0.0302514	2.19725
GOTERM_BP_FAT	GO:0040012~regulation of locomotion	38	1.67696	0.0313246	1.39159
GOTERM_BP_FAT	GO:0022610~biological adhesion	118	5.20741	0.032096	1.18357
GOTERM_BP_FAT	GO:0045185~maintenance of protein location	13	0.573698	0.0330981	1.90428
GOTERM_BP_FAT	GO:0051346~negative regulation of hydrolase activity	13	0.573698	0.0330981	1.90428
GOTERM_BP_FAT	GO:0006869~lipid transport	30	1.32392	0.0338729	1.45473
GOTERM_BP_FAT	GO:0018130~heterocycle biosynthetic process	15	0.661959	0.0342491	1.78759
GOTERM_BP_FAT	GO:0034660~ncRNA metabolic process	44	1.94175	0.0343512	1.3451
GOTERM_BP_FAT	GO:0006916~anti-apoptosis	40	1.76523	0.035561	1.36528
GOTERM_BP_FAT	GO:0007049~cell cycle	129	5.69285	0.0359552	1.16884
GOTERM_BP_FAT	GO:0007569~cell aging	10	0.441306	0.0365179	2.13066
GOTERM_BP_FAT	GO:0046716~muscle maintenance	6	0.264784	0.0380188	3.01337
GOTERM_BP_FAT	GO:0006027~glycosaminoglycan catabolic process	6	0.264784	0.0380188	3.01337
GOTERM_BP_FAT	GO:0006144~purine base metabolic process	6	0.264784	0.0380188	3.01337
GOTERM_BP_FAT	GO:0019217~regulation of fatty acid metabolic process	13	0.573698	0.0383595	1.86542
GOTERM_BP_FAT	GO:0051146~striated muscle cell differentiation	20	0.882613	0.038624	1.598
GOTERM_BP_FAT	GO:0006323~DNA packaging	25	1.10327	0.0386361	1.50239
GOTERM_BP_FAT	GO:0007155~cell adhesion	117	5.16328	0.0388997	1.17521
GOTERM_BP_FAT	GO:0050748~negative regulation of lipoprotein metabolic process	4	0.176523	0.0410438	4.68746
GOTERM_BP_FAT	GO:0006085~acetyl-CoA biosynthetic process	4	0.176523	0.0410438	4.68746
GOTERM_BP_FAT	GO:0046031~ADP metabolic process	4	0.176523	0.0410438	4.68746
GOTERM_BP_FAT	GO:0006122~mitochondrial electron transport, ubiquinol to cytochrome c	4	0.176523	0.0410438	4.68746
GOTERM_BP_FAT	GO:0043277~apoptotic cell clearance	4	0.176523	0.0410438	4.68746
GOTERM_BP_FAT	GO:0042159~lipoprotein catabolic process	4	0.176523	0.0410438	4.68746
GOTERM_BP_FAT	GO:0019882~antigen processing and presentation	19	0.838482	0.0416353	1.60955
GOTERM_BP_FAT	GO:0009266~response to temperature stimulus	19	0.838482	0.0416353	1.60955
GOTERM_BP_FAT	GO:0006750~glutathione biosynthetic process	5	0.220653	0.0419387	3.51559
GOTERM_BP_FAT	GO:0009185~ribonucleoside diphosphate metabolic process	5	0.220653	0.0419387	3.51559
GOTERM_BP_FAT	GO:0042255~ribosome assembly	5	0.220653	0.0419387	3.51559
GOTERM_BP_FAT	GO:0051647~nucleus localization	5	0.220653	0.0419387	3.51559
GOTERM_BP_FAT	GO:0006399~tRNA metabolic process	25	1.10327	0.0422018	1.48966
GOTERM_BP_FAT	GO:0050688~regulation of defense response to virus	7	0.308914	0.042666	2.59044
GOTERM_BP_FAT	GO:0030199~collagen fibril organization	9	0.397176	0.0445133	2.18209
GOTERM_BP_FAT	GO:0045807~positive regulation of endocytosis	9	0.397176	0.0445133	2.18209
GOTERM_BP_FAT	GO:0002697~regulation of immune effector process	22	0.970874	0.0445469	1.53155
GOTERM_BP_FAT	GO:0051099~positive regulation of binding	18	0.794351	0.0448836	1.62258
GOTERM_BP_FAT	GO:0051495~positive regulation of cytoskeleton organization	12	0.529568	0.0467821	1.87498
GOTERM_BP_FAT	GO:0048545~response to steroid hormone stimulus	37	1.63283	0.0475858	1.35497
