# Supplementary material for: Proteome-wide alterations on adipose tissue from obese patients as age-, diabetes- and gender-specific hallmarks
Source: Sci Rep. 2016 May 10;6:25756. doi: 10.1038/srep25756 (PMC4861930; doi:10.1038/srep25756)
Supplement: Supplementary Table S2 [file srep25756-s3.xls]

## Sheet: Supp-Table S3
Supplementary Table S3. VAT proteins quantitated with the WSPP model. X’q is calculated as a weighted average of the peptides used to quantify the protein corrected by the grand mean (calculated as a weighted average of the total protein values). Wq refers to the statistical weight associated with the protein, calculated from the corresponding peptide weights and the protein variance (the statist…
UniProt accession	Fasta protein description	X'q (1)	X'q (2)	X'q (3)	Wq (1)	Wq (2)	Wq (3)	Zq (1)	Zq (2)	Zq (3)	FDRq (1)	FDRq (2)	FDRq (3)
A0A5E4	>tr|A0A5E4|A0A5E4_HUMAN Uncharacterized protein OS=Homo sapiens PE=2 SV=1	-0.33538	0.114822	0.3355	38.7912	41.2636	44.8721	-1.84412	0.680355	2.12645	0.496808	0.993817	0.355815
A0AVT1	>sp|A0AVT1|UBA6_HUMAN Ubiquitin-like modifier-activating enzyme 6 OS=Homo sapiens GN=UBA6 PE=1 SV=1	0.0997303	-0.111826	-0.0930068	28.6681	31.8282	29.992	0.485531	-0.59215	-0.490566	0.957096	0.982741	0.993866
A0FGR8	>sp|A0FGR8|ESYT2_HUMAN Extended synaptotagmin-2 OS=Homo sapiens GN=ESYT2 PE=1 SV=1	0.0530904	0.0112959	-0.0013795	173.141	203.451	170.043	0.46401	0.117952	-0.0149671	0.963148	1.00064	1.00674
A0FGR8-2	>sp|A0FGR8-2|ESYT2_HUMAN Isoform 2 of Extended synaptotagmin-2 OS=Homo sapiens GN=ESYT2	0.0762491	0.100866	0.105575	44.692	55.3962	42.7598	0.442527	0.675412	0.654837	0.963788	0.991717	0.979299
A0N5G5	>tr|A0N5G5|A0N5G5_HUMAN Rheumatoid factor D5 light chain (Fragment) OS=Homo sapiens GN=V<kappa>3 PE=2 SV=1	-0.0367701	0.216433	0.156344	100.832	129.335	85.3241	-0.280307	1.97684	1.30597	0.9896	0.553151	0.808181
A1L0T0	>sp|A1L0T0|ILVBL_HUMAN Acetolactate synthase-like protein OS=Homo sapiens GN=ILVBL PE=1 SV=2	-0.065878	0.121608	0.155557	76.3114	92.488	78.4209	-0.461258	0.990754	1.25502	0.963668	0.969506	0.823636
A2J1M4	>tr|A2J1M4|A2J1M4_HUMAN Rheumatoid factor RF-ET7 (Fragment) OS=Homo sapiens PE=2 SV=1	0.225057	0.0834261	0.149563	83.8857	101.866	77.3189	1.62301	0.703301	1.19959	0.594674	1.00132	0.842648
A2J1N0	>tr|A2J1N0|A2J1N0_HUMAN Rheumatoid factor RF-IP14 (Fragment) OS=Homo sapiens PE=2 SV=1	-0.272427	-0.0028832	0.197931	38.7663	41.1896	51.0613	-1.49761	-0.0170709	1.32864	0.654879	0.998168	0.806252
A2J1N2	>tr|A2J1N2|A2J1N2_HUMAN Rheumatoid factor RF-IP18 (Fragment) OS=Homo sapiens PE=2 SV=1	0.108817	-0.138311	0.134881	38.8957	41.389	44.9831	0.598847	-0.820594	0.85584	0.936928	0.983446	0.935248
A2J1N5	>tr|A2J1N5|A2J1N5_HUMAN Rheumatoid factor RF-ET6 (Fragment) OS=Homo sapiens PE=2 SV=1	-0.0388921	0.243161	0.0782579	69.7614	81.6751	68.8175	-0.264506	1.8932	0.597725	0.992797	0.596137	0.969596
A2J1N6	>tr|A2J1N6|A2J1N6_HUMAN Rheumatoid factor RF-ET9 (Fragment) OS=Homo sapiens PE=2 SV=1	-0.127683	-0.0676614	0.0817491	87.9107	101.522	77.0137	-0.934325	-0.569727	0.654603	0.879421	0.980926	0.978798
A2JA19	>tr|A2JA19|A2JA19_HUMAN Anti-mucin1 light chain variable region (Fragment) OS=Homo sapiens PE=2 SV=1	0	0.114102	0.043766	77.5711	97.1332	69.9216	-0.000116302	0.945967	0.336539	0.999907	0.967991	1.00585
A2MYC8	>tr|A2MYC8|A2MYC8_HUMAN V5-2 protein (Fragment) OS=Homo sapiens GN=V5-2 PE=1 SV=1	-0.172753	-0.174399	-0.10834	57.8463	64.9944	59.8386	-1.10177	-1.24451	-0.779416	0.839661	0.903145	0.965539
A2MYD0	>tr|A2MYD0|A2MYD0_HUMAN V1-17 protein (Fragment) OS=Homo sapiens GN=V1-17 PE=4 SV=1	0.167832	0.238628	0.528336	38.1592	41.0663	44.5079	0.916807	1.41107	3.33648	0.886334	0.815547	0.0271852
A2MYD6	>tr|A2MYD6|A2MYD6_HUMAN V1-2 protein (Fragment) OS=Homo sapiens GN=V1-2 PE=4 SV=1	-0.0810984	0.00883147	0.136276	77.5398	92.5376	73.2958	-0.570709	0.0719648	1.0689	0.946728	1.00044	0.896563
A2MYE2	>tr|A2MYE2|A2MYE2_HUMAN A30 protein (Fragment) OS=Homo sapiens GN=A30 PE=4 SV=1	0.158734	-0.13543	0.16749	39.3582	41.8026	45.8006	0.877619	-0.8069	1.07134	0.88977	0.988248	0.897873
A2N2G6	>tr|A2N2G6|A2N2G6_HUMAN VL87-2 protein (Fragment) OS=Homo sapiens GN=VL87-2 PE=2 SV=1	0.350434	-0.00334332	0.128587	34.6722	37.7127	38.6691	1.8433	-0.0190617	0.762139	0.496122	0.998265	0.970103
A2NW97	>tr|A2NW97|A2NW97_HUMAN Rheumatoid factor Vh I region (Fragment) OS=Homo sapiens PE=2 SV=1	0.00334096	0.0469338	0.357097	39.9111	42.3173	46.86	0.0184819	0.28109	2.30756	0.999161	1.00499	0.272388
A2NYQ9	>tr|A2NYQ9|A2NYQ9_HUMAN Anti-folate binding protein (Fragment) OS=Homo sapiens GN=HuVH8B VH PE=2 SV=1	0.117002	-0.12428	-0.309217	57.4721	64.7249	60.0395	0.744329	-0.88542	-2.22779	0.920733	0.979484	0.30244
A2NYU7	>tr|A2NYU7|A2NYU7_HUMAN Heavy chain Fab (Fragment) OS=Homo sapiens PE=2 SV=1	-0.131704	0.248615	0.297931	34.8229	38.5195	40.0156	-0.69409	1.43043	1.79345	0.918317	0.813039	0.566711
A2RUB1	>sp|A2RUB1|CQ104_HUMAN Uncharacterized protein C17orf104 OS=Homo sapiens GN=C17orf104 PE=2 SV=3	-0.102452	-0.0767888	-0.21144	37.7749	40.3802	43.7017	-0.557594	-0.450824	-1.32437	0.941745	0.989231	0.805017
A4FVA6	>tr|A4FVA6|A4FVA6_HUMAN MTCH1 protein (Fragment) OS=Homo sapiens GN=MTCH1 PE=2 SV=1	0.235862	-0.100841	-0.120296	36.3271	39.0634	41.178	1.2638	-0.583699	-0.733576	0.780135	0.982512	0.966781
A5PKU2	>tr|A5PKU2|A5PKU2_HUMAN TUSC5 protein OS=Homo sapiens GN=TUSC5 PE=2 SV=1	0.351736	-0.0909544	-0.0106223	102.111	134.425	86.9698	2.68975	-0.841083	-0.0894242	0.128438	0.984559	1.00642
A6NCF6	>sp|A6NCF6|MA13P_HUMAN Putative MAGE domain-containing protein MAGEA13P OS=Homo sapiens GN=MAGEA13P PE=5 SV=1	0.214546	-0.133887	-0.118313	37.9203	40.5117	43.5622	1.16914	-0.787132	-0.739995	0.822035	0.990685	0.966288
A6NEC2	>sp|A6NEC2|PSAL_HUMAN Puromycin-sensitive aminopeptidase-like protein OS=Homo sapiens GN=NPEPPSL1 PE=2 SV=3	0.0704777	0.0708186	0.152048	193.205	213.783	212.169	0.630641	0.749252	1.77619	0.928496	1.00819	0.568
A6NHG4	>sp|A6NHG4|DDTL_HUMAN D-dopachrome decarboxylase-like protein OS=Homo sapiens GN=DDTL PE=2 SV=1	0.0213303	0.0318707	0.0250015	206.418	238.958	205.963	0.193345	0.346886	0.289274	0.987457	0.992927	1.01344
A6NI79	>sp|A6NI79|CCD69_HUMAN Coiled-coil domain-containing protein 69 OS=Homo sapiens GN=CCDC69 PE=2 SV=1	0.0849061	-0.174574	-0.193259	36.9309	39.6145	42.1024	0.457854	-1.01656	-1.19037	0.964282	0.968948	0.842826
A6NN80	>tr|A6NN80|A6NN80_HUMAN Annexin OS=Homo sapiens GN=ANXA6 PE=1 SV=3	0.09461	-0.133765	0.141731	37.6224	40.2423	42.8048	0.513925	-0.78418	0.879508	0.952958	0.991775	0.930545
A7L8C6	>tr|A7L8C6|A7L8C6_HUMAN Alpha-1-antitrypsin (Fragment) OS=Homo sapiens PE=4 SV=1	0.00852537	-0.000726393	0.03276	36.1428	39.0323	40.8899	0.0455037	-0.00420315	0.199142	0.998229	0.997488	1.01306
A7MD48	>sp|A7MD48|SRRM4_HUMAN Serine/arginine repetitive matrix protein 4 OS=Homo sapiens GN=SRRM4 PE=1 SV=2	0.412435	0.180296	0.135541	62.9179	75.1964	62.0046	2.70785	1.36093	0.99018	0.125444	0.843146	0.908046
A8E631	>tr|A8E631|A8E631_HUMAN KIAA1881 protein (Fragment) OS=Homo sapiens GN=KIAA1881 PE=2 SV=1	0.349069	0.051235	0.0335024	160.683	317.58	225.643	3.00077	0.595367	0.399105	0.0717426	0.983338	0.997289
A8K6H1	>tr|A8K6H1|A8K6H1_HUMAN cDNA FLJ76662, highly similar to Homo sapiens type 1 tumor necrosis factor receptor shedding aminopeptidase regulator, mRNA OS=Homo sapiens PE=2 SV=1	-0.0850233	-0.0643287	-0.373798	32.3252	35.3407	37.018	-0.434918	-0.3566	-2.17196	0.966492	0.996167	0.326247
A8K787	>tr|A8K787|A8K787_HUMAN cDNA FLJ75273, highly similar to Homo sapiens solute carrier family 25 (mitochondrial carrier; adenine nucleotide translocator), member 4, mRNA OS=Homo sapiens PE=2 SV=1	-0.456389	0.0701957	0.110219	29.6612	31.6992	29.6374	-2.25376	0.37104	0.578155	0.287025	0.996363	0.975348
A8K7N0	>tr|A8K7N0|A8K7N0_HUMAN cDNA FLJ75556, highly similar to Homo sapiens ribosomal protein L14, mRNA OS=Homo sapiens PE=2 SV=1	0.0493021	-0.264827	-0.234804	59.0133	69.5213	56.056	0.316506	-1.93992	-1.64201	0.981325	0.567192	0.649849
A8K8C4	>tr|A8K8C4|A8K8C4_HUMAN cDNA FLJ77693, highly similar to Homo sapiens calpastatin (CAST), transcript variant 3, mRNA OS=Homo sapiens PE=2 SV=1	0.380498	-0.454669	-0.540568	38.395	40.9395	44.5256	2.08365	-2.68504	-3.41434	0.367423	0.162216	0.0219704
A8MWY0	>sp|A8MWY0|K132L_HUMAN UPF0577 protein KIAA1324-like OS=Homo sapiens GN=KIAA1324L PE=2 SV=2	0.518379	1.54501	1.79373	37.0965	41.6293	45.554	2.80072	9.18906	11.4458	0.106985	0	0
A8MX49	>tr|A8MX49|A8MX49_HUMAN Protein phosphatase 1F OS=Homo sapiens GN=PPM1F PE=1 SV=2	-0.216614	-0.049937	0.0300613	39.2789	41.6819	45.6527	-1.19691	-0.297163	0.192008	0.822358	1.00553	1.01004
B2R582	>tr|B2R582|B2R582_HUMAN cDNA, FLJ92374, highly similar to Homo sapiens C-type lectin domain family 3, member B (CLEC3B), mRNA OS=Homo sapiens PE=2 SV=1	-0.0632772	0.146817	0.027684	30.782	34.8267	34.1264	-0.317332	0.808697	0.154983	0.98213	0.989744	1.00823
B2R6Y1	>tr|B2R6Y1|B2R6Y1_HUMAN Histone H3 OS=Homo sapiens PE=2 SV=1	-0.134582	0.252225	0.358633	37.3364	40.4543	43.3933	-0.729085	1.48196	2.23918	0.920639	0.822129	0.29958
B2RDV2	>tr|B2RDV2|B2RDV2_HUMAN cDNA, FLJ96778, highly similar to Homo sapiens aminopeptidase-like 1 (NPEPL1), mRNA OS=Homo sapiens PE=2 SV=1	-0.0648991	-0.226642	0.0152632	30.4842	33.586	31.0837	-0.324174	-1.22878	0.0818495	0.980758	0.908421	1.00559
B2RPK0	>sp|B2RPK0|HGB1A_HUMAN Putative high mobility group protein B1-like 1 OS=Homo sapiens GN=HMGB1P1 PE=5 SV=1	-0.264782	0.038778	0.0213009	381.54	442.881	321.766	-2.65735	0.480421	0.281566	0.136303	0.990027	1.01334
B2RU35	>tr|B2RU35|B2RU35_HUMAN Tensin 1 OS=Homo sapiens GN=TNS1 PE=2 SV=1	0.10961	-0.0583168	-0.283295	51.3305	58.4825	53.4613	0.66966	-0.399111	-1.94047	0.921785	0.99911	0.464632
B3KN06	>tr|B3KN06|B3KN06_HUMAN Coronin OS=Homo sapiens PE=2 SV=1	0.384981	0.0992425	0.0645024	30.4261	34.2953	33.3334	1.92092	0.542995	0.357225	0.45541	0.981038	1.00253
B3KSS2	>tr|B3KSS2|B3KSS2_HUMAN cDNA FLJ36849 fis, clone ASTRO2014135, moderately similar to Melanophilin OS=Homo sapiens PE=2 SV=1	0.024945	0.0941031	-0.112328	38.4941	41.1835	44.885	0.136655	0.55713	-0.712042	0.988438	0.980033	0.970478
B3VL31	>tr|B3VL31|B3VL31_HUMAN Beta globin (Fragment) OS=Homo sapiens PE=3 SV=1	-0.0265091	-0.308499	-0.398516	59.1927	66.4321	61.9347	-0.170525	-2.22035	-2.90989	0.987933	0.396094	0.0772287
B4DHZ6	>tr|B4DHZ6|B4DHZ6_HUMAN Transferrin, isoform CRA_c OS=Homo sapiens GN=TF PE=2 SV=1	-0.0646116	0.131147	0.429149	109.295	142.591	89.9203	-0.50381	1.23546	3.66207	0.955233	0.905992	0.0105928
B4DLA1	>tr|B4DLA1|B4DLA1_HUMAN cDNA FLJ53453, highly similar to EH-domain-containing protein 2 OS=Homo sapiens PE=2 SV=1	0.112219	-0.104575	0.0508376	58.3552	65.5982	60.6196	0.717729	-0.748955	0.36779	0.921368	1.00764	1.00332
B4DS79	>tr|B4DS79|B4DS79_HUMAN cDNA FLJ56828, highly similar to Adapter-relatedprotein complex 1 beta-1 subunit OS=Homo sapiens PE=2 SV=1	0.276185	-0.0676243	0.0781587	24.0527	27.2369	23.8418	1.24929	-0.334145	0.370333	0.789928	0.995133	1.00184
B4DSH0	>tr|B4DSH0|B4DSH0_HUMAN cDNA FLJ56240, highly similar to Dedicator of cytokinesis protein 7 OS=Homo sapiens PE=2 SV=1	0.432804	-0.0816729	-0.504275	37.3287	39.9761	43.779	2.3441	-0.477443	-3.16106	0.247113	0.988771	0.0449058
B4DTF2	>tr|B4DTF2|B4DTF2_HUMAN Annexin OS=Homo sapiens PE=2 SV=1	-0.526941	0.125405	0.0709427	52.725	60.0065	46.9627	-3.25133	0.867109	0.458879	0.0394705	0.975402	0.998324
B4DUF4	>tr|B4DUF4|B4DUF4_HUMAN cDNA FLJ51684, moderately similar to Tyrosine-protein kinase receptor Tie-1 (EC 2.7.10.1) OS=Homo sapiens PE=2 SV=1	0.380994	-0.271767	0.0634034	37.1697	39.8317	41.5718	2.06003	-1.58624	0.388304	0.376645	0.744228	0.998469
B4DVJ0	>tr|B4DVJ0|B4DVJ0_HUMAN Glucose-6-phosphate isomerase OS=Homo sapiens PE=2 SV=1	-0.0702747	0.180654	-0.0920397	36.8998	40.0227	42.8368	-0.378992	1.05659	-0.571342	0.977093	0.970769	0.977616
B4DW52	>tr|B4DW52|B4DW52_HUMAN cDNA FLJ55253, highly similar to Actin, cytoplasmic 1 OS=Homo sapiens PE=2 SV=1	-0.085593	0.0059497	-0.0412124	350.26	433.919	314.976	-0.849177	0.0734487	-0.541605	0.898852	1.00053	0.986811
B4E106	>tr|B4E106|B4E106_HUMAN cDNA FLJ53399, highly similar to Monocarboxylate transporter 1 OS=Homo sapiens PE=2 SV=1	-0.773698	-0.441034	-0.0585251	72.1185	73.7275	40.389	-5.31765	-3.30421	-0.353786	1.46603e-05	0.0376375	1.00317
B7WPN2	>tr|B7WPN2|B7WPN2_HUMAN Cytosolic phospholipase A2 epsilon OS=Homo sapiens GN=PLA2G4E PE=2 SV=1	0.480414	-0.444913	-0.175466	82.4424	92.4231	82.1788	3.446	-3.62384	-1.44329	0.022864	0.0143377	0.757795
B7Z539	>tr|B7Z539|B7Z539_HUMAN cDNA FLJ56954, highly similar to Inter-alpha-trypsin inhibitor heavy chain H1 OS=Homo sapiens PE=2 SV=1	-1.24696	1.20713	-0.209109	37.2682	40.1633	58.5809	-6.74972	7.07075	-1.4906	5.01746e-09	3.65369e-10	0.729894
C7DJS2	>tr|C7DJS2|C7DJS2_HUMAN Glutathione S-transferase pi (Fragment) OS=Homo sapiens GN=GSTP1 PE=2 SV=1	0.264536	-0.18151	0.0168841	95.3109	120.054	82.7747	1.9828	-1.61803	0.139293	0.430501	0.741162	1.00829
D3DPU2	>tr|D3DPU2|D3DPU2_HUMAN Adenylyl cyclase-associated protein OS=Homo sapiens GN=CAP1 PE=3 SV=1	-0.0158397	0.0640126	0.0661712	169.599	211.629	152.323	-0.137992	0.675449	0.690676	0.98958	0.992502	0.970938
D3DRR6	>tr|D3DRR6|D3DRR6_HUMAN Inter-alpha (Globulin) inhibitor H2, isoform CRA_a OS=Homo sapiens GN=ITIH2 PE=4 SV=1	-0.018521	0.439036	0.222452	28.976	34.6194	33.8155	-0.0906628	2.41201	1.24013	0.992654	0.278633	0.828604
D3DSM0	>tr|D3DSM0|D3DSM0_HUMAN Integrin beta OS=Homo sapiens GN=ITGB2 PE=3 SV=1	0.147102	-0.107591	-0.0664633	39.5757	41.9966	46.2481	0.815042	-0.642297	-0.426977	0.900348	0.991593	0.997573
D3DSQ1	>tr|D3DSQ1|D3DSQ1_HUMAN N-acylsphingosine amidohydrolase (Acid ceramidase) 1, isoform CRA_c OS=Homo sapiens GN=ASAH1 PE=4 SV=1	-0.121854	-0.0170683	-0.00366729	25.8375	29.3099	26.476	-0.568244	-0.0871445	-0.0182521	0.944868	0.999705	1.00753
D3DTH7	>tr|D3DTH7|D3DTH7_HUMAN Myosin IC, isoform CRA_a OS=Homo sapiens GN=MYO1C PE=4 SV=1	0.264042	-0.11629	0.155111	100.253	128.629	85.1519	2.00849	-1.06028	1.2946	0.416242	0.974758	0.810197
D3DTX7	>tr|D3DTX7|D3DTX7_HUMAN Collagen, type I, alpha 1, isoform CRA_a OS=Homo sapiens GN=COL1A1 PE=4 SV=1	0.153844	-0.231345	-0.21808	82.7524	100.3	76.1398	1.10473	-1.93976	-1.73799	0.840068	0.564827	0.590685
D3DU05	>tr|D3DU05|D3DU05_HUMAN Tousled-like kinase 2, isoform CRA_a OS=Homo sapiens GN=TLK2 PE=4 SV=1	0.281738	-0.121024	0.13653	38.7044	41.2175	44.6803	1.54765	-0.716767	0.863693	0.620575	1.00782	0.937178
D6RF35	>tr|D6RF35|D6RF35_HUMAN Vitamin D-binding protein OS=Homo sapiens GN=GC PE=1 SV=1	-0.367717	0.625514	0.487312	59.4144	108.712	108.349	-2.36713	5.39297	4.47807	0.238789	9.1286e-06	0.000595279
E5KSE7	>tr|E5KSE7|E5KSE7_HUMAN Mitochondrial short-chain specific acyl-CoA dehydrogenase OS=Homo sapiens PE=3 SV=1	-0.516282	1.45967	1.50465	4.25087	10.0367	7.12189	-1.04854	4.52949	3.97937	0.853303	0.000500678	0.00409571
F5GYT5	>tr|F5GYT5|F5GYT5_HUMAN Inositol 1,4,5-trisphosphate receptor type 2 OS=Homo sapiens GN=ITPR2 PE=2 SV=1	0.0323057	-0.0374914	0.0786042	38.9381	41.445	45.2093	0.177798	-0.222563	0.499877	0.986154	1.00951	0.994759
F5GZ03	>tr|F5GZ03|F5GZ03_HUMAN T-complex protein 1 subunit alpha (Fragment) OS=Homo sapiens GN=TCP1 PE=1 SV=1	0.445576	-0.178078	0.0370642	38.1608	40.7286	43.614	2.43422	-1.04932	0.231944	0.209375	0.972308	1.01367
F8WC98	>tr|F8WC98|F8WC98_HUMAN Type 2 lactosamine alpha-2,3-sialyltransferase OS=Homo sapiens GN=ST3GAL6 PE=2 SV=1	-0.227079	-0.0965542	0.122065	39.7455	42.1144	46.4479	-1.26049	-0.577093	0.785686	0.782139	0.98233	0.963682
G1FM90	>tr|G1FM90|G1FM90_HUMAN Anti-Influenza A hemagglutinin heavy chain variable region (Fragment) OS=Homo sapiens PE=2 SV=1	-8.41999e-05	0.0605243	0.0684726	39.1703	41.7113	45.708	-0.000555934	0.360274	0.437586	0.999978	0.995269	0.998637
G3GAU4	>tr|G3GAU4|G3GAU4_HUMAN Anti-H1N1 influenza HA kappa chain variable region (Fragment) OS=Homo sapiens PE=2 SV=1	0.158336	0.196567	-0.0172967	34.7599	45.6175	35.3562	0.833649	1.21509	-0.0984159	0.896279	0.909222	1.0065
G3V1M0	>tr|G3V1M0|G3V1M0_HUMAN Zinc finger and SCAN domain-containing protein 21 OS=Homo sapiens GN=ZSCAN21 PE=4 SV=1	0.127081	0.0227383	-0.0524331	34.833	37.933	39.1953	0.669633	0.129967	-0.312683	0.920395	1.0018	1.01015
G3V5Y4	>tr|G3V5Y4|G3V5Y4_HUMAN Actin-related protein 10 OS=Homo sapiens GN=ACTR10 PE=1 SV=1	0.160894	-0.168378	0.154831	36.0138	38.7764	39.9948	0.859128	-0.971544	0.931815	0.895769	0.968506	0.9248
H0UI12	>tr|H0UI12|H0UI12_HUMAN Mitochondrial translational release factor 1-like, isoform CRA_b (Fragment) OS=Homo sapiens GN=MTRF1L PE=4 SV=1	-0.167852	-0.0267402	-0.216666	38.3801	40.9151	44.6159	-0.919167	-0.157874	-1.36975	0.884206	1.00513	0.787716
H0UI49	>tr|H0UI49|H0UI49_HUMAN Laminin, alpha 4, isoform CRA_b OS=Homo sapiens GN=LAMA4 PE=4 SV=1	0.00607409	-0.0412207	-0.157272	147.182	175.656	82.6485	0.0510116	-0.413268	-1.29667	0.998919	0.996217	0.810071
H0Y2Q8	>tr|H0Y2Q8|H0Y2Q8_HUMAN Doublecortin domain-containing protein 1 (Fragment) OS=Homo sapiens GN=DCDC1 PE=4 SV=1	-0.510712	0.377944	0.428525	55.649	63.0069	57.317	-3.2127	2.6643	3.02589	0.0433013	0.167815	0.0581961
H0Y6Y5	>tr|H0Y6Y5|H0Y6Y5_HUMAN Metaxin-1 OS=Homo sapiens GN=MTX1 PE=4 SV=2	-0.30389	-0.0185424	-0.0131583	33.3663	35.7927	35.6014	-1.57425	-0.103357	-0.0751063	0.606833	0.999457	1.00543
H0YGH1	>tr|H0YGH1|H0YGH1_HUMAN Phosphoribosylformylglycinamidine synthase (Fragment) OS=Homo sapiens GN=PFAS PE=1 SV=2	-0.153805	-0.0905133	0.256446	49.7508	56.5845	48.6866	-0.929246	-0.611306	1.68555	0.881347	0.982915	0.620659
H0YLR4	>tr|H0YLR4|H0YLR4_HUMAN Zinc fingers and homeoboxes protein 3 (Fragment) OS=Homo sapiens GN=ZHX3 PE=2 SV=1	-0.106154	-0.142829	-0.240345	40.1649	42.5203	47.2669	-0.591693	-0.857148	-1.5591	0.938333	0.975733	0.686338
H1AE11	>tr|H1AE11|H1AE11_HUMAN Glycine-N-acyltransferase OS=Homo sapiens PE=2 SV=1	0.0168431	-0.416287	0.0202619	12.9344	15.3863	9.58377	0.0578543	-1.58221	0.0619667	0.999829	0.742006	1.00934
H7BZJ3	>tr|H7BZJ3|H7BZJ3_HUMAN Thioredoxin (Fragment) OS=Homo sapiens GN=PDIA3 PE=1 SV=1	-0.0791212	0.045844	-0.0338439	97.5696	123.62	84.4912	-0.597295	0.412622	-0.281572	0.937347	0.996294	1.01389
H7BZX8	>tr|H7BZX8|H7BZX8_HUMAN Single-minded homolog 2 (Fragment) OS=Homo sapiens GN=SIM2 PE=4 SV=1	-0.403658	-0.215951	0.0117955	39.787	42.0956	46.3263	-2.24149	-1.29047	0.0758346	0.294832	0.872563	1.00618
H7C2A9	>tr|H7C2A9|H7C2A9_HUMAN Microtubule-associated serine/threonine-protein kinase 4 (Fragment) OS=Homo sapiens GN=MAST4 PE=2 SV=1	0.266734	-0.235955	-0.190668	38.5529	41.0814	44.5296	1.46298	-1.39548	-1.20435	0.677634	0.826916	0.839798
J3KQ18	>tr|J3KQ18|J3KQ18_HUMAN D-dopachrome decarboxylase OS=Homo sapiens GN=DDT PE=1 SV=1	-0.0395907	-0.187267	0.0308367	39.7552	42.1564	46.4737	-0.21986	-1.11975	0.198533	0.990091	0.954284	1.01312
K7EQ54	>tr|K7EQ54|K7EQ54_HUMAN Lysine-specific demethylase 4B (Fragment) OS=Homo sapiens GN=KDM4B PE=1 SV=1	-0.090701	0.456122	0.356198	39.89	42.3753	46.9716	-0.504234	2.73334	2.30419	0.955396	0.147181	0.273332
L0R512	>tr|L0R512|L0R512_HUMAN Alternative protein NCAM2 OS=Homo sapiens GN=NCAM2 PE=4 SV=1	-0.527964	0.0959138	0.12029	71.625	83.0916	70.4023	-3.62059	0.751531	0.927649	0.0142225	1.00608	0.926366
L0R6Q1	>tr|L0R6Q1|L0R6Q1_HUMAN Alternative protein SLC35A4 OS=Homo sapiens GN=SLC35A4 PE=4 SV=1	-0.0804706	0.174394	0.0931912	74.219	80.0033	85.3242	-0.558377	1.34739	0.778442	0.941521	0.850185	0.965909
L8E7P6	>tr|L8E7P6|L8E7P6_HUMAN Alternative protein FLG OS=Homo sapiens GN=FLG PE=4 SV=1	-0.363287	-0.196569	-0.304348	38.4049	40.6635	44.1063	-1.98978	-1.15749	-1.91419	0.428387	0.926904	0.482845
L8E7Q9	>tr|L8E7Q9|L8E7Q9_HUMAN Alternative protein MRC1 OS=Homo sapiens GN=MRC1 PE=4 SV=1	-0.0646777	0.069551	0.236556	33.5978	36.9916	37.495	-0.336052	0.393251	1.38255	0.978179	1.00231	0.786263
L8E9Z3	>tr|L8E9Z3|L8E9Z3_HUMAN Alternative protein HRC OS=Homo sapiens GN=HRC PE=4 SV=1	0.25601	-0.278673	-0.0288633	38.791	41.2952	44.5683	1.40754	-1.65176	-0.182385	0.704526	0.716998	1.0109
O00148	>sp|O00148|DX39A_HUMAN ATP-dependent RNA helicase DDX39A OS=Homo sapiens GN=DDX39A PE=1 SV=2	-0.158647	0.0344334	-0.0260438	148.643	163.959	160.726	-1.3393	0.338385	-0.277064	0.750701	0.994215	1.01339
O00151	>sp|O00151|PDLI1_HUMAN PDZ and LIM domain protein 1 OS=Homo sapiens GN=PDLIM1 PE=1 SV=4	0.00456266	-0.053637	0.0126641	379.094	395.061	396.404	0.0455833	-0.651001	0.176671	0.9986	0.993632	1.01066
O00159	>sp|O00159|MYO1C_HUMAN Unconventional myosin-Ic OS=Homo sapiens GN=MYO1C PE=1 SV=4	0.0938518	0.00882131	6.6973e-05	3590.32	4508.56	3413.6	1.0772	0.131795	0.00124163	0.844528	1.0016	0.999431
O00159-3	>sp|O00159-3|MYO1C_HUMAN Isoform 3 of Unconventional myosin-Ic OS=Homo sapiens GN=MYO1C	-0.187329	0.0694209	-0.0694435	56.3134	66.8661	53.7294	-1.18345	0.500909	-0.476708	0.82386	0.982897	0.99549
O00186	>sp|O00186|STXB3_HUMAN Syntaxin-binding protein 3 OS=Homo sapiens GN=STXBP3 PE=1 SV=2	0.0508786	0.306341	0.153384	72.3413	79.9335	45.6113	0.349922	2.36605	0.979299	0.976353	0.302325	0.904827
O00217	>sp|O00217|NDUS8_HUMAN NADH dehydrogenase [ubiquinone] iron-sulfur protein 8, mitochondrial OS=Homo sapiens GN=NDUFS8 PE=1 SV=1	-0.199519	0.0337594	0.0499757	148.075	165.622	130.445	-1.68277	0.332746	0.492916	0.563312	0.995424	0.995231
O00231	>sp|O00231|PSD11_HUMAN 26S proteasome non-ATPase regulatory subunit 11 OS=Homo sapiens GN=PSMD11 PE=1 SV=3	-0.0431116	0.0293739	-0.0350674	249.643	274.451	271.787	-0.405467	0.330477	-0.442003	0.978586	0.99322	1.00082
O00232	>sp|O00232|PSD12_HUMAN 26S proteasome non-ATPase regulatory subunit 12 OS=Homo sapiens GN=PSMD12 PE=1 SV=3	0.0426016	0.00409113	-0.116665	78.5013	89.3838	80.2264	0.300798	0.0329233	-0.950154	0.987143	0.998585	0.920502
O00233	>sp|O00233|PSMD9_HUMAN 26S proteasome non-ATPase regulatory subunit 9 OS=Homo sapiens GN=PSMD9 PE=1 SV=3	-0.107885	-0.000925062	0.0213037	83.19	92.2489	87.5959	-0.776181	-0.00752958	0.17987	0.911018	0.997358	1.00971
O00244	>sp|O00244|ATOX1_HUMAN Copper transport protein ATOX1 OS=Homo sapiens GN=ATOX1 PE=1 SV=1	0.187442	-0.123778	-0.154832	39.2034	41.6644	45.7055	1.03477	-0.736444	-0.989458	0.853035	1.00934	0.905809
O00264	>sp|O00264|PGRC1_HUMAN Membrane-associated progesterone receptor component 1 OS=Homo sapiens GN=PGRMC1 PE=1 SV=3	-0.0634939	-0.0337619	-0.0189848	481.539	454.954	405.81	-0.655563	-0.420213	-0.266368	0.921945	0.994301	1.01024
O00291	>sp|O00291|HIP1_HUMAN Huntingtin-interacting protein 1 OS=Homo sapiens GN=HIP1 PE=1 SV=5	-0.0527606	0.199599	0.00935982	28.4491	33.0191	31.4806	-0.256171	1.07412	0.0504877	0.9909	0.974478	1.00643
O00299	>sp|O00299|CLIC1_HUMAN Chloride intracellular channel protein 1 OS=Homo sapiens GN=CLIC1 PE=1 SV=4	0.038757	0.119723	0.0408034	664.505	769.639	659.118	0.412646	1.60605	0.634677	0.973408	0.746196	0.974425
O00303	>sp|O00303|EIF3F_HUMAN Eukaryotic translation initiation factor 3 subunit F OS=Homo sapiens GN=EIF3F PE=1 SV=1	-0.102435	0.00920806	-0.0282457	63.0528	69.879	68.7753	-0.673167	0.0675847	-0.215682	0.921252	0.999662	1.01503
O00330	>sp|O00330|ODPX_HUMAN Pyruvate dehydrogenase protein X component, mitochondrial OS=Homo sapiens GN=PDHX PE=1 SV=3	-0.3851	-0.121153	0.0694126	30.2572	31.9943	29.5767	-1.91731	-0.643007	0.363757	0.457606	0.99231	1.0022
O00410	>sp|O00410|IPO5_HUMAN Importin-5 OS=Homo sapiens GN=IPO5 PE=1 SV=4	0.00672074	0.0402547	0.0156208	125.667	139.467	140.858	0.0542643	0.376601	0.158499	0.998853	0.99527	1.00994
O00429	>sp|O00429|DNM1L_HUMAN Dynamin-1-like protein OS=Homo sapiens GN=DNM1L PE=1 SV=2	0.0611758	-0.0410418	0.0265737	132.033	145.986	147.494	0.501366	-0.389459	0.274178	0.9554	1.00269	1.01294
O00442	>sp|O00442|RTCA_HUMAN RNA 3'-terminal phosphate cyclase OS=Homo sapiens GN=RTCA PE=1 SV=1	0.0860964	0.107352	0.154785	37.8144	40.6453	43.7386	0.468604	0.632019	0.969868	0.961259	0.993962	0.908233
O00461	>sp|O00461|GOLI4_HUMAN Golgi integral membrane protein 4 OS=Homo sapiens GN=GOLIM4 PE=1 SV=1	0.0322664	0.0720528	-0.118589	28.9133	32.7781	31.8734	0.157586	0.386502	-0.643352	0.986263	1.00038	0.976175
O00483	>sp|O00483|NDUA4_HUMAN NADH dehydrogenase [ubiquinone] 1 alpha subcomplex subunit 4 OS=Homo sapiens GN=NDUFA4 PE=1 SV=1	-0.144879	-0.00777822	0.0633241	199.449	243.04	177.758	-1.30534	-0.0850142	0.697602	0.759109	1.00017	0.971262
O00487	>sp|O00487|PSDE_HUMAN 26S proteasome non-ATPase regulatory subunit 14 OS=Homo sapiens GN=PSMD14 PE=1 SV=1	0.0456199	-0.101217	-0.0639976	34.9063	37.7558	38.7637	0.240532	-0.577367	-0.379735	0.992924	0.982729	1.00031
O00499	>sp|O00499|BIN1_HUMAN Myc box-dependent-interacting protein 1 OS=Homo sapiens GN=BIN1 PE=1 SV=1	0.184692	-0.077597	-0.107143	180.692	252.938	238.324	1.62966	-0.85639	-1.29826	0.59088	0.974727	0.810637
O00501	>sp|O00501|CLD5_HUMAN Claudin-5 OS=Homo sapiens GN=CLDN5 PE=1 SV=1	-0.121408	-0.0215731	-0.0187257	37.2172	39.9428	42.4803	-0.6569	-0.126067	-0.115805	0.922499	1.00241	1.01052
O00560	>sp|O00560|SDCB1_HUMAN Syntenin-1 OS=Homo sapiens GN=SDCBP PE=1 SV=1	0.19882	-0.536994	-0.046871	29.51	32.6464	27.4773	0.979642	-2.87543	-0.237356	0.869888	0.111238	1.01537
O00592	>sp|O00592|PODXL_HUMAN Podocalyxin OS=Homo sapiens GN=PODXL PE=1 SV=2	-0.567436	0.28456	0.258146	100.926	113.559	103.842	-4.32505	2.48998	2.33308	0.00124679	0.24626	0.263142
O00602	>sp|O00602|FCN1_HUMAN Ficolin-1 OS=Homo sapiens GN=FCN1 PE=1 SV=2	-0.0672907	0.529155	-0.365999	47.9504	58.6396	53.876	-0.401123	3.62534	-2.51547	0.97961	0.0145577	0.183018
O00625	>sp|O00625|PIR_HUMAN Pirin OS=Homo sapiens GN=PIR PE=1 SV=1	0.157113	-0.107442	-0.127368	84.7142	95.1724	88.7742	1.13643	-0.88433	-1.08124	0.82397	0.978864	0.899469
O00629	>sp|O00629|IMA3_HUMAN Importin subunit alpha-3 OS=Homo sapiens GN=KPNA4 PE=1 SV=1	0.119177	0.143212	0.136937	114.413	130.635	124.698	0.940682	1.31228	1.32801	0.88054	0.867045	0.802721
O00743	>sp|O00743|PPP6_HUMAN Serine/threonine-protein phosphatase 6 catalytic subunit OS=Homo sapiens GN=PPP6C PE=1 SV=1	0.0492172	0.0538565	-0.0185371	41.276	49.059	41.4122	0.277097	0.343145	-0.113331	0.990077	0.993903	1.00986
O00757	>sp|O00757|F16P2_HUMAN Fructose-1,6-bisphosphatase isozyme 2 OS=Homo sapiens GN=FBP2 PE=1 SV=2	0.309019	-0.135458	0.0725908	39.4445	41.8796	45.9534	1.71007	-0.807699	0.465014	0.541566	0.989129	0.998685
O00763	>sp|O00763|ACACB_HUMAN Acetyl-CoA carboxylase 2 OS=Homo sapiens GN=ACACB PE=1 SV=3	0.0526245	-0.206526	0.0198471	987.459	1085.73	1017.32	0.576682	-2.86984	0.330821	0.941979	0.110649	1.00595
O00764	>sp|O00764|PDXK_HUMAN Pyridoxal kinase OS=Homo sapiens GN=PDXK PE=1 SV=1	0.162903	-0.126824	0.0601655	423.846	498.508	408.994	1.65658	-1.6025	0.845755	0.582923	0.745083	0.94198
O00767	>sp|O00767|ACOD_HUMAN Acyl-CoA desaturase OS=Homo sapiens GN=SCD PE=1 SV=2	0.497908	-0.21774	0.135352	58.2131	65.4545	60.1873	3.18216	-1.55809	0.976199	0.0462134	0.761863	0.904848
O14497	>sp|O14497|ARI1A_HUMAN AT-rich interactive domain-containing protein 1A OS=Homo sapiens GN=ARID1A PE=1 SV=3	0.300486	0.105157	0.388795	59.2441	66.5522	62.0062	1.93221	0.757378	2.84032	0.453237	1.00582	0.0913304
O14556	>sp|O14556|G3PT_HUMAN Glyceraldehyde-3-phosphate dehydrogenase, testis-specific OS=Homo sapiens GN=GAPDHS PE=1 SV=2	-0.0892938	0.0052645	0.0584912	58.8144	66.0698	61.332	-0.572864	0.0378093	0.425298	0.94496	0.998476	0.998768
O14558	>sp|O14558|HSPB6_HUMAN Heat shock protein beta-6 OS=Homo sapiens GN=HSPB6 PE=1 SV=2	0.198317	-0.0715384	-0.249604	643.854	815.268	588.497	2.10645	-0.966006	-3.79973	0.359386	0.964691	0.00730756
O14561	>sp|O14561|ACPM_HUMAN Acyl carrier protein, mitochondrial OS=Homo sapiens GN=NDUFAB1 PE=1 SV=3	-0.17263	0.00188694	-0.0738442	160.667	197.807	163.251	-1.48419	0.0195546	-0.789897	0.663869	0.998293	0.963627
O14579	>sp|O14579|COPE_HUMAN Coatomer subunit epsilon OS=Homo sapiens GN=COPE PE=1 SV=3	-0.0173145	0.0996327	0.0706639	65.4182	73.1659	74.9013	-0.115311	0.744274	0.559313	0.988224	1.00825	0.980311
O14618	>sp|O14618|CCS_HUMAN Copper chaperone for superoxide dismutase OS=Homo sapiens GN=CCS PE=1 SV=1	0.159494	-0.107315	0.0849061	36.6736	39.3799	41.32	0.857777	-0.623325	0.518571	0.893158	0.985122	0.98979
O14645	>sp|O14645|IDLC_HUMAN Axonemal dynein light intermediate polypeptide 1 OS=Homo sapiens GN=DNALI1 PE=1 SV=2	0.184278	-0.144696	0.25854	40.0396	42.4092	47.014	1.02566	-0.867392	1.67313	0.85696	0.976051	0.629831
O14672	>sp|O14672|ADA10_HUMAN Disintegrin and metalloproteinase domain-containing protein 10 OS=Homo sapiens GN=ADAM10 PE=1 SV=1	0.00780454	0.186974	0.0846672	17.0173	21.6984	17.6928	0.0303036	0.833468	0.348236	0.998999	0.978838	1.00366
O14684	>sp|O14684|PTGES_HUMAN Prostaglandin E synthase OS=Homo sapiens GN=PTGES PE=1 SV=2	-0.049567	0.212862	0.0410458	26.1852	31.0433	28.7478	-0.232494	1.11482	0.212279	0.991343	0.956079	1.01514
O14735	>sp|O14735|CDIPT_HUMAN CDP-diacylglycerol--inositol 3-phosphatidyltransferase OS=Homo sapiens GN=CDIPT PE=1 SV=1	-0.0805324	0.0345825	0.0326184	76.7265	91.6045	72.5651	-0.56482	0.280777	0.254772	0.943447	1.0042	1.01077
O14737	>sp|O14737|PDCD5_HUMAN Programmed cell death protein 5 OS=Homo sapiens GN=PDCD5 PE=1 SV=3	-0.0496274	-0.0789	-0.0695259	101.289	114.85	104.881	-0.37877	-0.693024	-0.630823	0.97618	0.998057	0.976039
O14745	>sp|O14745|NHRF1_HUMAN Na(+)/H(+) exchange regulatory cofactor NHE-RF1 OS=Homo sapiens GN=SLC9A3R1 PE=1 SV=4	-0.337576	-0.115837	-0.183744	113.163	129.718	112.267	-2.65707	-1.05904	-1.71192	0.135429	0.973901	0.607871
O14763	>sp|O14763|TR10B_HUMAN Tumor necrosis factor receptor superfamily member 10B OS=Homo sapiens GN=TNFRSF10B PE=1 SV=2	3.19206	4.04143	4.73139	27.358	41.6491	45.591	15.244	24.0415	30.2021	0	0	0
O14773	>sp|O14773|TPP1_HUMAN Tripeptidyl-peptidase 1 OS=Homo sapiens GN=TPP1 PE=1 SV=2	-0.073382	0.159027	0.0998476	286.574	326.492	274.598	-0.706349	1.85876	1.2623	0.923711	0.605343	0.82148
O14807	>sp|O14807|RASM_HUMAN Ras-related protein M-Ras OS=Homo sapiens GN=MRAS PE=1 SV=2	0.169455	-0.0970835	0.0821047	67.5807	73.2511	73.4981	1.13975	-0.725553	0.644743	0.821747	1.00716	0.979134
O14818	>sp|O14818|PSA7_HUMAN Proteasome subunit alpha type-7 OS=Homo sapiens GN=PSMA7 PE=1 SV=1	-0.10787	-0.0165698	0.00712708	297.38	329.766	317.774	-1.04439	-0.194076	0.0938894	0.852591	1.00257	1.00672
O14841	>sp|O14841|OPLA_HUMAN 5-oxoprolinase OS=Homo sapiens GN=OPLAH PE=1 SV=3	0.00161734	0.0512837	0.254566	44.6356	52.4399	44.545	0.00928824	0.335829	1.6082	0.998485	0.995684	0.656996
O14880	>sp|O14880|MGST3_HUMAN Microsomal glutathione S-transferase 3 OS=Homo sapiens GN=MGST3 PE=1 SV=1	-0.0729025	-0.0675332	-0.07097	413.09	379.32	342.224	-0.739255	-0.813395	-0.953714	0.919892	0.988292	0.917726
O14907	>sp|O14907|TX1B3_HUMAN Tax1-binding protein 3 OS=Homo sapiens GN=TAX1BP3 PE=1 SV=2	0.119432	0.0836069	0.0217818	36.3631	39.4047	41.5341	0.640146	0.485749	0.133344	0.926532	0.989988	1.00976
O14949	>sp|O14949|QCR8_HUMAN Cytochrome b-c1 complex subunit 8 OS=Homo sapiens GN=UQCRQ PE=1 SV=4	-0.0217869	-0.219661	-0.236285	86.4911	95.8105	92.6901	-0.158736	-1.81228	-2.04114	0.986648	0.628158	0.410811
O14974	>sp|O14974|MYPT1_HUMAN Protein phosphatase 1 regulatory subunit 12A OS=Homo sapiens GN=PPP1R12A PE=1 SV=1	0.0330898	0.112082	0.0393187	108.477	117.283	123.789	0.257284	0.991409	0.380258	0.990871	0.97101	1.00096
O14979	>sp|O14979|HNRDL_HUMAN Heterogeneous nuclear ribonucleoprotein D-like OS=Homo sapiens GN=HNRNPDL PE=1 SV=3	-0.252218	-0.0123524	-0.0093367	147.12	163.116	154.373	-2.12389	-0.121206	-0.0979197	0.351774	1.00106	1.00601
O14980	>sp|O14980|XPO1_HUMAN Exportin-1 OS=Homo sapiens GN=XPO1 PE=1 SV=1	0.0614539	-0.038375	-0.108565	54.2954	64.4794	52.1332	0.383088	-0.272992	-0.735463	0.978602	1.00644	0.968646
O14983	>sp|O14983|AT2A1_HUMAN Sarcoplasmic/endoplasmic reticulum calcium ATPase 1 OS=Homo sapiens GN=ATP2A1 PE=1 SV=1	0.0132545	0.0789033	0.0352175	231.731	268.838	239.131	0.122788	0.883474	0.427179	0.98904	0.977922	0.997981
O15037	>sp|O15037|KHNYN_HUMAN Protein KHNYN OS=Homo sapiens GN=KHNYN PE=2 SV=3	0.305641	-0.0801741	-0.0670564	38.2578	40.816	44.1114	1.67137	-0.472857	-0.421772	0.571019	0.989314	0.998834
O15054	>sp|O15054|KDM6B_HUMAN Lysine-specific demethylase 6B OS=Homo sapiens GN=KDM6B PE=1 SV=4	-0.167975	0.218576	0.265534	39.6071	42.1113	46.4657	-0.931173	1.30637	1.70943	0.879781	0.871163	0.609285
O15061	>sp|O15061|SYNEM_HUMAN Synemin OS=Homo sapiens GN=SYNM PE=1 SV=2	0.217336	-0.0949499	-0.164326	476.465	582.565	557.074	2.24056	-1.22846	-2.47421	0.294082	0.907327	0.201655
O15085	>sp|O15085|ARHGB_HUMAN Rho guanine nucleotide exchange factor 11 OS=Homo sapiens GN=ARHGEF11 PE=1 SV=1	0.268277	0.047698	0.113862	38.7798	41.3777	45.0841	1.47481	0.282958	0.723198	0.669141	1.00642	0.969794
O15120	>sp|O15120|PLCB_HUMAN 1-acyl-sn-glycerol-3-phosphate acyltransferase beta OS=Homo sapiens GN=AGPAT2 PE=1 SV=1	0.110664	-0.25578	0.0466483	84.3907	102.226	77.4943	0.799476	-2.15893	0.374502	0.906527	0.432891	1.00164
O15127	>sp|O15127|SCAM2_HUMAN Secretory carrier-associated membrane protein 2 OS=Homo sapiens GN=SCAMP2 PE=1 SV=2	-0.0873772	0.514515	0.163295	71.0589	82.9132	70.2207	-0.597737	4.02827	1.25793	0.937518	0.00370063	0.822229
O15143	>sp|O15143|ARC1B_HUMAN Actin-related protein 2/3 complex subunit 1B OS=Homo sapiens GN=ARPC1B PE=1 SV=3	-0.0228822	0.0203317	-0.0676183	224.77	253.838	239.517	-0.211186	0.22458	-0.820598	0.98969	1.0102	0.953668
O15144	>sp|O15144|ARPC2_HUMAN Actin-related protein 2/3 complex subunit 2 OS=Homo sapiens GN=ARPC2 PE=1 SV=1	0.0122113	0.0449622	0.0753225	451.866	523.866	454.9	0.124972	0.57258	1.0856	0.987601	0.98116	0.896893
O15145	>sp|O15145|ARPC3_HUMAN Actin-related protein 2/3 complex subunit 3 OS=Homo sapiens GN=ARPC3 PE=1 SV=3	-0.193348	0.114003	0.0238436	191.356	222.258	181.368	-1.7272	1.21835	0.264472	0.542059	0.91041	1.01156
O15173	>sp|O15173|PGRC2_HUMAN Membrane-associated progesterone receptor component 2 OS=Homo sapiens GN=PGRMC2 PE=1 SV=1	0.0191591	0.0281489	-0.0641004	503.24	583.041	496.441	0.198542	0.364233	-0.942027	0.987083	0.997582	0.918109
O15212	>sp|O15212|PFD6_HUMAN Prefoldin subunit 6 OS=Homo sapiens GN=PFDN6 PE=1 SV=1	0.0124295	-0.115821	0.0101851	113.934	128.709	118.299	0.0978791	-1.05622	0.0968197	0.990992	0.969966	1.00557
O15260	>sp|O15260|SURF4_HUMAN Surfeit locus protein 4 OS=Homo sapiens GN=SURF4 PE=1 SV=3	0.064348	0.0230469	0.171465	138.432	164.37	133.34	0.533683	0.226654	1.70503	0.948977	1.00874	0.611385
O15347	>sp|O15347|HMGB3_HUMAN High mobility group protein B3 OS=Homo sapiens GN=HMGB3 PE=1 SV=4	-0.00138372	-0.205772	-0.167816	37.6475	40.265	43.0643	-0.00760951	-1.2066	-1.04421	0.998561	0.911491	0.905587
O15371	>sp|O15371|EIF3D_HUMAN Eukaryotic translation initiation factor 3 subunit D OS=Homo sapiens GN=EIF3D PE=1 SV=1	0.237214	-0.199683	-0.0426398	65.9214	75.4931	64.7492	1.58227	-1.50951	-0.317339	0.603852	0.797438	1.00826
O15372	>sp|O15372|EIF3H_HUMAN Eukaryotic translation initiation factor 3 subunit H OS=Homo sapiens GN=EIF3H PE=1 SV=1	-0.110177	0.188549	0.0945077	80.0969	94.8786	79.3503	-0.783321	1.5502	0.766213	0.908649	0.763593	0.969268
O15382	>sp|O15382|BCAT2_HUMAN Branched-chain-amino-acid aminotransferase, mitochondrial OS=Homo sapiens GN=BCAT2 PE=1 SV=2	-0.201947	0.0536137	0.305542	45.64	52.7687	45.0843	-1.18168	0.351985	1.94066	0.825101	0.995723	0.466173
O15400	>sp|O15400|STX7_HUMAN Syntaxin-7 OS=Homo sapiens GN=STX7 PE=1 SV=4	0.0139717	0.0475497	-0.0151279	155.917	171.442	173.749	0.119137	0.473405	-0.165358	0.988554	0.990655	1.01109
O15498	>sp|O15498|YKT6_HUMAN Synaptobrevin homolog YKT6 OS=Homo sapiens GN=YKT6 PE=1 SV=1	0.154808	0.0859897	0.0614196	68.072	74.9589	76.652	1.04374	0.648297	0.490852	0.85242	0.992963	0.994211
O15511	>sp|O15511|ARPC5_HUMAN Actin-related protein 2/3 complex subunit 5 OS=Homo sapiens GN=ARPC5 PE=1 SV=3	-0.0514789	-0.0561233	-0.0248292	144.911	161.721	154.268	-0.432023	-0.549304	-0.260336	0.965993	0.980008	1.01128
O15533	>sp|O15533|TPSN_HUMAN Tapasin OS=Homo sapiens GN=TAPBP PE=1 SV=1	-0.0266743	-0.0411417	-0.109236	36.2328	39.021	41.2181	-0.142878	-0.23803	-0.666426	0.988999	1.00834	0.973726
O15550	>sp|O15550|KDM6A_HUMAN Lysine-specific demethylase 6A OS=Homo sapiens GN=KDM6A PE=1 SV=2	-0.0309652	-0.251534	0.062149	36.6984	39.4026	40.8123	-0.166685	-1.46136	0.377467	0.986629	0.816337	1.0015
O43151	>sp|O43151|TET3_HUMAN Methylcytosine dioxygenase TET3 OS=Homo sapiens GN=TET3 PE=1 SV=3	0.257379	-0.378594	0.097389	38.5605	41.0883	43.8923	1.41178	-2.23923	0.611193	0.702917	0.387073	0.97041
O43166	>sp|O43166|SI1L1_HUMAN Signal-induced proliferation-associated 1-like protein 1 OS=Homo sapiens GN=SIPA1L1 PE=1 SV=4	-0.0665135	0.151276	0.0264655	38.5379	41.2714	44.8867	-0.364871	0.896433	0.167767	0.977382	0.971563	1.01087
O43169	>sp|O43169|CYB5B_HUMAN Cytochrome b5 type B OS=Homo sapiens GN=CYB5B PE=1 SV=2	-0.167942	-0.187276	0.0305977	54.8858	61.073	55.8883	-1.05135	-1.30402	0.213693	0.851638	0.869787	1.01483
O43175	>sp|O43175|SERA_HUMAN D-3-phosphoglycerate dehydrogenase OS=Homo sapiens GN=PHGDH PE=1 SV=4	0.0129497	-0.084866	0.0803893	1101.08	1329.47	1028.46	0.14267	-1.19898	1.34195	0.988717	0.910997	0.805023
O43181	>sp|O43181|NDUS4_HUMAN NADH dehydrogenase [ubiquinone] iron-sulfur protein 4, mitochondrial OS=Homo sapiens GN=NDUFS4 PE=1 SV=1	-0.10755	-0.0469442	0.104398	128.57	152.625	124.733	-0.875813	-0.451566	1.01255	0.889432	0.989053	0.906669
O43237	>sp|O43237|DC1L2_HUMAN Cytoplasmic dynein 1 light intermediate chain 2 OS=Homo sapiens GN=DYNC1LI2 PE=1 SV=1	0.063268	0.0815289	0.0259064	223.392	248.481	246.135	0.582663	0.895925	0.317023	0.937884	0.970127	1.00801
O43242	>sp|O43242|PSMD3_HUMAN 26S proteasome non-ATPase regulatory subunit 3 OS=Homo sapiens GN=PSMD3 PE=1 SV=2	0.0213376	0.0209424	-0.13437	282.589	322.893	296.432	0.204717	0.244213	-1.73635	0.98728	1.00979	0.589198
O43294	>sp|O43294|TGFI1_HUMAN Transforming growth factor beta-1-induced transcript 1 protein OS=Homo sapiens GN=TGFB1I1 PE=1 SV=2	0.0479738	0.109124	0.0285889	76.0069	87.689	78.6965	0.335268	0.872094	0.230989	0.975142	0.978949	1.01247
O43301	>sp|O43301|HS12A_HUMAN Heat shock 70 kDa protein 12A OS=Homo sapiens GN=HSPA12A PE=1 SV=2	0.156436	-0.0540208	-0.0377732	983.464	1108.9	961.035	1.71422	-0.75206	-0.624648	0.543935	1.00632	0.974403
O43396	>sp|O43396|TXNL1_HUMAN Thioredoxin-like protein 1 OS=Homo sapiens GN=TXNL1 PE=1 SV=3	0.0105392	-0.0498203	-0.0329546	71.8349	77.5813	81.4306	0.0722276	-0.380513	-0.270048	0.996201	0.999491	1.01153
O43399	>sp|O43399|TPD54_HUMAN Tumor protein D54 OS=Homo sapiens GN=TPD52L2 PE=1 SV=2	-0.0357015	0.0804619	0.0268998	463.651	497.841	454.894	-0.367123	1.01647	0.387698	0.977339	0.966537	0.997305
O43488	>sp|O43488|ARK72_HUMAN Aflatoxin B1 aldehyde reductase member 2 OS=Homo sapiens GN=AKR7A2 PE=1 SV=3	0.0747595	-0.0665099	-0.0604461	425.879	494.616	424.747	0.760592	-0.839339	-0.857412	0.917404	0.979848	0.936945
O43491	>sp|O43491|E41L2_HUMAN Band 4.1-like protein 2 OS=Homo sapiens GN=EPB41L2 PE=1 SV=1	0.0949074	0.005178	-0.0368978	1836.06	2130.47	1681.14	1.07071	0.0753099	-0.651125	0.848956	1.0012	0.979923
O43493	>sp|O43493|TGON2_HUMAN Trans-Golgi network integral membrane protein 2 OS=Homo sapiens GN=TGOLN2 PE=1 SV=2	-0.379307	0.255838	0.00252168	25.5546	29.1459	26.2668	-1.76049	1.30296	0.0125039	0.523122	0.869769	1.00486
O43556	>sp|O43556|SGCE_HUMAN Epsilon-sarcoglycan OS=Homo sapiens GN=SGCE PE=1 SV=6	0.172542	-0.313626	0.128807	37.9707	40.5572	42.912	0.940719	-1.84472	0.800205	0.881434	0.607485	0.959252
O43583	>sp|O43583|DENR_HUMAN Density-regulated protein OS=Homo sapiens GN=DENR PE=1 SV=2	-0.208358	0.125096	0.0149286	89.9988	103.717	92.9137	-1.53548	1.06122	0.129085	0.627567	0.977502	1.0102
O43598	>sp|O43598|DNPH1_HUMAN 2'-deoxynucleoside 5'-phosphate N-hydrolase 1 OS=Homo sapiens GN=DNPH1 PE=1 SV=1	0.0259276	0.0964267	0.0484093	96.6643	108.566	109.313	0.195032	0.830978	0.446385	0.98786	0.97924	0.999847
O43633	>sp|O43633|CHM2A_HUMAN Charged multivesicular body protein 2a OS=Homo sapiens GN=CHMP2A PE=1 SV=1	-0.0875088	0.0284338	-0.0581521	39.5456	42.0073	46.2983	-0.484859	0.169762	-0.373765	0.956592	1.00459	1.00122
O43665	>sp|O43665|RGS10_HUMAN Regulator of G-protein signaling 10 OS=Homo sapiens GN=RGS10 PE=1 SV=2	-0.151445	0.0625464	-0.432474	20.7529	24.5358	24.1472	-0.643061	0.294854	-2.06146	0.925944	1.0034	0.397788
O43678	>sp|O43678|NDUA2_HUMAN NADH dehydrogenase [ubiquinone] 1 alpha subcomplex subunit 2 OS=Homo sapiens GN=NDUFA2 PE=1 SV=3	-0.0621074	-0.0398921	0.00768541	60.3219	66.5722	66.6857	-0.40201	-0.28735	0.057921	0.979857	1.00481	1.01049
O43681	>sp|O43681|ASNA_HUMAN ATPase ASNA1 OS=Homo sapiens GN=ASNA1 PE=1 SV=2	-0.105478	0.227912	0.202696	154.003	172.232	170.768	-0.898014	2.27211	2.20242	0.884163	0.369749	0.310539
O43707	>sp|O43707|ACTN4_HUMAN Alpha-actinin-4 OS=Homo sapiens GN=ACTN4 PE=1 SV=2	-0.00412026	0.0354116	-0.0405182	2271.92	2606.39	2146.15	-0.0469914	0.519765	-0.729801	1.00006	0.980296	0.967334
O43708	>sp|O43708|MAAI_HUMAN Maleylacetoacetate isomerase OS=Homo sapiens GN=GSTZ1 PE=1 SV=3	0.167314	-0.587017	-0.27699	18.1387	21.0789	15.081	0.669634	-2.58222	-1.05527	0.921104	0.202393	0.902845
O43747	>sp|O43747|AP1G1_HUMAN AP-1 complex subunit gamma-1 OS=Homo sapiens GN=AP1G1 PE=1 SV=5	0.160037	-0.00380877	0.0323915	38.5387	41.1258	44.6174	0.877608	-0.0225361	0.20478	0.888906	0.998443	1.01341
O43765	>sp|O43765|SGTA_HUMAN Small glutamine-rich tetratricopeptide repeat-containing protein alpha OS=Homo sapiens GN=SGTA PE=1 SV=1	0.0309303	-0.292883	-0.191412	38.6485	41.1673	44.5863	0.16973	-1.7337	-1.20973	0.987695	0.67371	0.834759
O43768	>sp|O43768|ENSA_HUMAN Alpha-endosulfine OS=Homo sapiens GN=ENSA PE=1 SV=1	0.0321636	0.195718	0.329721	33.6141	37.4178	38.1857	0.167019	1.1121	1.94312	0.987751	0.954476	0.468802
O43772	>sp|O43772|MCAT_HUMAN Mitochondrial carnitine/acylcarnitine carrier protein OS=Homo sapiens GN=SLC25A20 PE=1 SV=1	-0.0143867	-0.126969	-0.117529	91.8998	102.115	97.6022	-0.106803	-1.07129	-1.03647	0.98966	0.969002	0.908373
O43776	>sp|O43776|SYNC_HUMAN Asparagine--tRNA ligase, cytoplasmic OS=Homo sapiens GN=NARS PE=1 SV=1	-0.129923	0.218604	0.35987	11.6384	15.7587	11.9425	-0.425639	0.840233	1.2249	0.968585	0.982672	0.831592
O43795	>sp|O43795|MYO1B_HUMAN Unconventional myosin-Ib OS=Homo sapiens GN=MYO1B PE=1 SV=3	0.0884487	0.234573	0.14295	48.8953	57.8165	50.9093	0.53083	1.59803	0.958312	0.949575	0.743296	0.917724
O43813	>sp|O43813|LANC1_HUMAN LanC-like protein 1 OS=Homo sapiens GN=LANCL1 PE=1 SV=1	0.0666206	-0.040723	-0.0168837	124.229	137.632	135.142	0.537479	-0.3794	-0.168726	0.949263	0.997677	1.01149
O43837	>sp|O43837|IDH3B_HUMAN Isocitrate dehydrogenase [NAD] subunit beta, mitochondrial OS=Homo sapiens GN=IDH3B PE=1 SV=2	-0.0763947	0.00738402	0.0498376	71.6719	77.1952	81.4166	-0.524098	0.0562913	0.408368	0.949366	0.996289	0.997782
O43852	>sp|O43852|CALU_HUMAN Calumenin OS=Homo sapiens GN=CALU PE=1 SV=2	0.193298	-0.0838053	-0.211227	292.451	333.892	300.791	1.86611	-0.984114	-2.74071	0.493505	0.97559	0.115365
O43865	>sp|O43865|SAHH2_HUMAN Putative adenosylhomocysteinase 2 OS=Homo sapiens GN=AHCYL1 PE=1 SV=2	0.0849759	-0.017396	0.0199643	88.2163	99.1496	93.5595	0.62227	-0.145271	0.173109	0.929871	1.00294	1.01045
O43866	>sp|O43866|CD5L_HUMAN CD5 antigen-like OS=Homo sapiens GN=CD5L PE=1 SV=1	0.304426	-0.0961061	0.171105	104.311	112.916	115.105	2.34213	-0.839344	1.60957	0.247071	0.980851	0.658564
O43920	>sp|O43920|NDUS5_HUMAN NADH dehydrogenase [ubiquinone] iron-sulfur protein 5 OS=Homo sapiens GN=NDUFS5 PE=1 SV=3	0.0786373	-0.182159	-0.0825307	34.0857	36.9935	37.1812	0.41076	-1.02998	-0.480507	0.974798	0.976171	0.996526
O60234	>sp|O60234|GMFG_HUMAN Glia maturation factor gamma OS=Homo sapiens GN=GMFG PE=1 SV=1	-0.0735956	0.20122	0.0312441	37.2096	40.2976	43.1114	-0.398205	1.18032	0.194508	0.979143	0.917063	1.01127
O60240	>sp|O60240|PLIN1_HUMAN Perilipin-1 OS=Homo sapiens GN=PLIN1 PE=1 SV=2	0.0912249	-0.0213067	0.0413483	2804.03	3893.4	2572.46	1.0417	-0.317097	0.754257	0.851017	0.997214	0.966182
O60244	>sp|O60244|MED14_HUMAN Mediator of RNA polymerase II transcription subunit 14 OS=Homo sapiens GN=MED14 PE=1 SV=2	0.415295	-0.435886	-0.190551	39.8385	42.2305	46.5857	2.30708	-2.60829	-1.22812	0.268333	0.190932	0.829663
O60313	>sp|O60313|OPA1_HUMAN Dynamin-like 120 kDa protein, mitochondrial OS=Homo sapiens GN=OPA1 PE=1 SV=3	-0.00217906	-0.0675265	-0.00151059	188.849	207.608	203.803	-0.0195577	-0.708925	-0.0174181	0.999145	1.00551	1.00778
O60333-3	>sp|O60333-3|KIF1B_HUMAN Isoform 3 of Kinesin-like protein KIF1B OS=Homo sapiens GN=KIF1B	0.217965	1.55864	1.85501	36.0326	41.2859	44.9134	1.16414	9.23756	11.7622	0.821836	0	0
O60361	>sp|O60361|NDK8_HUMAN Putative nucleoside diphosphate kinase OS=Homo sapiens GN=NME2P1 PE=5 SV=1	-0.00238795	0.014499	-0.12226	365.885	450.605	325.446	-0.0239947	0.180164	-1.62107	0.997261	1.00296	0.65344
O60437	>sp|O60437|PEPL_HUMAN Periplakin OS=Homo sapiens GN=PPL PE=1 SV=4	-0.260485	0.0368036	-0.0365878	199.815	220.107	214.67	-2.34769	0.392339	-0.429022	0.247455	1.00267	0.998492
O60486	>sp|O60486|PLXC1_HUMAN Plexin-C1 OS=Homo sapiens GN=PLXNC1 PE=1 SV=1	-0.15564	-0.0428716	-0.126572	30.0919	33.139	32.4313	-0.773204	-0.231077	-0.692179	0.912278	1.00817	0.97069
O60488	>sp|O60488|ACSL4_HUMAN Long-chain-fatty-acid--CoA ligase 4 OS=Homo sapiens GN=ACSL4 PE=1 SV=2	0.46861	-0.206661	-0.410747	28.8591	32.0143	31.9014	2.28796	-1.09713	-2.22923	0.273401	0.966058	0.302816
O60493	>sp|O60493|SNX3_HUMAN Sorting nexin-3 OS=Homo sapiens GN=SNX3 PE=1 SV=3	0.00606741	0.0950979	0.0793205	241.924	281.119	248.374	0.0565686	1.07581	0.973338	0.999577	0.974706	0.9056
O60506	>sp|O60506|HNRPQ_HUMAN Heterogeneous nuclear ribonucleoprotein Q OS=Homo sapiens GN=SYNCRIP PE=1 SV=2	0.0434022	0.015843	0.0621654	240.403	264.438	255.434	0.405142	0.176709	0.769299	0.978338	1.00416	0.968833
O60664	>sp|O60664|PLIN3_HUMAN Perilipin-3 OS=Homo sapiens GN=PLIN3 PE=1 SV=3	-0.00173266	0.0231312	0.0102385	207.599	234.289	219.782	-0.0158855	0.250531	0.120959	0.998699	1.00953	1.00882
O60669	>sp|O60669|MOT2_HUMAN Monocarboxylate transporter 2 OS=Homo sapiens GN=SLC16A7 PE=1 SV=2	-0.285132	-0.134223	0.32988	57.1781	64.1359	58.7907	-1.811	-0.952838	2.35514	0.503952	0.969669	0.253759
O60701	>sp|O60701|UGDH_HUMAN UDP-glucose 6-dehydrogenase OS=Homo sapiens GN=UGDH PE=1 SV=1	-0.0532127	0.113624	-0.117188	109.494	125.031	123.681	-0.415158	1.02648	-1.13297	0.973123	0.974847	0.881333
O60716	>sp|O60716|CTND1_HUMAN Catenin delta-1 OS=Homo sapiens GN=CTNND1 PE=1 SV=1	-0.144156	-0.455636	0.144046	45.114	50.208	43.8319	-0.839883	-2.93094	0.903446	0.896896	0.0965349	0.925876
O60749	>sp|O60749|SNX2_HUMAN Sorting nexin-2 OS=Homo sapiens GN=SNX2 PE=1 SV=2	0.00684309	0.0401692	0.0545979	143.495	154.282	137.53	0.057135	0.387659	0.549154	0.999987	1.00036	0.985774
O60762	>sp|O60762|DPM1_HUMAN Dolichol-phosphate mannosyltransferase subunit 1 OS=Homo sapiens GN=DPM1 PE=1 SV=1	-0.0195854	0.204456	0.0784321	25.3776	30.2439	27.6861	-0.090709	1.05851	0.398586	0.993062	0.973333	0.996626
O60763	>sp|O60763|USO1_HUMAN General vesicular transport factor p115 OS=Homo sapiens GN=USO1 PE=1 SV=2	0.0209565	0.00711538	-0.0692072	289.198	332.419	295.155	0.201811	0.0834786	-0.893217	0.986524	1.00057	0.93171
O60812	>sp|O60812|HNRCL_HUMAN Heterogeneous nuclear ribonucleoprotein C-like 1 OS=Homo sapiens GN=HNRNPCL1 PE=1 SV=1	-0.150008	0.156206	-0.017244	127.054	152.916	123.502	-1.21778	1.50344	-0.166624	0.810815	0.802785	1.01093
O60841	>sp|O60841|IF2P_HUMAN Eukaryotic translation initiation factor 5B OS=Homo sapiens GN=EIF5B PE=1 SV=4	1.10328	-0.134968	-0.134248	39.5417	41.9663	46.2236	6.11147	-0.805484	-0.862239	2.12779e-07	0.988208	0.936246
O60869	>sp|O60869|EDF1_HUMAN Endothelial differentiation-related factor 1 OS=Homo sapiens GN=EDF1 PE=1 SV=1	-0.191488	-0.0301036	-0.014627	33.5977	36.4041	36.5581	-0.994761	-0.169036	-0.0845072	0.864733	1.00427	1.00606
O60884	>sp|O60884|DNJA2_HUMAN DnaJ homolog subfamily A member 2 OS=Homo sapiens GN=DNAJA2 PE=1 SV=1	0.00197519	0.0510777	0.0574356	198.185	225.652	207.868	0.0176224	0.547991	0.666533	0.999429	0.97944	0.974388
O60888	>sp|O60888|CUTA_HUMAN Protein CutA OS=Homo sapiens GN=CUTA PE=1 SV=2	-0.0475153	0.0692222	0.0480287	178.213	204.883	184.105	-0.418192	0.724177	0.535439	0.972292	1.00807	0.988355
O60925	>sp|O60925|PFD1_HUMAN Prefoldin subunit 1 OS=Homo sapiens GN=PFDN1 PE=1 SV=2	-0.0299609	-0.0209201	0.0246467	58.3195	65.6198	60.6996	-0.191716	-0.149846	0.178411	0.987972	1.00558	1.01006
O60936	>sp|O60936|NOL3_HUMAN Nucleolar protein 3 OS=Homo sapiens GN=NOL3 PE=1 SV=1	-0.0959013	-0.0157825	-0.229736	31.9706	35.1958	36.0026	-0.488365	-0.0873324	-1.31804	0.95773	0.999998	0.803865
O60936-2	>sp|O60936-2|NOL3_HUMAN Isoform 2 of Nucleolar protein 3 OS=Homo sapiens GN=NOL3	0.023345	-0.0160081	-0.00960383	57.0385	64.4282	59.1561	0.148033	-0.113843	-0.0687498	0.987245	1.00144	1.00631
O75023	>sp|O75023|LIRB5_HUMAN Leukocyte immunoglobulin-like receptor subfamily B member 5 OS=Homo sapiens GN=LILRB5 PE=1 SV=1	0.400126	-0.131298	0.503446	14.628	17.2681	12.8594	1.45477	-0.526696	1.77609	0.678845	0.981881	0.566328
O75083	>sp|O75083|WDR1_HUMAN WD repeat-containing protein 1 OS=Homo sapiens GN=WDR1 PE=1 SV=4	0.0355987	0.0158808	-0.00421105	635.29	738.09	637.62	0.377526	0.21198	-0.0650995	0.975749	1.00713	1.00804
O75106	>sp|O75106|AOC2_HUMAN Retina-specific copper amine oxidase OS=Homo sapiens GN=AOC2 PE=1 SV=2	0.0740309	0.105303	-0.0402218	286.11	353.3	266.595	0.712089	1.25083	-0.50411	0.923604	0.89655	0.996054
O75131	>sp|O75131|CPNE3_HUMAN Copine-3 OS=Homo sapiens GN=CPNE3 PE=1 SV=1	0.0276611	-0.0911646	-0.00512741	199.208	230.354	201.767	0.248984	-0.983196	-0.0589289	0.990535	0.974478	1.01055
O75153	>sp|O75153|CLU_HUMAN Clustered mitochondria protein homolog OS=Homo sapiens GN=CLUH PE=1 SV=2	-0.587814	0.252576	-0.645286	55.0318	61.7271	58.1135	-3.68305	1.76615	-4.58387	0.0113836	0.657514	0.000386511
O75208	>sp|O75208|COQ9_HUMAN Ubiquinone biosynthesis protein COQ9, mitochondrial OS=Homo sapiens GN=COQ9 PE=1 SV=1	-0.00474575	0.157829	0.0925405	47.8786	56.362	49.7074	-0.0283654	1.06425	0.613863	0.998856	0.975632	0.972392
O75223	>sp|O75223|GGCT_HUMAN Gamma-glutamylcyclotransferase OS=Homo sapiens GN=GGCT PE=1 SV=1	-0.117087	0.0772765	0.11507	77.6744	82.8719	90.3871	-0.824371	0.604907	0.983992	0.90034	0.981599	0.904763
O75251	>sp|O75251|NDUS7_HUMAN NADH dehydrogenase [ubiquinone] iron-sulfur protein 7, mitochondrial OS=Homo sapiens GN=NDUFS7 PE=1 SV=3	-0.132593	0.0789525	0.0548854	30.992	34.6765	33.901	-0.666704	0.434068	0.306331	0.919557	0.995519	1.01091
O75306	>sp|O75306|NDUS2_HUMAN NADH dehydrogenase [ubiquinone] iron-sulfur protein 2, mitochondrial OS=Homo sapiens GN=NDUFS2 PE=1 SV=2	-0.17451	0.0452761	0.0757877	138.264	159.344	139.976	-1.44741	0.441193	0.767227	0.68303	0.990281	0.968843
O75340	>sp|O75340|PDCD6_HUMAN Programmed cell death protein 6 OS=Homo sapiens GN=PDCD6 PE=1 SV=1	0.0567193	0.116937	0.0939501	159.556	189.653	143.556	0.486678	1.19794	0.959892	0.957705	0.911087	0.917665
O75347	>sp|O75347|TBCA_HUMAN Tubulin-specific chaperone A OS=Homo sapiens GN=TBCA PE=1 SV=3	-0.0674222	-0.192717	-0.153547	77.9146	133.729	104.539	-0.475216	-1.77918	-1.39138	0.957198	0.648451	0.781334
O75348	>sp|O75348|VATG1_HUMAN V-type proton ATPase subunit G 1 OS=Homo sapiens GN=ATP6V1G1 PE=1 SV=3	-0.0750297	-0.061902	0.0328355	39.6462	42.0594	46.3657	-0.416139	-0.369776	0.211182	0.972682	0.996505	1.01409
O75352	>sp|O75352|MPU1_HUMAN Mannose-P-dolichol utilization defect 1 protein OS=Homo sapiens GN=MPDU1 PE=1 SV=2	-0.0805	-0.112579	-0.113281	52.586	59.8863	53.426	-0.496314	-0.777805	-0.775712	0.957786	0.992692	0.966765
O75367	>sp|O75367|H2AY_HUMAN Core histone macro-H2A.1 OS=Homo sapiens GN=H2AFY PE=1 SV=4	-0.145517	0.0244115	-0.0901698	93.3566	107.78	94.7978	-1.08423	0.209849	-0.78599	0.845842	1.00657	0.964192
O75368	>sp|O75368|SH3L1_HUMAN SH3 domain-binding glutamic acid-rich-like protein OS=Homo sapiens GN=SH3BGRL PE=1 SV=1	0.027246	0.013411	-0.022477	299.567	352.117	300.494	0.263898	0.159194	-0.291562	0.99181	1.00442	1.01339
O75369	>sp|O75369|FLNB_HUMAN Filamin-B OS=Homo sapiens GN=FLNB PE=1 SV=2	-0.0198318	-0.0370279	-0.0421151	1337.15	1510.49	1406.1	-0.22112	-0.527897	-0.730088	0.99142	0.982552	0.967817
O75381	>sp|O75381|PEX14_HUMAN Peroxisomal membrane protein PEX14 OS=Homo sapiens GN=PEX14 PE=1 SV=1	-0.157191	-0.056752	-0.122948	38.0567	40.5964	43.8941	-0.857954	-0.333948	-0.771607	0.893796	0.994768	0.966726
O75390	>sp|O75390|CISY_HUMAN Citrate synthase, mitochondrial OS=Homo sapiens GN=CS PE=1 SV=2	-0.0274298	-0.164088	-0.063682	859.019	1039.55	778.967	-0.298164	-2.27118	-1.01975	0.987587	0.368157	0.906721
O75396	>sp|O75396|SC22B_HUMAN Vesicle-trafficking protein SEC22b OS=Homo sapiens GN=SEC22B PE=1 SV=4	0.0719878	0.153577	0.0415481	536.498	623.276	536.623	0.751459	2.00588	0.620787	0.920674	0.526651	0.970803
O75436	>sp|O75436|VP26A_HUMAN Vacuolar protein sorting-associated protein 26A OS=Homo sapiens GN=VPS26A PE=1 SV=2	0.0772758	-0.0436078	0.0550203	276.046	305.831	296.587	0.738965	-0.50265	0.711085	0.919469	0.98359	0.969188
O75438	>sp|O75438|NDUB1_HUMAN NADH dehydrogenase [ubiquinone] 1 beta subcomplex subunit 1 OS=Homo sapiens GN=NDUFB1 PE=1 SV=1	-0.0969126	0.0556008	0.237856	39.1836	41.7193	45.7231	-0.535039	0.330994	1.52028	0.949398	0.99382	0.716546
O75477	>sp|O75477|ERLN1_HUMAN Erlin-1 OS=Homo sapiens GN=ERLIN1 PE=1 SV=1	0.0395401	-0.034638	-0.00723452	243.534	245.786	237.3	0.369941	-0.379629	-0.0875453	0.977851	0.998629	1.00574
O75487	>sp|O75487|GPC4_HUMAN Glypican-4 OS=Homo sapiens GN=GPC4 PE=1 SV=4	0.413666	-0.237835	0.296703	45.8701	54.9995	40.0322	2.4248	-1.58795	1.7864	0.212373	0.750019	0.573652
O75489	>sp|O75489|NDUS3_HUMAN NADH dehydrogenase [ubiquinone] iron-sulfur protein 3, mitochondrial OS=Homo sapiens GN=NDUFS3 PE=1 SV=1	0.0299584	0.0472605	0.12805	241.722	247.737	225.019	0.279879	0.518969	1.52409	0.988957	0.979854	0.712894
O75506	>sp|O75506|HSBP1_HUMAN Heat shock factor-binding protein 1 OS=Homo sapiens GN=HSBP1 PE=1 SV=1	0.140645	-0.21641	0.0278094	60.4862	71.0828	56.8125	0.910883	-1.59886	0.195613	0.883898	0.744171	1.01074
O75521	>sp|O75521|ECI2_HUMAN Enoyl-CoA delta isomerase 2, mitochondrial OS=Homo sapiens GN=ECI2 PE=1 SV=4	-0.0878024	-0.0773621	0.0672703	47.0482	53.7788	45.8902	-0.519687	-0.511838	0.430666	0.951051	0.981892	0.998592
O75531	>sp|O75531|BAF_HUMAN Barrier-to-autointegration factor OS=Homo sapiens GN=BANF1 PE=1 SV=1	-0.276865	-0.194431	-0.10949	105.216	112.08	114.258	-2.13554	-1.69381	-1.02704	0.349419	0.699695	0.904426
O75534	>sp|O75534|CSDE1_HUMAN Cold shock domain-containing protein E1 OS=Homo sapiens GN=CSDE1 PE=1 SV=2	0.147489	-0.0288923	0.145478	56.4852	63.8104	58.3065	0.932586	-0.204694	1.03491	0.879811	1.00529	0.905953
O75558	>sp|O75558|STX11_HUMAN Syntaxin-11 OS=Homo sapiens GN=STX11 PE=2 SV=1	0.151285	-0.0200326	0.150603	54.2977	61.6593	55.5787	0.94324	-0.140018	1.04926	0.881935	1.00189	0.90783
O75608	>sp|O75608|LYPA1_HUMAN Acyl-protein thioesterase 1 OS=Homo sapiens GN=LYPLA1 PE=1 SV=1	0.0320856	0.216815	0.220415	30.1798	34.6158	33.8102	0.159489	1.1911	1.22868	0.986919	0.906542	0.831521
O75688	>sp|O75688|PPM1B_HUMAN Protein phosphatase 1B OS=Homo sapiens GN=PPM1B PE=1 SV=1	0.126165	0.0838739	-0.120867	53.1267	64.2125	52.1897	0.780468	0.595691	-0.819187	0.910555	0.985174	0.954599
O75691	>sp|O75691|UTP20_HUMAN Small subunit processome component 20 homolog OS=Homo sapiens GN=UTP20 PE=1 SV=3	0.197786	-0.13869	-0.119199	25.3862	28.5821	25.7391	0.915317	-0.700222	-0.585465	0.884581	1.00093	0.971076
O75694	>sp|O75694|NU155_HUMAN Nuclear pore complex protein Nup155 OS=Homo sapiens GN=NUP155 PE=1 SV=1	-0.119656	-0.225481	-0.372907	39.326	41.7738	46.0161	-0.661509	-1.34304	-2.39028	0.922776	0.855179	0.237598
O75695	>sp|O75695|XRP2_HUMAN Protein XRP2 OS=Homo sapiens GN=RP2 PE=1 SV=4	0.275908	-0.0824047	-0.210837	45.1163	51.8913	45.8134	1.60724	-0.537307	-1.34878	0.602517	0.97931	0.798171
O75746	>sp|O75746|CMC1_HUMAN Calcium-binding mitochondrial carrier protein Aralar1 OS=Homo sapiens GN=SLC25A12 PE=1 SV=2	-0.0194017	-0.0159138	-0.0456045	79.6413	90.1148	82.2615	-0.137788	-0.128444	-0.375274	0.988832	1.0022	1.00142
O75781	>sp|O75781|PALM_HUMAN Paralemmin-1 OS=Homo sapiens GN=PALM PE=1 SV=2	0.139501	-0.118201	-0.0145531	499.262	558.638	415.722	1.44546	-1.51996	-0.205379	0.684213	0.787403	1.0144
O75821	>sp|O75821|EIF3G_HUMAN Eukaryotic translation initiation factor 3 subunit G OS=Homo sapiens GN=EIF3G PE=1 SV=2	-0.291605	0.0201373	-0.0697114	53.9289	62.9939	50.1871	-1.81398	0.141945	-0.464395	0.505244	1.00208	0.998719
O75844	>sp|O75844|FACE1_HUMAN CAAX prenyl protease 1 homolog OS=Homo sapiens GN=ZMPSTE24 PE=1 SV=2	0.352637	-0.0808312	-0.273284	39.2504	41.7064	45.9489	1.94772	-0.481128	-1.75057	0.445201	0.989894	0.583773
O75874	>sp|O75874|IDHC_HUMAN Isocitrate dehydrogenase [NADP] cytoplasmic OS=Homo sapiens GN=IDH1 PE=1 SV=2	-0.05184	0.0123797	0.0180472	1801.17	2141.38	1722.57	-0.584738	0.180099	0.319186	0.940863	1.00253	1.00866
O75884	>sp|O75884|RBBP9_HUMAN Putative hydrolase RBBP9 OS=Homo sapiens GN=RBBP9 PE=1 SV=2	-0.23807	0.0429434	-0.254121	18.9727	21.8911	19.748	-0.972027	0.192203	-1.10141	0.875016	1.0028	0.890255
O75891	>sp|O75891|AL1L1_HUMAN Cytosolic 10-formyltetrahydrofolate dehydrogenase OS=Homo sapiens GN=ALDH1L1 PE=1 SV=2	0.0532901	0.0139654	0.150721	2021.35	2373.5	1921.15	0.603038	0.204156	2.69103	0.937563	1.00376	0.122384
O75909	>sp|O75909|CCNK_HUMAN Cyclin-K OS=Homo sapiens GN=CCNK PE=1 SV=2	-0.197456	-0.152141	-0.155372	31.5962	34.3167	33.6733	-1.00064	-0.832653	-0.864494	0.861939	0.978952	0.937069
O75915	>sp|O75915|PRAF3_HUMAN PRA1 family protein 3 OS=Homo sapiens GN=ARL6IP5 PE=1 SV=1	-0.0104403	-0.00672622	0.0520715	259.902	325.651	230.374	-0.0990035	-0.0785757	0.624357	0.990482	1.00158	0.973249
O75923	>sp|O75923|DYSF_HUMAN Dysferlin OS=Homo sapiens GN=DYSF PE=1 SV=1	-0.000194718	-0.00256706	-0.0669881	53.0826	59.4332	58.9213	-0.00130657	-0.0176821	-0.478715	1.00022	0.998527	0.995224
O75937	>sp|O75937|DNJC8_HUMAN DnaJ homolog subfamily C member 8 OS=Homo sapiens GN=DNAJC8 PE=1 SV=2	0.186354	-0.121514	-0.332033	52.9761	60.1532	55.0634	1.15168	-0.841024	-2.3039	0.8158	0.98362	0.272065
O75947	>sp|O75947|ATP5H_HUMAN ATP synthase subunit d, mitochondrial OS=Homo sapiens GN=ATP5H PE=1 SV=3	0.000421299	-0.161531	-0.090302	527.364	616.038	498.324	0.00421883	-2.10638	-1.32818	0.999585	0.479257	0.80395
O75955	>sp|O75955|FLOT1_HUMAN Flotillin-1 OS=Homo sapiens GN=FLOT1 PE=1 SV=3	-0.0401731	-0.110919	0.0113092	94.6	104.301	102.169	-0.300592	-0.94278	0.101559	0.986809	0.969122	1.00702
O75964	>sp|O75964|ATP5L_HUMAN ATP synthase subunit g, mitochondrial OS=Homo sapiens GN=ATP5L PE=1 SV=3	0.00479361	-0.225832	-0.124605	107.405	121.455	111.028	0.037059	-2.02085	-1.15595	0.999092	0.526424	0.866224
O75976	>sp|O75976|CBPD_HUMAN Carboxypeptidase D OS=Homo sapiens GN=CPD PE=1 SV=2	0.165257	-0.535278	0.460695	35.7374	38.5226	37.7259	0.879739	-3.07987	2.70007	0.889714	0.069157	0.123588
O76003	>sp|O76003|GLRX3_HUMAN Glutaredoxin-3 OS=Homo sapiens GN=GLRX3 PE=1 SV=2	-0.000380814	0.041868	0.0596685	122.45	135.437	134.872	-0.00319432	0.388089	0.595852	0.999559	1.00051	0.968201
O76024	>sp|O76024|WFS1_HUMAN Wolframin OS=Homo sapiens GN=WFS1 PE=1 SV=2	0.108629	0.0890543	-0.0651622	84.2221	107.397	102.594	0.784289	0.764606	-0.586127	0.908262	1.00183	0.971014
O76070	>sp|O76070|SYUG_HUMAN Gamma-synuclein OS=Homo sapiens GN=SNCG PE=1 SV=2	0.280862	0.104192	0.0018342	934.248	1143.61	880.93	3.06798	1.45439	0.029947	0.063083	0.815529	1.00887
O94760	>sp|O94760|DDAH1_HUMAN N(G),N(G)-dimethylarginine dimethylaminohydrolase 1 OS=Homo sapiens GN=DDAH1 PE=1 SV=3	-0.135098	0.123732	-0.141652	108.957	123.318	114.368	-1.05238	1.11277	-1.32922	0.853404	0.956348	0.806913
O94788	>sp|O94788|AL1A2_HUMAN Retinal dehydrogenase 2 OS=Homo sapiens GN=ALDH1A2 PE=1 SV=3	-0.337542	-0.0638995	0.0707823	148.293	169.32	143.711	-2.84777	-0.633891	0.723469	0.0957681	0.994029	0.971142
O94804	>sp|O94804|STK10_HUMAN Serine/threonine-protein kinase 10 OS=Homo sapiens GN=STK10 PE=1 SV=1	0.118994	-0.11839	0.0793612	39.0707	41.5457	45.3181	0.656006	-0.703534	0.505233	0.922132	1.0019	0.996137
O94806	>sp|O94806|KPCD3_HUMAN Serine/threonine-protein kinase D3 OS=Homo sapiens GN=PRKD3 PE=1 SV=1	-0.385378	-0.109146	-0.063621	39.8285	42.146	46.5298	-2.14085	-0.652559	-0.409826	0.34638	0.994119	0.997449
O94812	>sp|O94812|BAIP3_HUMAN BAI1-associated protein 3 OS=Homo sapiens GN=BAIAP3 PE=1 SV=2	-0.152321	-0.176326	-0.139941	35.5527	38.2782	39.6347	-0.809376	-1.01177	-0.838762	0.902445	0.968438	0.942773
O94822	>sp|O94822|LTN1_HUMAN E3 ubiquitin-protein ligase listerin OS=Homo sapiens GN=LTN1 PE=1 SV=6	0.3456	-0.047447	-0.0168266	93.1607	119.884	84.2587	2.57301	-0.422757	-0.139834	0.162612	0.995898	1.00877
O94826	>sp|O94826|TOM70_HUMAN Mitochondrial import receptor subunit TOM70 OS=Homo sapiens GN=TOMM70A PE=1 SV=1	0.117161	0.0127957	-0.0382876	211.417	157.157	201.529	1.06769	0.124174	-0.439866	0.850874	1.00126	0.99805
O94874	>sp|O94874|UFL1_HUMAN E3 UFM1-protein ligase 1 OS=Homo sapiens GN=UFL1 PE=1 SV=2	0.102639	-0.0663621	0.31451	37.3722	40.0155	42.5901	0.556087	-0.388103	1.94727	0.942128	1.0011	0.467858
O94903	>sp|O94903|PROSC_HUMAN Proline synthase co-transcribed bacterial homolog protein OS=Homo sapiens GN=PROSC PE=1 SV=1	-0.0519739	0.164371	0.071019	48.5549	55.0957	51.6729	-0.311279	1.09823	0.479235	0.982721	0.965806	0.995964
O94905	>sp|O94905|ERLN2_HUMAN Erlin-2 OS=Homo sapiens GN=ERLIN2 PE=1 SV=1	-0.0424585	-0.0959242	-0.11385	258.114	294.178	263.295	-0.401667	-1.09629	-1.42168	0.979628	0.965923	0.761468
O94911	>sp|O94911|ABCA8_HUMAN ATP-binding cassette sub-family A member 8 OS=Homo sapiens GN=ABCA8 PE=1 SV=3	0.12625	-0.0674301	-0.170529	56.7079	63.1239	33.3186	0.799388	-0.475694	-0.944224	0.90582	0.989413	0.91821
O94919	>sp|O94919|ENDD1_HUMAN Endonuclease domain-containing 1 protein OS=Homo sapiens GN=ENDOD1 PE=1 SV=2	0.0208522	0.0446851	0.191264	28.5826	32.3234	30.5002	0.101329	0.238232	1.01671	0.991194	1.0092	0.906466
O94973	>sp|O94973|AP2A2_HUMAN AP-2 complex subunit alpha-2 OS=Homo sapiens GN=AP2A2 PE=1 SV=2	0.0321532	0.0108471	0.166864	155.968	180.574	162.184	0.274376	0.109607	1.78081	0.99008	0.999105	0.569519
O94979	>sp|O94979|SC31A_HUMAN Protein transport protein Sec31A OS=Homo sapiens GN=SEC31A PE=1 SV=3	0.0154212	0.0805191	0.0459972	193.933	225.26	201.019	0.137982	0.863473	0.527999	0.989125	0.974214	0.987917
O95067	>sp|O95067|CCNB2_HUMAN G2/mitotic-specific cyclin-B2 OS=Homo sapiens GN=CCNB2 PE=1 SV=1	0.329049	-0.148728	0.0571154	37.9811	40.5665	43.375	1.79428	-0.874892	0.356542	0.511969	0.978217	1.00265
O95071	>sp|O95071|UBR5_HUMAN E3 ubiquitin-protein ligase UBR5 OS=Homo sapiens GN=UBR5 PE=1 SV=2	0.186272	-0.169837	-0.306715	37.3932	40.0346	43.149	1.0095	-0.993454	-1.91018	0.861205	0.970471	0.485541
O95073	>sp|O95073|FSBP_HUMAN Fibrinogen silencer-binding protein OS=Homo sapiens GN=FSBP PE=1 SV=1	0.204288	-0.0632967	0.0711566	59.0914	66.3363	61.6857	1.31242	-0.455307	0.518673	0.75848	0.98686	0.990358
O95139	>sp|O95139|NDUB6_HUMAN NADH dehydrogenase [ubiquinone] 1 beta subcomplex subunit 6 OS=Homo sapiens GN=NDUFB6 PE=1 SV=3	0.12563	-0.204558	-0.123384	37.2274	39.8841	42.2515	0.679632	-1.19463	-0.761191	0.920129	0.90712	0.968668
O95140	>sp|O95140|MFN2_HUMAN Mitofusin-2 OS=Homo sapiens GN=MFN2 PE=1 SV=3	0.0504931	0.183956	0.184955	29.8442	34.1737	33.1539	0.249887	1.00494	1.02177	0.990704	0.972255	0.906148
O95153	>sp|O95153|RIMB1_HUMAN Peripheral-type benzodiazepine receptor-associated protein 1 OS=Homo sapiens GN=BZRAP1 PE=1 SV=2	0.290618	0.20549	0.486312	35.1809	38.7127	40.3432	1.53755	1.18485	2.93827	0.626345	0.913119	0.0724587
O95168	>sp|O95168|NDUB4_HUMAN NADH dehydrogenase [ubiquinone] 1 beta subcomplex subunit 4 OS=Homo sapiens GN=NDUFB4 PE=1 SV=3	-0.0536585	-0.0265432	-0.0807952	152.51	171.516	160.929	-0.455857	-0.264297	-0.859914	0.963394	1.00847	0.936476
O95183	>sp|O95183|VAMP5_HUMAN Vesicle-associated membrane protein 5 OS=Homo sapiens GN=VAMP5 PE=1 SV=1	-0.0108935	0.137181	0.307759	36.0479	39.2555	41.2751	-0.058284	0.795718	1.87874	1.00035	0.990697	0.506817
O95197	>sp|O95197|RTN3_HUMAN Reticulon-3 OS=Homo sapiens GN=RTN3 PE=1 SV=2	0.107439	-0.000832726	-0.00292264	100.933	128.592	86.4597	0.818774	-0.00759178	-0.0245454	0.900665	0.998153	1.00718
O95197-3	>sp|O95197-3|RTN3_HUMAN Isoform 3 of Reticulon-3 OS=Homo sapiens GN=RTN3	0.0307739	0.0317266	-0.045004	52.7061	60.074	54.8503	0.189748	0.219472	-0.311744	0.987827	1.00881	1.00996
O95202	>sp|O95202|LETM1_HUMAN LETM1 and EF-hand domain-containing protein 1, mitochondrial OS=Homo sapiens GN=LETM1 PE=1 SV=1	0.0679526	-0.217808	0.00118262	158.468	173.224	130.985	0.582171	-2.17497	0.0116822	0.937777	0.425805	1.00466
O95248	>sp|O95248|MTMR5_HUMAN Myotubularin-related protein 5 OS=Homo sapiens GN=SBF1 PE=1 SV=3	0.0419472	-0.134331	0.0210286	54.4424	61.5342	55.6986	0.261709	-0.938151	0.146646	0.992351	0.966631	1.00797
O95271	>sp|O95271|TNKS1_HUMAN Tankyrase-1 OS=Homo sapiens GN=TNKS PE=1 SV=2	-0.149564	0.0524602	0.0114725	39.6524	42.0965	46.4376	-0.829489	0.313492	0.0738367	0.896458	0.998611	1.00515
O95292	>sp|O95292|VAPB_HUMAN Vesicle-associated membrane protein-associated protein B/C OS=Homo sapiens GN=VAPB PE=1 SV=3	0.0224428	-0.052715	0.164809	129.286	102.381	125.666	0.182858	-0.445181	1.60296	0.98637	0.98971	0.658937
O95299	>sp|O95299|NDUAA_HUMAN NADH dehydrogenase [ubiquinone] 1 alpha subcomplex subunit 10, mitochondrial OS=Homo sapiens GN=NDUFA10 PE=1 SV=1	-0.0352838	0.198696	0.0756317	66.0855	68.3605	55.3803	-0.235674	1.44606	0.526109	0.992411	0.816956	0.988708
O95302	>sp|O95302|FKBP9_HUMAN Peptidyl-prolyl cis-trans isomerase FKBP9 OS=Homo sapiens GN=FKBP9 PE=1 SV=2	0.156287	-0.0354644	0.221691	39.5643	41.9969	46.248	0.865841	-0.211716	1.4242	0.89422	1.00686	0.764207
O95336	>sp|O95336|6PGL_HUMAN 6-phosphogluconolactonase OS=Homo sapiens GN=PGLS PE=1 SV=2	-0.0116929	0.0117471	-0.0438121	456.594	547.698	440.2	-0.120143	0.150613	-0.626694	0.988595	1.00537	0.976469
O95359	>sp|O95359|TACC2_HUMAN Transforming acidic coiled-coil-containing protein 2 OS=Homo sapiens GN=TACC2 PE=1 SV=3	0.219281	-0.115592	0.0622383	38.6204	41.1421	44.5458	1.20352	-0.684059	0.39319	0.81938	0.996704	0.99691
O95373	>sp|O95373|IPO7_HUMAN Importin-7 OS=Homo sapiens GN=IPO7 PE=1 SV=1	0.0643185	0.208433	0.162279	79.4999	99.1038	93.4406	0.456018	1.74031	1.40639	0.963826	0.675816	0.770737
O95394	>sp|O95394|AGM1_HUMAN Phosphoacetylglucosamine mutase OS=Homo sapiens GN=PGM3 PE=1 SV=1	-0.153102	0.21482	-0.165136	19.1354	23.9465	21.2904	-0.627478	1.0016	-0.741736	0.930067	0.973422	0.966641
O95433	>sp|O95433|AHSA1_HUMAN Activator of 90 kDa heat shock protein ATPase homolog 1 OS=Homo sapiens GN=AHSA1 PE=1 SV=1	0.0168585	0.021373	0.126066	58.1033	69.2454	55.7034	0.107571	0.156322	0.879166	0.990357	1.00313	0.930038
O95479	>sp|O95479|G6PE_HUMAN GDH/6PGL endoplasmic bifunctional protein OS=Homo sapiens GN=H6PD PE=1 SV=2	-0.093088	0.0127221	0.0160842	212.088	238.706	223.804	-0.849117	0.138433	0.191113	0.898068	1.0014	1.00885
O95522	>sp|O95522|PRA12_HUMAN PRAME family member 12 OS=Homo sapiens GN=PRAMEF12 PE=2 SV=1	-0.132197	-0.231785	-0.21316	30.3835	33.451	32.2674	-0.659353	-1.25445	-1.16298	0.922462	0.892546	0.865146
O95573	>sp|O95573|ACSL3_HUMAN Long-chain-fatty-acid--CoA ligase 3 OS=Homo sapiens GN=ACSL3 PE=1 SV=3	0.0504997	-0.0848295	-0.101891	77.858	88.421	80.1123	0.355654	-0.679988	-0.829349	0.975555	0.993444	0.949583
O95671	>sp|O95671|ASML_HUMAN N-acetylserotonin O-methyltransferase-like protein OS=Homo sapiens GN=ASMTL PE=1 SV=3	0.114868	-0.0885622	-0.166774	35.243	38.067	39.8041	0.608093	-0.506968	-1.00152	0.938594	0.984716	0.904331
O95674	>sp|O95674|CDS2_HUMAN Phosphatidate cytidylyltransferase 2 OS=Homo sapiens GN=CDS2 PE=1 SV=1	-0.114651	-0.0536005	0.143589	97.7046	109.466	99.3244	-0.865803	-0.463218	1.27513	0.893396	0.985809	0.823995
O95714	>sp|O95714|HERC2_HUMAN E3 ubiquitin-protein ligase HERC2 OS=Homo sapiens GN=HERC2 PE=1 SV=2	0.219441	-0.0373184	-0.102024	39.7785	42.1839	46.6496	1.21831	-0.223204	-0.657957	0.811333	1.01047	0.978619
O95716	>sp|O95716|RAB3D_HUMAN Ras-related protein Rab-3D OS=Homo sapiens GN=RAB3D PE=1 SV=1	0.0255946	-0.0942995	-0.0314158	81.2329	85.4809	66.4181	0.182631	-0.746629	-0.236359	0.985137	1.00604	1.0142
O95718	>sp|O95718|ERR2_HUMAN Steroid hormone receptor ERR2 OS=Homo sapiens GN=ESRRB PE=1 SV=2	0.100821	-0.0306359	-0.0336568	32.738	35.8483	35.7812	0.518191	-0.170882	-0.192553	0.951431	1.00456	1.01106
O95747	>sp|O95747|OXSR1_HUMAN Serine/threonine-protein kinase OSR1 OS=Homo sapiens GN=OXSR1 PE=1 SV=1	-0.0685646	-0.0650215	0.0458468	76.368	81.5822	87.7235	-0.480178	-0.506029	0.387319	0.957351	0.983109	0.996504
O95757	>sp|O95757|HS74L_HUMAN Heat shock 70 kDa protein 4L OS=Homo sapiens GN=HSPA4L PE=1 SV=3	-0.148734	0.0183501	0.216806	38.5032	44.8185	36.5493	-0.815506	0.112594	1.25245	0.900595	0.999743	0.825943
O95782	>sp|O95782|AP2A1_HUMAN AP-2 complex subunit alpha-1 OS=Homo sapiens GN=AP2A1 PE=1 SV=3	0.0845551	-0.0243493	0.0140773	338.929	361.993	354.066	0.834646	-0.290625	0.190866	0.897552	1.00376	1.00857
O95810	>sp|O95810|SDPR_HUMAN Serum deprivation-response protein OS=Homo sapiens GN=SDPR PE=1 SV=3	-0.227146	-0.0242642	-0.0144023	1114.85	1252.59	972.551	-2.50761	-0.341235	-0.23857	0.182402	0.994716	1.01473
O95816	>sp|O95816|BAG2_HUMAN BAG family molecular chaperone regulator 2 OS=Homo sapiens GN=BAG2 PE=1 SV=1	0.163893	-0.104164	-0.0545678	28.7768	31.9342	29.9024	0.799203	-0.552381	-0.287419	0.905232	0.980633	1.01251
O95817	>sp|O95817|BAG3_HUMAN BAG family molecular chaperone regulator 3 OS=Homo sapiens GN=BAG3 PE=1 SV=3	0.122481	0.0347835	-0.136073	152.981	179.016	156.383	1.04084	0.350617	-1.43365	0.849089	0.994253	0.758676
O95831	>sp|O95831|AIFM1_HUMAN Apoptosis-inducing factor 1, mitochondrial OS=Homo sapiens GN=AIFM1 PE=1 SV=1	-0.170713	0.0156514	-0.0301377	406.016	463.209	349.517	-1.72713	0.195397	-0.407246	0.54067	1.00385	0.997143
O95833	>sp|O95833|CLIC3_HUMAN Chloride intracellular channel protein 3 OS=Homo sapiens GN=CLIC3 PE=1 SV=2	-0.524454	0.41903	-0.130467	27.7271	31.3683	30.0505	-2.51869	2.20469	-0.688769	0.179029	0.409722	0.968458
O95834	>sp|O95834|EMAL2_HUMAN Echinoderm microtubule-associated protein-like 2 OS=Homo sapiens GN=EML2 PE=2 SV=1	-0.00461585	0.0820835	-0.0063885	36.5927	39.5945	41.8655	-0.0248945	0.47788	-0.0392498	0.998672	0.989588	1.0078
O95861	>sp|O95861|BPNT1_HUMAN 3'(2'),5'-bisphosphate nucleotidase 1 OS=Homo sapiens GN=BPNT1 PE=1 SV=1	-0.058325	-0.0249982	-0.0506401	55.9146	63.1171	58.2166	-0.367614	-0.176346	-0.360005	0.977401	1.00399	1.00317
O95865	>sp|O95865|DDAH2_HUMAN N(G),N(G)-dimethylarginine dimethylaminohydrolase 2 OS=Homo sapiens GN=DDAH2 PE=1 SV=1	-0.000971381	-0.0638879	-0.0664696	612.358	804.326	642.268	-0.0104471	-0.86139	-1.02896	0.998402	0.975025	0.905146
O95881	>sp|O95881|TXD12_HUMAN Thioredoxin domain-containing protein 12 OS=Homo sapiens GN=TXNDC12 PE=1 SV=1	0.00159657	0.0628785	0.112868	37.7334	40.519	43.51	0.00859425	0.369697	0.705562	0.998618	0.995999	0.969507
O96000	>sp|O96000|NDUBA_HUMAN NADH dehydrogenase [ubiquinone] 1 beta subcomplex subunit 10 OS=Homo sapiens GN=NDUFB10 PE=1 SV=3	-0.0431958	-0.145662	0.00668787	155.318	170.533	167.091	-0.368577	-1.44798	0.0721218	0.977548	0.819705	1.00525
P00167	>sp|P00167|CYB5_HUMAN Cytochrome b5 OS=Homo sapiens GN=CYB5A PE=1 SV=2	-0.130177	-0.191005	-0.0261642	412.643	505.811	372.257	-1.31973	-2.41907	-0.359331	0.752457	0.277396	1.0021
P00325	>sp|P00325|ADH1B_HUMAN Alcohol dehydrogenase 1B OS=Homo sapiens GN=ADH1B PE=1 SV=2	-0.0179453	-0.224214	-0.222048	1008.54	1568.55	1110.15	-0.197146	-3.20455	-3.74418	0.987386	0.0471671	0.00875751
P00326	>sp|P00326|ADH1G_HUMAN Alcohol dehydrogenase 1C OS=Homo sapiens GN=ADH1C PE=1 SV=2	0.0618891	-0.113184	0.0114574	36.7963	39.4918	41.4988	0.333232	-0.658212	0.0701135	0.976085	0.99275	1.00605
P00338	>sp|P00338|LDHA_HUMAN L-lactate dehydrogenase A chain OS=Homo sapiens GN=LDHA PE=1 SV=2	0.0983563	0.0774538	0.00316858	1564.04	2021.99	1523.07	1.103	1.12352	0.0553853	0.841306	0.951378	1.00813
P00352	>sp|P00352|AL1A1_HUMAN Retinal dehydrogenase 1 OS=Homo sapiens GN=ALDH1A1 PE=1 SV=2	-0.038618	-0.0390622	-0.170315	2409.36	2949.56	2260.92	-0.439578	-0.576123	-3.07949	0.963345	0.982029	0.0512119
P00367	>sp|P00367|DHE3_HUMAN Glutamate dehydrogenase 1, mitochondrial OS=Homo sapiens GN=GLUD1 PE=1 SV=2	0.0134379	0.0180969	0.0554633	1244.09	1459.72	1219.95	0.149005	0.257401	0.946189	0.987786	1.00713	0.919671
P00387	>sp|P00387|NB5R3_HUMAN NADH-cytochrome b5 reductase 3 OS=Homo sapiens GN=CYB5R3 PE=1 SV=3	-0.0262282	0.0326681	0.0178833	1345.5	1643.68	1245.41	-0.292463	0.4683	0.30583	0.98783	0.98597	1.01085
P00390	>sp|P00390|GSHR_HUMAN Glutathione reductase, mitochondrial OS=Homo sapiens GN=GSR PE=1 SV=2	-0.0219451	-0.0684774	0.0355132	223.528	249.336	239.361	-0.202331	-0.753129	0.430893	0.987025	1.00583	0.999609
P00395	>sp|P00395|COX1_HUMAN Cytochrome c oxidase subunit 1 OS=Homo sapiens GN=MT-CO1 PE=1 SV=1	-0.27097	0.0161996	-0.093961	37.2	39.732	42.3492	-1.46575	0.0944521	-0.580273	0.67541	0.999809	0.974296
P00403	>sp|P00403|COX2_HUMAN Cytochrome c oxidase subunit 2 OS=Homo sapiens GN=MT-CO2 PE=1 SV=1	-0.231906	-0.0730954	-0.171465	84.6525	104.076	76.2677	-1.67735	-0.620825	-1.36745	0.56682	0.985089	0.78797
P00441	>sp|P00441|SODC_HUMAN Superoxide dismutase [Cu-Zn] OS=Homo sapiens GN=SOD1 PE=1 SV=2	0.0441162	-0.0535778	-0.190546	540.757	655.959	500.455	0.460817	-0.704603	-2.80518	0.963535	1.00315	0.0985391
P00450	>sp|P00450|CERU_HUMAN Ceruloplasmin OS=Homo sapiens GN=CP PE=1 SV=1	-0.0654909	0.113512	0.235762	2015.7	2420.23	1902.2	-0.741455	1.66084	4.20592	0.922673	0.721334	0.00176143
P00491	>sp|P00491|PNPH_HUMAN Purine nucleoside phosphorylase OS=Homo sapiens GN=PNP PE=1 SV=2	-0.170174	0.0854587	0.00299666	192.462	226.3	188.202	-1.52203	0.917519	0.0336558	0.637593	0.969114	1.00889
P00492	>sp|P00492|HPRT_HUMAN Hypoxanthine-guanine phosphoribosyltransferase OS=Homo sapiens GN=HPRT1 PE=1 SV=2	-0.415617	0.00640095	-0.0923709	28.1205	29.9546	27.8997	-2.00773	0.0329981	-0.471107	0.415365	0.998955	0.996483
P00505	>sp|P00505|AATM_HUMAN Aspartate aminotransferase, mitochondrial OS=Homo sapiens GN=GOT2 PE=1 SV=3	-0.114506	-0.0917532	-0.0880017	66.9171	72.5964	74.5041	-0.767803	-0.683373	-0.694997	0.914124	0.99673	0.968803
P00533	>sp|P00533|EGFR_HUMAN Epidermal growth factor receptor OS=Homo sapiens GN=EGFR PE=1 SV=2	-0.188603	0.158133	0.119869	48.3009	56.3565	49.0565	-1.12712	1.06625	0.790516	0.829818	0.975342	0.964641
P00558	>sp|P00558|PGK1_HUMAN Phosphoglycerate kinase 1 OS=Homo sapiens GN=PGK1 PE=1 SV=3	-0.0183516	0.0793409	0.0135902	1927.18	2346.23	1908.29	-0.2076	1.15925	0.24251	0.989545	0.928622	1.01304
P00568	>sp|P00568|KAD1_HUMAN Adenylate kinase isoenzyme 1 OS=Homo sapiens GN=AK1 PE=1 SV=3	-0.0327786	0.0946875	0.00350356	424.577	502.337	467.867	-0.333602	1.1979	0.0508183	0.97626	0.908121	1.00749
P00813	>sp|P00813|ADA_HUMAN Adenosine deaminase OS=Homo sapiens GN=ADA PE=1 SV=3	0.163054	0.0680265	-0.0269761	22.0047	26.0496	22.563	0.709966	0.329472	-0.12454	0.923888	0.993114	1.00803
P00846	>sp|P00846|ATP6_HUMAN ATP synthase subunit a OS=Homo sapiens GN=MT-ATP6 PE=1 SV=1	-0.105736	0.032838	0.127675	36.5442	39.4556	41.6228	-0.568019	0.190892	0.782355	0.94446	1.00152	0.962608
P00915	>sp|P00915|CAH1_HUMAN Carbonic anhydrase 1 OS=Homo sapiens GN=CA1 PE=1 SV=2	-0.299911	0.0148798	-0.00724084	975.464	1537.99	1022.14	-3.28531	0.212392	-0.120772	0.0365963	1.00725	1.00851
P00918	>sp|P00918|CAH2_HUMAN Carbonic anhydrase 2 OS=Homo sapiens GN=CA2 PE=1 SV=2	-0.198312	0.015934	0.0105848	577.298	916.654	733.077	-2.08579	0.217872	0.167777	0.367038	1.00878	1.01136
P00966	>sp|P00966|ASSY_HUMAN Argininosuccinate synthase OS=Homo sapiens GN=ASS1 PE=1 SV=2	0.108787	0.0457725	-0.0201125	829.56	934.195	867.344	1.17876	0.627069	-0.327603	0.824301	0.989061	1.00752
P01009	>sp|P01009|A1AT_HUMAN Alpha-1-antitrypsin OS=Homo sapiens GN=SERPINA1 PE=1 SV=3	0.019541	-0.0566238	0.0634131	2822.23	3795.79	2641.74	0.223025	-0.842086	1.15872	0.99014	0.985222	0.864822
P01011	>sp|P01011|AACT_HUMAN Alpha-1-antichymotrypsin OS=Homo sapiens GN=SERPINA3 PE=1 SV=2	0.0676066	0.0892618	0.117419	862.748	913.436	748.112	0.734485	1.22008	1.86761	0.91872	0.909301	0.514269
P01033	>sp|P01033|TIMP1_HUMAN Metalloproteinase inhibitor 1 OS=Homo sapiens GN=TIMP1 PE=1 SV=1	-0.13381	0.141367	0.243544	59.39	66.7175	62.2102	-0.861326	1.01916	1.78172	0.894721	0.9728	0.570227
P01034	>sp|P01034|CYTC_HUMAN Cystatin-C OS=Homo sapiens GN=CST3 PE=1 SV=1	0.0653676	-0.00119191	0.011874	62.2933	67.9406	68.5637	0.427614	-0.00865369	0.0905501	0.968277	0.998571	1.00637
P01112	>sp|P01112|RASH_HUMAN GTPase HRas OS=Homo sapiens GN=HRAS PE=1 SV=1	0.00777896	-0.483834	0.0477628	97.3887	83.8294	105.762	0.0585555	-3.80346	0.434784	1.00057	0.00805523	0.997893
P01889	>sp|P01889|1B07_HUMAN HLA class I histocompatibility antigen, B-7 alpha chain OS=Homo sapiens GN=HLA-B PE=1 SV=3	-0.0376718	0.0675211	0.0404845	87.4309	107.595	78.9472	-0.275291	0.580091	0.327533	0.989719	0.98169	1.00702
P01892	>sp|P01892|1A02_HUMAN HLA class I histocompatibility antigen, A-2 alpha chain OS=Homo sapiens GN=HLA-A PE=1 SV=1	-0.206302	0.221986	0.167599	59.3836	66.7366	62.236	-1.32785	1.60054	1.22634	0.751813	0.745899	0.830877
P01903	>sp|P01903|DRA_HUMAN HLA class II histocompatibility antigen, DR alpha chain OS=Homo sapiens GN=HLA-DRA PE=1 SV=1	-0.254402	0.0298472	0.00672758	299.24	345.835	298.086	-2.4653	0.353017	0.0870708	0.196717	0.99755	1.00523
P01912	>sp|P01912|2B13_HUMAN HLA class II histocompatibility antigen, DRB1-3 chain OS=Homo sapiens GN=HLA-DRB1 PE=1 SV=2	-0.233173	-0.112249	-0.187316	68.5058	79.6828	66.993	-1.57571	-0.865953	-1.41447	0.606406	0.974925	0.763888
P02452	>sp|P02452|CO1A1_HUMAN Collagen alpha-1(I) chain OS=Homo sapiens GN=COL1A1 PE=1 SV=5	-0.01996	-0.329351	0.00251068	243.139	289.34	218.267	-0.186925	-3.75017	0.0295963	0.98653	0.00952238	1.00784
P02458	>sp|P02458|CO2A1_HUMAN Collagen alpha-1(II) chain OS=Homo sapiens GN=COL2A1 PE=1 SV=3	-0.0619465	-0.224043	-0.179908	56.9425	67.2689	53.7886	-0.392959	-1.62037	-1.23561	0.976455	0.742018	0.827005
P02461	>sp|P02461|CO3A1_HUMAN Collagen alpha-1(III) chain OS=Homo sapiens GN=COL3A1 PE=1 SV=4	0.194228	-0.228507	0.17345	35.5858	38.3831	39.009	1.03224	-1.31273	1.03213	0.852319	0.869708	0.906414
P02462	>sp|P02462|CO4A1_HUMAN Collagen alpha-1(IV) chain OS=Homo sapiens GN=COL4A1 PE=1 SV=3	0.277889	-0.0269294	-0.106619	180.669	212.544	179.318	2.45201	-0.284476	-1.17805	0.201694	1.00602	0.853902
P02511	>sp|P02511|CRYAB_HUMAN Alpha-crystallin B chain OS=Homo sapiens GN=CRYAB PE=1 SV=2	0.690278	-0.0933116	-0.548629	781.165	1542.75	814.879	7.44787	-1.33219	-8.84965	3.7467e-11	0.858241	0
P02533	>sp|P02533|K1C14_HUMAN Keratin, type I cytoskeletal 14 OS=Homo sapiens GN=KRT14 PE=1 SV=4	-0.140385	0.54548	0.147709	165.822	121.513	127.903	-1.21571	4.88199	1.4462	0.811195	0.000113183	0.758523
P02538	>sp|P02538|K2C6A_HUMAN Keratin, type II cytoskeletal 6A OS=Homo sapiens GN=KRT6A PE=1 SV=3	-0.236891	0.169812	0.225041	182.782	186.093	169.533	-2.09575	1.73047	2.43909	0.365827	0.676065	0.214178
P02545	>sp|P02545|LMNA_HUMAN Prelamin-A/C OS=Homo sapiens GN=LMNA PE=1 SV=1	-0.0391103	0.0979536	0.0790004	2889.51	3734.25	2850.23	-0.447179	1.45603	1.45025	0.963029	0.814914	0.755981
P02549	>sp|P02549|SPTA1_HUMAN Spectrin alpha chain, erythrocytic 1 OS=Homo sapiens GN=SPTA1 PE=1 SV=5	-0.135293	-0.0521419	-0.0388485	483.966	539.989	472.067	-1.39746	-0.667101	-0.564619	0.715157	0.990614	0.978372
P02724	>sp|P02724|GLPA_HUMAN Glycophorin-A OS=Homo sapiens GN=GYPA PE=1 SV=2	-0.638207	0.127696	0.309039	51.6077	56.8815	49.7542	-3.90743	0.864249	2.05085	0.00539445	0.975209	0.406417
P02730	>sp|P02730|B3AT_HUMAN Band 3 anion transport protein OS=Homo sapiens GN=SLC4A1 PE=1 SV=3	-0.338567	-0.0272025	0.0247091	1156.24	1385.44	1077.14	-3.7449	-0.385486	0.415022	0.0095086	0.999645	0.996181
P02749	>sp|P02749|APOH_HUMAN Beta-2-glycoprotein 1 OS=Homo sapiens GN=APOH PE=1 SV=3	0.100632	0.227483	0.384962	874.217	974.499	850.114	1.09435	3.12947	6.25111	0.842008	0.0593163	7.43315e-08
P02750	>sp|P02750|A2GL_HUMAN Leucine-rich alpha-2-glycoprotein OS=Homo sapiens GN=LRG1 PE=1 SV=2	-0.0391099	0.028236	0.0743625	397.47	477.13	382.106	-0.39474	0.354249	1.028	0.976923	0.996857	0.904218
P02751	>sp|P02751|FINC_HUMAN Fibronectin OS=Homo sapiens GN=FN1 PE=1 SV=4	0.0784436	0.0776725	0.181029	298.889	329.63	333.597	0.759814	0.909673	2.41629	0.916771	0.969213	0.225311
P02753	>sp|P02753|RET4_HUMAN Retinol-binding protein 4 OS=Homo sapiens GN=RBP4 PE=1 SV=3	0.0506639	0.172273	0.318297	235.68	265.493	242.255	0.471245	1.92328	3.87626	0.959639	0.578872	0.00571599
P02763	>sp|P02763|A1AG1_HUMAN Alpha-1-acid glycoprotein 1 OS=Homo sapiens GN=ORM1 PE=1 SV=1	0.0906616	-0.0422833	0.336956	637.225	1214.41	819.879	0.962002	-0.593174	5.44055	0.876537	0.983733	6.99666e-06
P02765	>sp|P02765|FETUA_HUMAN Alpha-2-HS-glycoprotein OS=Homo sapiens GN=AHSG PE=1 SV=1	0.0279563	-0.0380608	0.0822136	767.083	902.744	690.566	0.301057	-0.519607	1.28961	0.987427	0.979804	0.814503
P02766	>sp|P02766|TTHY_HUMAN Transthyretin OS=Homo sapiens GN=TTR PE=1 SV=1	-0.0067593	0.124327	0.0776682	371.637	448.471	349.324	-0.0677601	1.54363	1.04937	0.997736	0.767466	0.908861
P02774	>sp|P02774|VTDB_HUMAN Vitamin D-binding protein OS=Homo sapiens GN=GC PE=1 SV=1	0.00813181	0.0879368	0.204018	1799.99	2146.15	1673.76	0.0915063	1.27944	3.59877	0.993281	0.881414	0.0128486
P02786	>sp|P02786|TFR1_HUMAN Transferrin receptor protein 1 OS=Homo sapiens GN=TFRC PE=1 SV=2	0.129519	-0.109227	0.0845543	35.2179	38.0439	38.9853	0.68547	-0.625101	0.50301	0.919037	0.989911	0.995266
P02792	>sp|P02792|FRIL_HUMAN Ferritin light chain OS=Homo sapiens GN=FTL PE=1 SV=2	0.165399	-0.253073	-0.913307	545.52	545.933	412.904	1.72968	-3.24315	-12.8679	0.542141	0.0444901	0
P02794	>sp|P02794|FRIH_HUMAN Ferritin heavy chain OS=Homo sapiens GN=FTH1 PE=1 SV=2	0.0676093	0.0169047	-0.373033	430.184	508.482	426.447	0.688669	0.214276	-5.29638	0.919617	1.00805	1.474e-05
P03952	>sp|P03952|KLKB1_HUMAN Plasma kallikrein OS=Homo sapiens GN=KLKB1 PE=1 SV=1	0.00968063	0.199455	0.254591	35.4109	38.8814	40.6311	0.0512645	1.1522	1.54318	0.999148	0.930627	0.696484
P04003	>sp|P04003|C4BPA_HUMAN C4b-binding protein alpha chain OS=Homo sapiens GN=C4BPA PE=1 SV=2	0.192061	0.151904	0.283838	267.597	294.77	297.152	1.82732	1.73685	3.6703	0.498144	0.673809	0.0104439
P04004	>sp|P04004|VTNC_HUMAN Vitronectin OS=Homo sapiens GN=VTN PE=1 SV=1	-0.100379	0.22187	0.256105	504.725	518.25	383.748	-1.0416	2.82073	3.54424	0.850121	0.123485	0.0153047
P04040	>sp|P04040|CATA_HUMAN Catalase OS=Homo sapiens GN=CAT PE=1 SV=3	-0.136226	-0.0210748	-0.0787909	2113.14	2767.35	2089.78	-1.54434	-0.310078	-1.41627	0.623303	1.00037	0.76603
P04066	>sp|P04066|FUCO_HUMAN Tissue alpha-L-fucosidase OS=Homo sapiens GN=FUCA1 PE=1 SV=4	0.372603	0.0517839	0.194145	51.4366	59.3988	52.4953	2.27836	0.35661	1.31922	0.274664	0.996737	0.805088
P04075	>sp|P04075|ALDOA_HUMAN Fructose-bisphosphate aldolase A OS=Homo sapiens GN=ALDOA PE=1 SV=2	0.0844261	-0.0156341	-0.0444565	2056.62	2562.99	1883.04	0.956006	-0.229314	-0.792416	0.879577	1.00777	0.964894
P04080	>sp|P04080|CYTB_HUMAN Cystatin-B OS=Homo sapiens GN=CSTB PE=1 SV=2	0.0789349	0.00509961	0.0789913	310.265	378.901	287.314	0.769012	0.0614086	1.01174	0.913437	0.996421	0.903368
P04083	>sp|P04083|ANXA1_HUMAN Annexin A1 OS=Homo sapiens GN=ANXA1 PE=1 SV=2	0.254945	0.170589	0.0919435	2135.2	2742.25	1902.64	2.89059	2.50902	1.64027	0.0885141	0.239209	0.648639
P04179	>sp|P04179|SODM_HUMAN Superoxide dismutase [Mn], mitochondrial OS=Homo sapiens GN=SOD2 PE=1 SV=2	-0.139041	0.104847	-0.00307946	675.49	813.297	614.393	-1.48324	1.41541	-0.0472725	0.662396	0.821474	1.006
P04181	>sp|P04181|OAT_HUMAN Ornithine aminotransferase, mitochondrial OS=Homo sapiens GN=OAT PE=1 SV=1	-0.0701143	0.0346154	-0.0717136	36.6627	39.5615	41.9882	-0.377168	0.201455	-0.441176	0.975549	1.00426	0.998525
P04196	>sp|P04196|HRG_HUMAN Histidine-rich glycoprotein OS=Homo sapiens GN=HRG PE=1 SV=1	0.272376	0.00600134	0.265821	328.892	396.823	306.655	2.67727	0.0728996	3.46768	0.130359	1.00009	0.0188591
P04216	>sp|P04216|THY1_HUMAN Thy-1 membrane glycoprotein OS=Homo sapiens GN=THY1 PE=1 SV=2	0.0631793	0.11337	0.15757	193.409	235.636	190.532	0.565443	1.22966	1.77698	0.943405	0.913441	0.570641
P04217	>sp|P04217|A1BG_HUMAN Alpha-1B-glycoprotein OS=Homo sapiens GN=A1BG PE=1 SV=4	0.122445	0.106127	0.257942	928.972	1138.14	843.71	1.33694	1.4808	4.18361	0.749961	0.821911	0.00183862
P04229	>sp|P04229|2B11_HUMAN HLA class II histocompatibility antigen, DRB1-1 beta chain OS=Homo sapiens GN=HLA-DRB1 PE=1 SV=2	0.150062	-0.091155	0.00872835	183.2	272.799	251.109	1.32799	-1.02413	0.10746	0.752918	0.973146	1.00842
P04264	>sp|P04264|K2C1_HUMAN Keratin, type II cytoskeletal 1 OS=Homo sapiens GN=KRT1 PE=1 SV=6	0.27707	0.509702	0.36051	905.872	743.287	857.575	3.02052	6.80936	5.86196	0.0687702	2.11305e-09	7.74722e-07
P04271	>sp|P04271|S100B_HUMAN Protein S100-B OS=Homo sapiens GN=S100B PE=1 SV=2	0.264142	-0.0662912	0.285308	245.96	299.568	228.238	2.47661	-0.760667	3.41102	0.194126	1.00426	0.021922
P04275	>sp|P04275|VWF_HUMAN von Willebrand factor OS=Homo sapiens GN=VWF PE=1 SV=4	0.0430438	0.108761	0.133648	289.019	331.31	301.991	0.414639	1.27511	1.73604	0.97308	0.879962	0.587815
P04350	>sp|P04350|TBB4A_HUMAN Tubulin beta-4A chain OS=Homo sapiens GN=TUBB4A PE=1 SV=2	0.0309643	0.099665	-0.0107678	503.228	587.85	474.736	0.32098	1.29113	-0.156695	0.982849	0.873173	1.00913
P04406	>sp|P04406|G3P_HUMAN Glyceraldehyde-3-phosphate dehydrogenase OS=Homo sapiens GN=GAPDH PE=1 SV=3	-0.085738	0.0707338	0.0414	2233.42	2875.94	2053.23	-0.973644	1.04226	0.743147	0.873865	0.970904	0.966558
P04632	>sp|P04632|CPNS1_HUMAN Calpain small subunit 1 OS=Homo sapiens GN=CAPNS1 PE=1 SV=1	-0.0546526	0.0651895	0.0123176	686.605	809.109	666.372	-0.583917	0.879527	0.191978	0.940457	0.979175	1.00956
P04731	>sp|P04731|MT1A_HUMAN Metallothionein-1A OS=Homo sapiens GN=MT1A PE=1 SV=2	0.0824444	0.0534406	-0.0530573	48.792	56.4722	49.9805	0.494402	0.360636	-0.352807	0.957998	0.996058	1.00243
P04732	>sp|P04732|MT1E_HUMAN Metallothionein-1E OS=Homo sapiens GN=MT1E PE=1 SV=1	0.100085	-0.225081	-0.281611	79.5168	96.3669	73.6279	0.709717	-1.86082	-2.21304	0.922681	0.607451	0.306576
P04792	>sp|P04792|HSPB1_HUMAN Heat shock protein beta-1 OS=Homo sapiens GN=HSPB1 PE=1 SV=2	0.17012	0.00192787	-0.0697033	1246.42	1666.3	1045.67	1.88867	0.0276596	-1.16617	0.481853	0.999431	0.864438
P04839	>sp|P04839|CY24B_HUMAN Cytochrome b-245 heavy chain OS=Homo sapiens GN=CYBB PE=1 SV=2	-0.0109936	0.145303	-0.0209418	68.6385	82.1249	74.5367	-0.0744461	1.1336	-0.165419	0.997002	0.941659	1.01153
P04843	>sp|P04843|RPN1_HUMAN Dolichyl-diphosphooligosaccharide--protein glycosyltransferase subunit 1 OS=Homo sapiens GN=RPN1 PE=1 SV=1	-0.0641578	0.0306067	-0.0379315	1035.51	1178.12	1055.69	-0.705464	0.428301	-0.635421	0.922523	0.996136	0.975051
P04844	>sp|P04844|RPN2_HUMAN Dolichyl-diphosphooligosaccharide--protein glycosyltransferase subunit 2 OS=Homo sapiens GN=RPN2 PE=1 SV=3	-0.0596802	0.117972	0.0654569	530.471	609.848	530.59	-0.62258	1.53623	0.975714	0.9302	0.776706	0.904459
P04899	>sp|P04899|GNAI2_HUMAN Guanine nucleotide-binding protein G(i) subunit alpha-2 OS=Homo sapiens GN=GNAI2 PE=1 SV=3	0.0443531	-0.00100114	0.0437398	754.691	900.865	721.968	0.477144	-0.0136646	0.691485	0.959399	0.998786	0.970742
P04908	>sp|P04908|H2A1B_HUMAN Histone H2A type 1-B/E OS=Homo sapiens GN=HIST1H2AB PE=1 SV=2	-0.624572	0.150767	-0.222126	112.891	192.583	138.46	-4.91267	1.55104	-2.23971	0.000101438	0.764362	0.300684
P04921	>sp|P04921|GLPC_HUMAN Glycophorin-C OS=Homo sapiens GN=GYPC PE=1 SV=1	-0.0440741	-0.0801552	-0.0569572	75.0807	89.6047	70.761	-0.307021	-0.645624	-0.440185	0.984234	0.991466	0.998337
P05023	>sp|P05023|AT1A1_HUMAN Sodium/potassium-transporting ATPase subunit alpha-1 OS=Homo sapiens GN=ATP1A1 PE=1 SV=1	-0.101748	0.062631	0.0439306	294.941	336.008	277.086	-0.983851	0.736425	0.556837	0.867292	1.00843	0.982483
P05026	>sp|P05026|AT1B1_HUMAN Sodium/potassium-transporting ATPase subunit beta-1 OS=Homo sapiens GN=ATP1B1 PE=1 SV=1	-0.00786654	-0.0274413	-0.0531221	38.3387	40.9261	44.321	-0.0431458	-0.162031	-0.334839	0.998867	1.00477	1.00413
P05062	>sp|P05062|ALDOB_HUMAN Fructose-bisphosphate aldolase B OS=Homo sapiens GN=ALDOB PE=1 SV=2	0.210406	0.124707	0.0719513	78.5859	93.8464	74.5215	1.48659	1.02132	0.568293	0.663507	0.97215	0.978335
P05091	>sp|P05091|ALDH2_HUMAN Aldehyde dehydrogenase, mitochondrial OS=Homo sapiens GN=ALDH2 PE=1 SV=2	0.00310987	-0.1549	0.089625	2346.82	2983.96	2072.34	0.0351704	-2.28557	1.60997	0.999774	0.364308	0.659727
P05107	>sp|P05107|ITB2_HUMAN Integrin beta-2 OS=Homo sapiens GN=ITGB2 PE=1 SV=2	0.115605	0.0815911	-0.0689039	37.5873	40.4236	43.4668	0.627763	0.479237	-0.43054	0.930428	0.990038	0.998099
P05109	>sp|P05109|S10A8_HUMAN Protein S100-A8 OS=Homo sapiens GN=S100A8 PE=1 SV=1	0.105874	0.244226	-0.0743177	384.657	459.706	367.278	1.06346	3.04509	-1.01717	0.852297	0.0745304	0.906946
P05141	>sp|P05141|ADT2_HUMAN ADP/ATP translocase 2 OS=Homo sapiens GN=SLC25A5 PE=1 SV=7	-0.121164	-0.0801269	-0.0123256	304.276	363.888	281.35	-1.17729	-0.957349	-0.156923	0.823916	0.966657	1.00941
P05154	>sp|P05154|IPSP_HUMAN Plasma serine protease inhibitor OS=Homo sapiens GN=SERPINA5 PE=1 SV=3	-0.202163	0.142641	-0.00236639	51.9156	59.5262	53.9198	-1.24049	0.983135	-0.0162697	0.793269	0.973339	1.00741
P05155	>sp|P05155|IC1_HUMAN Plasma protease C1 inhibitor OS=Homo sapiens GN=SERPING1 PE=1 SV=2	0.00558546	0.114273	0.207441	585.58	675.787	583.378	0.0586471	1.50865	3.15243	1.00094	0.796724	0.0451655
P05164	>sp|P05164|PERM_HUMAN Myeloperoxidase OS=Homo sapiens GN=MPO PE=1 SV=1	0.812789	0.149102	0.22375	285.111	398.114	365.79	7.81522	1.81227	3.05924	2.63234e-12	0.625809	0.0542393
P05165	>sp|P05165|PCCA_HUMAN Propionyl-CoA carboxylase alpha chain, mitochondrial OS=Homo sapiens GN=PCCA PE=1 SV=4	-0.10636	-0.0529016	-0.0801848	105.413	113.219	119.125	-0.820901	-0.462434	-0.764265	0.901336	0.986032	0.970015
P05166	>sp|P05166|PCCB_HUMAN Propionyl-CoA carboxylase beta chain, mitochondrial OS=Homo sapiens GN=PCCB PE=1 SV=3	-0.0878064	-0.101051	-0.0223393	141.047	163.563	136.576	-0.731944	-0.992345	-0.224117	0.920255	0.970868	1.01274
P05198	>sp|P05198|IF2A_HUMAN Eukaryotic translation initiation factor 2 subunit 1 OS=Homo sapiens GN=EIF2S1 PE=1 SV=3	-0.0394204	0.0183697	0.0854259	119.538	71.7492	61.6002	-0.315024	0.136203	0.622312	0.981713	1.00101	0.974203
P05204	>sp|P05204|HMGN2_HUMAN Non-histone chromosomal protein HMG-17 OS=Homo sapiens GN=HMGN2 PE=1 SV=3	-0.580713	-0.132727	0.0451696	36.4281	68.1833	66.2019	-3.11529	-0.964975	0.339366	0.0558588	0.963834	1.00526
P05362	>sp|P05362|ICAM1_HUMAN Intercellular adhesion molecule 1 OS=Homo sapiens GN=ICAM1 PE=1 SV=2	-0.153036	0.271702	0.187947	62.0961	74.4058	61.6854	-1.00039	2.04268	1.36998	0.861283	0.520911	0.788921
P05386	>sp|P05386|RLA1_HUMAN 60S acidic ribosomal protein P1 OS=Homo sapiens GN=RPLP1 PE=1 SV=1	-0.210408	-0.0860607	-0.10408	181.153	224.255	158.56	-1.8579	-0.921845	-1.10196	0.49605	0.967415	0.890708
P05387	>sp|P05387|RLA2_HUMAN 60S acidic ribosomal protein P2 OS=Homo sapiens GN=RPLP2 PE=1 SV=1	-0.177271	-0.0144382	0.00161017	402.138	493.409	358.592	-1.79129	-0.182135	0.0219031	0.512299	1.00363	1.0076
P05388	>sp|P05388|RLA0_HUMAN 60S acidic ribosomal protein P0 OS=Homo sapiens GN=RPLP0 PE=1 SV=1	-0.0962921	-0.0651557	0.0258263	182.228	227.857	160.673	-0.851418	-0.700759	0.274719	0.897742	1.00111	1.01295
P05452	>sp|P05452|TETN_HUMAN Tetranectin OS=Homo sapiens GN=CLEC3B PE=1 SV=3	0.0920124	0.0335881	0.133017	332.964	414.908	326.546	0.905941	0.411347	1.76531	0.884802	0.997047	0.574311
P05455	>sp|P05455|LA_HUMAN Lupus La protein OS=Homo sapiens GN=SSB PE=1 SV=2	-0.130211	-0.0227175	-0.126913	252.241	288.707	260.59	-1.22657	-0.258547	-1.57995	0.804911	1.00816	0.676433
P05496	>sp|P05496|AT5G1_HUMAN ATP synthase F(0) complex subunit C1, mitochondrial OS=Homo sapiens GN=ATP5G1 PE=2 SV=2	-0.0809264	0.120051	-0.206418	27.3674	31.6035	30.935	-0.386609	0.63372	-1.10447	0.977839	0.993448	0.889583
P05546	>sp|P05546|HEP2_HUMAN Heparin cofactor 2 OS=Homo sapiens GN=SERPIND1 PE=1 SV=3	-0.00544602	0.228441	0.370047	400.997	476.111	399.233	-0.055173	2.86501	5.17136	0.998976	0.109854	2.75512e-05
P05556	>sp|P05556|ITB1_HUMAN Integrin beta-1 OS=Homo sapiens GN=ITGB1 PE=1 SV=2	0.0319116	-0.00332791	-0.0754766	1563.43	1730.25	1476.83	0.357737	-0.0478556	-1.31518	0.976229	0.994983	0.806529
P05783	>sp|P05783|K1C18_HUMAN Keratin, type I cytoskeletal 18 OS=Homo sapiens GN=KRT18 PE=1 SV=2	-0.343194	0.162484	0.0546542	392.012	462.768	377.703	-3.45644	2.02817	0.753359	0.0227682	0.525359	0.966465
P05787	>sp|P05787|K2C8_HUMAN Keratin, type II cytoskeletal 8 OS=Homo sapiens GN=KRT8 PE=1 SV=7	-0.638038	0.117846	0.0113251	418.637	794.04	610.577	-6.4793	1.58658	0.173642	2.73104e-08	0.745792	1.01045
P05937	>sp|P05937|CALB1_HUMAN Calbindin OS=Homo sapiens GN=CALB1 PE=1 SV=2	-0.127797	0.0479884	0.0575286	80.8351	97.9279	75.0042	-0.911204	0.398998	0.455607	0.885307	0.998621	0.998703
P06241	>sp|P06241|FYN_HUMAN Tyrosine-protein kinase Fyn OS=Homo sapiens GN=FYN PE=1 SV=3	-0.393045	0.00443986	0.121567	41.108	46.928	37.8279	-2.21024	0.0277717	0.713363	0.310271	0.999771	0.969645
P06276	>sp|P06276|CHLE_HUMAN Cholinesterase OS=Homo sapiens GN=BCHE PE=1 SV=1	-0.20564	0.201008	0.231142	39.9249	48.2772	39.9363	-1.14349	1.27222	1.39015	0.820077	0.881187	0.781542
P06396	>sp|P06396|GELS_HUMAN Gelsolin OS=Homo sapiens GN=GSN PE=1 SV=1	0.105712	0.130089	0.0310354	1806.87	2105.86	1719.07	1.19196	1.89094	0.548795	0.821843	0.59409	0.985488
P06454	>sp|P06454|PTMA_HUMAN Prothymosin alpha OS=Homo sapiens GN=PTMA PE=1 SV=2	-0.136731	0.0186845	-0.251961	152.762	257.437	212.229	-1.16184	0.207082	-2.94363	0.818015	1.0056	0.0732494
P06576	>sp|P06576|ATPB_HUMAN ATP synthase subunit beta, mitochondrial OS=Homo sapiens GN=ATP5B PE=1 SV=3	-0.0590479	-0.0426908	0.0150261	2352.28	3078.38	2089.26	-0.671589	-0.630614	0.27009	0.920956	0.994902	1.01203
P06702	>sp|P06702|S10A9_HUMAN Protein S100-A9 OS=Homo sapiens GN=S100A9 PE=1 SV=1	0.15838	0.289386	-0.0889103	388.907	463.43	360.19	1.59322	3.61306	-1.21084	0.605621	0.0146424	0.835798
P06703	>sp|P06703|S10A6_HUMAN Protein S100-A6 OS=Homo sapiens GN=S100A6 PE=1 SV=1	0.031818	0.157732	0.0574372	393.92	549.478	307.17	0.32047	2.02331	0.749626	0.982812	0.528759	0.966039
P06730	>sp|P06730|IF4E_HUMAN Eukaryotic translation initiation factor 4E OS=Homo sapiens GN=EIF4E PE=1 SV=2	-0.105677	0.0915917	-0.0387887	72.2902	78.3953	82.7239	-0.726989	0.702297	-0.319925	0.921638	1.00087	1.00848
P06733	>sp|P06733|ENOA_HUMAN Alpha-enolase OS=Homo sapiens GN=ENO1 PE=1 SV=2	-0.0254831	0.0445413	-0.0147935	2712.05	3357.5	2428.18	-0.291004	0.659896	-0.268825	0.987658	0.99146	1.01164
P06737	>sp|P06737|PYGL_HUMAN Glycogen phosphorylase, liver form OS=Homo sapiens GN=PYGL PE=1 SV=4	0.0653624	0.0452907	-0.0580827	2522.76	2847.62	2471.12	0.744394	0.667107	-1.05672	0.922222	0.991427	0.905526
P06744	>sp|P06744|G6PI_HUMAN Glucose-6-phosphate isomerase OS=Homo sapiens GN=GPI PE=1 SV=4	0.0626607	0.0361605	0.00583263	1709.09	2088.34	1579.44	0.70504	0.5254	0.102319	0.920793	0.981321	1.00776
P06748	>sp|P06748|NPM_HUMAN Nucleophosmin OS=Homo sapiens GN=NPM1 PE=1 SV=2	-0.188783	-0.00730067	-0.112645	554.707	651.185	542.918	-1.97788	-0.0959187	-1.68715	0.43221	0.999918	0.620349
P06753-2	>sp|P06753-2|TPM3_HUMAN Isoform 2 of Tropomyosin alpha-3 chain OS=Homo sapiens GN=TPM3	-0.08144	0.0650328	0.0192608	1250.93	1544.79	1179.6	-0.904578	0.928542	0.327252	0.884744	0.970177	1.00673
P06756	>sp|P06756|ITAV_HUMAN Integrin alpha-V OS=Homo sapiens GN=ITGAV PE=1 SV=2	0.115558	0.0696072	0.0326489	122.4	137.155	133.661	0.928763	0.647791	0.324947	0.881043	0.992786	1.00737
P06858	>sp|P06858|LIPL_HUMAN Lipoprotein lipase OS=Homo sapiens GN=LPL PE=1 SV=1	0.279313	-0.414781	-0.0415976	24.3345	27.5224	21.5325	1.26971	-2.05911	-0.187845	0.77585	0.514374	1.00886
P07099	>sp|P07099|HYEP_HUMAN Epoxide hydrolase 1 OS=Homo sapiens GN=EPHX1 PE=1 SV=1	0.0963717	0.0668043	0.0130488	1543.52	1976.38	1484.84	1.08016	0.967879	0.227501	0.845916	0.966697	1.01318
P07108	>sp|P07108|ACBP_HUMAN Acyl-CoA-binding protein OS=Homo sapiens GN=DBI PE=1 SV=2	0.117826	-0.208698	-0.165035	481.999	699.655	442.209	1.21617	-2.76747	-2.36317	0.811795	0.139528	0.249772
P07195	>sp|P07195|LDHB_HUMAN L-lactate dehydrogenase B chain OS=Homo sapiens GN=LDHB PE=1 SV=2	0.146541	-0.0241518	-0.17643	1705.45	2158.98	1563.27	1.64896	-0.3515	-3.0919	0.58482	0.995646	0.0501645
P07203	>sp|P07203|GPX1_HUMAN Glutathione peroxidase 1 OS=Homo sapiens GN=GPX1 PE=1 SV=4	0.0881869	0.0897533	0.178264	983.369	1173.85	943.757	0.966267	1.2556	2.94027	0.876746	0.893977	0.0726654
P07237	>sp|P07237|PDIA1_HUMAN Protein disulfide-isomerase OS=Homo sapiens GN=P4HB PE=1 SV=3	-0.016493	0.0704815	-0.0839442	2037.5	2360.21	1953.33	-0.186929	1.03009	-1.50083	0.987008	0.977335	0.72378
P07305	>sp|P07305|H10_HUMAN Histone H1.0 OS=Homo sapiens GN=H1F0 PE=1 SV=3	-0.0600281	-0.0827262	0.130054	216.088	255.72	196.15	-0.549607	-0.915398	1.48089	0.946108	0.968807	0.740332
P07327	>sp|P07327|ADH1A_HUMAN Alcohol dehydrogenase 1A OS=Homo sapiens GN=ADH1A PE=1 SV=2	-0.0763497	-0.154609	-0.118718	1491.47	1757.53	1306.85	-0.854871	-2.22536	-2.04155	0.895966	0.393511	0.41388
P07339	>sp|P07339|CATD_HUMAN Cathepsin D OS=Homo sapiens GN=CTSD PE=1 SV=1	0.0194756	0.0652888	0.0562642	1181.64	1436.28	1102.32	0.215473	0.927586	0.947868	0.991182	0.970414	0.919456
P07355	>sp|P07355|ANXA2_HUMAN Annexin A2 OS=Homo sapiens GN=ANXA2 PE=1 SV=2	0.128123	0.00251171	0.23034	2646.42	3659.78	2537.47	1.4611	0.0373127	4.19801	0.677376	0.99845	0.00177347
P07384	>sp|P07384|CAN1_HUMAN Calpain-1 catalytic subunit OS=Homo sapiens GN=CAPN1 PE=1 SV=1	-0.0487147	0.0228121	-0.00899841	387.827	444.553	395.084	-0.490085	0.282804	-0.12543	0.958341	1.00603	1.00914
P07437	>sp|P07437|TBB5_HUMAN Tubulin beta chain OS=Homo sapiens GN=TUBB PE=1 SV=2	0.033082	0.049709	0.0140755	523.98	648.676	400.127	0.344405	0.65276	0.19681	0.977492	0.99468	1.01166
P07451	>sp|P07451|CAH3_HUMAN Carbonic anhydrase 3 OS=Homo sapiens GN=CA3 PE=1 SV=3	0.106587	-0.836341	0.0132784	357.533	411.364	340.068	1.06012	-10.2266	0.178141	0.850407	0	1.00981
P07585	>sp|P07585|PGS2_HUMAN Decorin OS=Homo sapiens GN=DCN PE=1 SV=1	0.119446	0.00758405	0.0140326	1214.5	1570.27	1072.66	1.32431	0.108402	0.235567	0.747587	0.997389	1.0139
P07602	>sp|P07602|SAP_HUMAN Prosaposin OS=Homo sapiens GN=PSAP PE=1 SV=2	-0.0707332	-0.0707919	-0.223852	616.755	831.005	658.011	-0.748664	-0.957956	-3.48084	0.923307	0.966947	0.0182325
P07737	>sp|P07737|PROF1_HUMAN Profilin-1 OS=Homo sapiens GN=PFN1 PE=1 SV=2	-0.0665197	0.0444809	0.0263112	981.008	1204.26	898.743	-0.729069	0.623578	0.430877	0.919891	0.986353	0.998994
P07738	>sp|P07738|PMGE_HUMAN Bisphosphoglycerate mutase OS=Homo sapiens GN=BPGM PE=1 SV=2	-0.114053	0.0168047	0.0378381	75.3708	80.6784	86.5652	-0.795299	0.130242	0.317936	0.905182	1.00203	1.00822
P07741	>sp|P07741|APT_HUMAN Adenine phosphoribosyltransferase OS=Homo sapiens GN=APRT PE=1 SV=2	-0.088265	0.0343633	0.0686395	275.167	325.753	255.861	-0.843943	0.401458	0.849841	0.896039	1.00089	0.939404
P07814	>sp|P07814|SYEP_HUMAN Bifunctional glutamate/proline--tRNA ligase OS=Homo sapiens GN=EPRS PE=1 SV=5	-0.0173508	-0.00959685	0.0488199	31.2759	34.5757	33.7502	-0.0876405	-0.0526949	0.271921	0.994326	0.995773	1.01352
P07858	>sp|P07858|CATB_HUMAN Cathepsin B OS=Homo sapiens GN=CTSB PE=1 SV=3	0.0374673	-0.0107634	0.0210743	209.691	239.995	218.272	0.34079	-0.117276	0.248429	0.976721	0.999835	1.01319
P07900	>sp|P07900|HS90A_HUMAN Heat shock protein HSP 90-alpha OS=Homo sapiens GN=HSP90AA1 PE=1 SV=5	-0.00862393	-0.0431582	-0.0251956	1622.93	1882.13	1563.65	-0.097055	-0.623632	-0.441559	0.991246	0.987057	0.999383
P07910	>sp|P07910|HNRPC_HUMAN Heterogeneous nuclear ribonucleoproteins C1/C2 OS=Homo sapiens GN=HNRNPC PE=1 SV=4	-0.0793652	0.00907688	-0.0500408	359.301	412.41	347.485	-0.790199	0.111042	-0.675164	0.905814	0.999244	0.971685
P07919	>sp|P07919|QCR6_HUMAN Cytochrome b-c1 complex subunit 6, mitochondrial OS=Homo sapiens GN=UQCRH PE=1 SV=2	-0.0378933	-0.18243	-0.179492	170.87	195.999	170.225	-0.330467	-1.88583	-1.94815	0.977209	0.593433	0.470507
P07942	>sp|P07942|LAMB1_HUMAN Laminin subunit beta-1 OS=Homo sapiens GN=LAMB1 PE=1 SV=2	0.112235	-0.189879	-0.230521	2216.23	2583.7	1877.96	1.27382	-2.78599	-4.10799	0.776514	0.133185	0.00249029
P07951	>sp|P07951|TPM2_HUMAN Tropomyosin beta chain OS=Homo sapiens GN=TPM2 PE=1 SV=1	-0.108709	-0.108913	0.0291672	610.288	591.287	540.82	-1.14942	-1.41211	0.436504	0.815466	0.819301	0.997282
P07951-2	>sp|P07951-2|TPM2_HUMAN Isoform 2 of Tropomyosin beta chain OS=Homo sapiens GN=TPM2	-0.167867	-0.173498	-0.114612	169.135	209.096	165.382	-1.46015	-1.82492	-1.23155	0.677254	0.617856	0.830107
P07954	>sp|P07954|FUMH_HUMAN Fumarate hydratase, mitochondrial OS=Homo sapiens GN=FH PE=1 SV=3	-0.080172	-0.0471945	0.0564556	431.575	498.003	439.549	-0.817319	-0.596236	0.807271	0.90082	0.985266	0.960095
P07996	>sp|P07996|TSP1_HUMAN Thrombospondin-1 OS=Homo sapiens GN=THBS1 PE=1 SV=2	0.101892	0.302376	0.0773983	193.555	227.127	198.944	0.912149	3.24945	0.885429	0.885003	0.0442188	0.929426
P08107	>sp|P08107|HSP71_HUMAN Heat shock 70 kDa protein 1A/1B OS=Homo sapiens GN=HSPA1A PE=1 SV=5	-0.130589	0.0550591	0.0768258	1592.2	1960.12	1319.5	-1.46594	0.79736	1.32258	0.67651	0.991395	0.804648
P08123	>sp|P08123|CO1A2_HUMAN Collagen alpha-2(I) chain OS=Homo sapiens GN=COL1A2 PE=1 SV=7	0.0650206	-0.340407	-0.0744685	409.462	477.606	390.078	0.658289	-4.27145	-1.03477	0.921589	0.00158782	0.905005
P08133	>sp|P08133|ANXA6_HUMAN Annexin A6 OS=Homo sapiens GN=ANXA6 PE=1 SV=3	0.123955	0.0161243	0.125534	3361.72	4191.95	3282.03	1.421	0.240456	2.32262	0.698777	1.01023	0.267556
P08134	>sp|P08134|RHOC_HUMAN Rho-related GTP-binding protein RhoC OS=Homo sapiens GN=RHOC PE=1 SV=1	-0.0694832	0.0360519	-0.0711623	77.9665	92.8824	73.8248	-0.489843	0.294167	-0.559856	0.957984	1.00354	0.980384
P08195	>sp|P08195|4F2_HUMAN 4F2 cell-surface antigen heavy chain OS=Homo sapiens GN=SLC3A2 PE=1 SV=3	0.260942	-0.0932142	0.00547326	110.843	123.77	119.016	2.04199	-0.839315	0.0521491	0.387189	0.978874	1.00861
P08236	>sp|P08236|BGLR_HUMAN Beta-glucuronidase OS=Homo sapiens GN=GUSB PE=1 SV=2	-0.391912	-0.21858	-0.259101	26.513	27.9817	25.4851	-1.84734	-1.09316	-1.26672	0.496439	0.96645	0.824854
P08237	>sp|P08237|K6PF_HUMAN 6-phosphofructokinase, muscle type OS=Homo sapiens GN=PFKM PE=1 SV=2	-0.0253362	0.0775736	-0.0183322	139.837	158.33	148.646	-0.210849	0.754478	-0.189676	0.989507	1.00686	1.00817
P08238	>sp|P08238|HS90B_HUMAN Heat shock protein HSP 90-beta OS=Homo sapiens GN=HSP90AB1 PE=1 SV=4	-0.110747	0.0512514	-0.0279589	759.722	806.815	738.507	-1.19262	0.691256	-0.443726	0.822146	0.996889	0.999562
P08246	>sp|P08246|ELNE_HUMAN Neutrophil elastase OS=Homo sapiens GN=ELANE PE=1 SV=1	0.718261	0.0233544	0.1081	78.56	123.598	115.326	5.0745	0.21019	1.01764	5.11766e-05	1.00728	0.907417
P08294	>sp|P08294|SODE_HUMAN Extracellular superoxide dismutase [Cu-Zn] OS=Homo sapiens GN=SOD3 PE=1 SV=2	0.1597	-0.0980957	-0.26601	455.498	563.046	407.936	1.63795	-1.26289	-3.737	0.588006	0.88914	0.00865779
P08311	>sp|P08311|CATG_HUMAN Cathepsin G OS=Homo sapiens GN=CTSG PE=1 SV=2	0.346475	0.113902	0.308199	176.619	252.686	215.063	3.04224	1.25677	3.616	0.0670812	0.895395	0.0124451
P08514	>sp|P08514|ITA2B_HUMAN Integrin alpha-IIb OS=Homo sapiens GN=ITGA2B PE=1 SV=3	-0.0240197	-0.139787	-0.11458	36.7208	39.423	41.6255	-0.129349	-0.812311	-0.702139	0.989293	0.98779	0.97133
P08559	>sp|P08559|ODPA_HUMAN Pyruvate dehydrogenase E1 component subunit alpha, somatic form, mitochondrial OS=Homo sapiens GN=PDHA1 PE=1 SV=3	-0.0237319	-0.0838179	0.0156893	155.015	171.938	165.731	-0.202468	-0.835186	0.168712	0.987388	0.978493	1.011
P08571	>sp|P08571|CD14_HUMAN Monocyte differentiation antigen CD14 OS=Homo sapiens GN=CD14 PE=1 SV=2	0.032311	0.129879	0.219561	94.9934	110.609	101.681	0.241837	1.12639	1.96798	0.992711	0.951324	0.456263
P08572	>sp|P08572|CO4A2_HUMAN Collagen alpha-2(IV) chain OS=Homo sapiens GN=COL4A2 PE=1 SV=4	0.211359	-0.0224088	-0.171821	98.3153	107.85	108.792	1.59866	-0.192676	-1.58143	0.607376	1.00337	0.676117
P08574	>sp|P08574|CY1_HUMAN Cytochrome c1, heme protein, mitochondrial OS=Homo sapiens GN=CYC1 PE=1 SV=3	-0.0588097	-0.138449	-0.0950529	276.634	314.345	282.467	-0.562856	-1.60531	-1.21154	0.943028	0.745154	0.836107
P08575	>sp|P08575|PTPRC_HUMAN Receptor-type tyrosine-protein phosphatase C OS=Homo sapiens GN=PTPRC PE=1 SV=2	-0.164554	0.25954	0.0688601	39.6705	48.9126	41.0163	-0.912779	1.65161	0.419171	0.886021	0.715031	0.997285
P08579	>sp|P08579|RU2B_HUMAN U2 small nuclear ribonucleoprotein B'' OS=Homo sapiens GN=SNRPB2 PE=1 SV=1	0.0738975	0.115502	-0.14725	36.8729	39.8888	42.7718	0.398232	0.674572	-0.91344	0.9797	0.991946	0.92837
P08670	>sp|P08670|VIME_HUMAN Vimentin OS=Homo sapiens GN=VIM PE=1 SV=4	0.348057	0.194763	0.166484	4904.63	7005.73	4254.97	4.01519	2.93587	3.11767	0.00380624	0.0973601	0.0474939
P08727	>sp|P08727|K1C19_HUMAN Keratin, type I cytoskeletal 19 OS=Homo sapiens GN=KRT19 PE=1 SV=4	-0.247594	0.0756203	0.0414375	501.723	639.516	594.856	-2.56732	0.991133	0.632134	0.16419	0.970181	0.975216
P08729	>sp|P08729|K2C7_HUMAN Keratin, type II cytoskeletal 7 OS=Homo sapiens GN=KRT7 PE=1 SV=5	-0.353538	0.0950963	0.0714606	238.651	191.057	259.591	-3.29716	0.976181	0.888601	0.0356258	0.968943	0.931029
P08754	>sp|P08754|GNAI3_HUMAN Guanine nucleotide-binding protein G(k) subunit alpha OS=Homo sapiens GN=GNAI3 PE=1 SV=3	0.0153992	0.0293211	0.0915516	114.649	133.624	113.573	0.121503	0.270626	0.856789	0.989698	1.00659	0.936824
P08758	>sp|P08758|ANXA5_HUMAN Annexin A5 OS=Homo sapiens GN=ANXA5 PE=1 SV=2	0.526682	0.0160919	-0.0202852	1459.89	2020.77	1377.27	5.89033	0.233416	-0.350872	7.61553e-07	1.00803	1.00268
P08865	>sp|P08865|RSSA_HUMAN 40S ribosomal protein SA OS=Homo sapiens GN=RPSA PE=1 SV=4	-0.0579646	-0.0424212	-0.0288426	445.685	507.986	454.513	-0.593234	-0.537627	-0.41562	0.938598	0.980314	0.996773
P08962	>sp|P08962|CD63_HUMAN CD63 antigen OS=Homo sapiens GN=CD63 PE=1 SV=2	0.039414	-0.115457	0.0953315	38.2437	40.8033	43.9037	0.215422	-0.680862	0.598349	0.990729	0.995697	0.970304
P09012	>sp|P09012|SNRPA_HUMAN U1 small nuclear ribonucleoprotein A OS=Homo sapiens GN=SNRPA PE=1 SV=3	-0.043152	0.0589701	0.10065	37.6325	40.4289	43.3474	-0.234558	0.346389	0.628124	0.991428	0.992866	0.97626
P09038	>sp|P09038|FGF2_HUMAN Fibroblast growth factor 2 OS=Homo sapiens GN=FGF2 PE=1 SV=3	-0.0691478	-0.333877	-0.203685	37.6135	40.2342	42.7467	-0.375733	-1.95715	-1.26319	0.975885	0.568251	0.821577
P09104	>sp|P09104|ENOG_HUMAN Gamma-enolase OS=Homo sapiens GN=ENO2 PE=1 SV=3	-0.0356428	0.0600441	0.112991	27.7229	31.5976	29.4984	-0.171238	0.316932	0.591405	0.988245	0.996822	0.969834
P09110	>sp|P09110|THIK_HUMAN 3-ketoacyl-CoA thiolase, peroxisomal OS=Homo sapiens GN=ACAA1 PE=1 SV=2	0.0668277	0.0592937	0.113857	104.832	129.305	116.537	0.514773	0.541533	1.07614	0.952658	0.980648	0.898259
P09211	>sp|P09211|GSTP1_HUMAN Glutathione S-transferase P OS=Homo sapiens GN=GSTP1 PE=1 SV=2	-0.00222966	0.0086602	-0.147255	918.86	1038.34	754.786	-0.0245113	0.119855	-2.34567	0.998126	1.00037	0.255863
P09382	>sp|P09382|LEG1_HUMAN Galectin-1 OS=Homo sapiens GN=LGALS1 PE=1 SV=2	0.0708639	-0.0989125	-0.101724	902.617	1130.26	802.398	0.772217	-1.37931	-1.6368	0.911097	0.830592	0.651528
P09417	>sp|P09417|DHPR_HUMAN Dihydropteridine reductase OS=Homo sapiens GN=QDPR PE=1 SV=2	0.0919877	0.00390297	0.0102194	591.824	707.067	552.351	0.969527	0.0518241	0.153605	0.874407	0.995186	1.0085
P09429	>sp|P09429|HMGB1_HUMAN High mobility group protein B1 OS=Homo sapiens GN=HMGB1 PE=1 SV=3	-0.156487	-0.0310081	-0.0163492	310.971	356.77	315.484	-1.52556	-0.369041	-0.214953	0.634526	0.993751	1.01416
P09467	>sp|P09467|F16P1_HUMAN Fructose-1,6-bisphosphatase 1 OS=Homo sapiens GN=FBP1 PE=1 SV=5	-0.201502	0.186205	0.05543	154.364	187.569	144.762	-1.71635	1.9017	0.568053	0.548756	0.587205	0.977907
P09486	>sp|P09486|SPRC_HUMAN SPARC OS=Homo sapiens GN=SPARC PE=1 SV=1	0.119165	-0.0903999	-0.0994162	365.664	425.11	320.284	1.18891	-1.11194	-1.31248	0.822399	0.95328	0.806044
P09488	>sp|P09488|GSTM1_HUMAN Glutathione S-transferase Mu 1 OS=Homo sapiens GN=GSTM1 PE=1 SV=3	-0.122891	-0.117328	-0.387075	515.746	584.502	472.27	-1.27807	-1.51871	-5.62623	0.774517	0.787294	2.72942e-06
P09493	>sp|P09493|TPM1_HUMAN Tropomyosin alpha-1 chain OS=Homo sapiens GN=TPM1 PE=1 SV=2	-0.00586484	-0.103911	-0.0623309	1341.92	1785.04	1293.88	-0.0655321	-1.497	-1.07067	0.998718	0.808746	0.89763
P09493-2	>sp|P09493-2|TPM1_HUMAN Isoform 2 of Tropomyosin alpha-1 chain OS=Homo sapiens GN=TPM1	0.0194428	-0.0842028	-0.0183307	101.926	111.12	114.823	0.148484	-0.731405	-0.172273	0.987313	1.00585	1.01072
P09493-5	>sp|P09493-5|TPM1_HUMAN Isoform 5 of Tropomyosin alpha-1 chain OS=Homo sapiens GN=TPM1	0.0584847	-0.254311	-0.321943	68.8862	80.2068	67.7687	0.395812	-1.9667	-2.44299	0.976971	0.561035	0.21451
P09493-6	>sp|P09493-6|TPM1_HUMAN Isoform 6 of Tropomyosin alpha-1 chain OS=Homo sapiens GN=TPM1	-0.11221	-0.146839	-0.0574051	277.98	322.991	274.594	-1.07465	-1.71242	-0.725725	0.845805	0.693092	0.969969
P09496	>sp|P09496|CLCA_HUMAN Clathrin light chain A OS=Homo sapiens GN=CLTA PE=1 SV=1	-0.078758	-0.0257565	-0.158608	70.8849	82.4616	69.7654	-0.538351	-0.201247	-1.21846	0.948938	1.00294	0.834141
P09496-2	>sp|P09496-2|CLCA_HUMAN Isoform Non-brain of Clathrin light chain A OS=Homo sapiens GN=CLTA	0.157754	-0.00237811	0.0134295	90.4055	112.343	80.454	1.16392	-0.0207335	0.109502	0.819812	0.998621	1.00898
P09497	>sp|P09497|CLCB_HUMAN Clathrin light chain B OS=Homo sapiens GN=CLTB PE=1 SV=1	-0.0926186	-0.0802104	0.0153769	204.621	163.537	196.851	-0.838858	-0.787648	0.175299	0.895647	0.992877	1.01093
P09525	>sp|P09525|ANXA4_HUMAN Annexin A4 OS=Homo sapiens GN=ANXA4 PE=1 SV=4	-0.122878	0.163447	0.221327	220.906	255.681	227.13	-1.12968	1.80854	2.64205	0.829726	0.626253	0.133826
P09543	>sp|P09543|CN37_HUMAN 2',3'-cyclic-nucleotide 3'-phosphodiesterase OS=Homo sapiens GN=CNP PE=1 SV=2	0.11136	-0.0684065	-0.0103938	200.393	223.413	212.591	1.00404	-0.732036	-0.121496	0.859446	1.00963	1.00929
P09622	>sp|P09622|DLDH_HUMAN Dihydrolipoyl dehydrogenase, mitochondrial OS=Homo sapiens GN=DLD PE=1 SV=2	-0.0702595	-0.0958754	-0.0147144	627.101	714.568	621.061	-0.744768	-1.27471	-0.226345	0.922552	0.878967	1.01324
P09669	>sp|P09669|COX6C_HUMAN Cytochrome c oxidase subunit 6C OS=Homo sapiens GN=COX6C PE=1 SV=2	-0.121314	-0.104343	-0.156134	137.685	159.735	136.125	-1.00518	-1.01751	-1.56449	0.85893	0.970106	0.68066
P09874	>sp|P09874|PARP1_HUMAN Poly [ADP-ribose] polymerase 1 OS=Homo sapiens GN=PARP1 PE=1 SV=4	-0.145249	0.290236	0.192243	32.5516	36.7995	37.1869	-0.745026	1.63735	1.11935	0.923023	0.727467	0.889524
P09936	>sp|P09936|UCHL1_HUMAN Ubiquitin carboxyl-terminal hydrolase isozyme L1 OS=Homo sapiens GN=UCHL1 PE=1 SV=2	0.195281	0.210155	-0.0102361	415.577	492.61	404.814	1.98107	2.65037	-0.143533	0.430609	0.173306	1.00884
P09960	>sp|P09960|LKHA4_HUMAN Leukotriene A-4 hydrolase OS=Homo sapiens GN=LTA4H PE=1 SV=2	-0.187922	0.048917	0.0308549	481.272	559.203	484.79	-1.93981	0.629125	0.451096	0.451808	0.991226	1.0011
P09972	>sp|P09972|ALDOC_HUMAN Fructose-bisphosphate aldolase C OS=Homo sapiens GN=ALDOC PE=1 SV=2	0.100024	-0.0191571	0.0592368	709.626	849.431	679.529	1.07106	-0.259856	0.926521	0.849557	1.0085	0.923817
P0C7P4	>sp|P0C7P4|UCRIL_HUMAN Putative cytochrome b-c1 complex subunit Rieske-like protein 1 OS=Homo sapiens GN=UQCRFS1P1 PE=5 SV=1	-0.139377	-0.0692566	1.18524	102.907	52.8365	46.1731	-1.06837	-0.454922	7.60874	0.851034	0.986648	7.31205e-12
P0C7V5	>sp|P0C7V5|ZN812_HUMAN Putative zinc finger protein 812 OS=Homo sapiens GN=ZNF812 PE=5 SV=1	0.105994	0.0824962	0.21368	39.4506	41.9521	46.163	0.58653	0.492264	1.37161	0.939501	0.987308	0.78965
P0C881	>sp|P0C881|R10B1_HUMAN Radial spoke head 10 homolog B OS=Homo sapiens GN=RSPH10B PE=2 SV=1	-0.235683	-0.0713926	-0.149376	38.7567	41.1605	44.8885	-1.29551	-0.422574	-0.94692	0.763517	0.995473	0.919711
P0CG29	>sp|P0CG29|GST2_HUMAN Glutathione S-transferase theta-2 OS=Homo sapiens GN=GSTT2 PE=1 SV=1	-0.113023	0.28611	-0.288853	34.1638	38.1248	40.5315	-0.591124	1.63889	-1.74891	0.938309	0.727373	0.582285
P0CG38	>sp|P0CG38|POTEI_HUMAN POTE ankyrin domain family member I OS=Homo sapiens GN=POTEI PE=3 SV=1	-0.00411892	0.0480082	-0.0849536	94.2263	120.26	81.4178	-0.0308942	0.428201	-0.696112	0.99938	0.995619	0.970671
P0CG39	>sp|P0CG39|POTEJ_HUMAN POTE ankyrin domain family member J OS=Homo sapiens GN=POTEJ PE=3 SV=1	-0.0239651	0.0415597	-0.195472	70.6226	82.2207	69.6629	-0.163692	0.324374	-1.50073	0.987414	0.99715	0.722265
P0CW22	>sp|P0CW22|RS17L_HUMAN 40S ribosomal protein S17-like OS=Homo sapiens GN=RPS17L PE=1 SV=1	-0.125684	-0.0238707	0.00130379	226.85	259.068	232.949	-1.1613	-0.26496	0.0156871	0.817595	1.00891	1.00702
P0DJD0	>sp|P0DJD0|RGPD1_HUMAN RANBP2-like and GRIP domain-containing protein 1 OS=Homo sapiens GN=RGPD1 PE=2 SV=1	-0.0951535	-0.101399	0.203857	34.3174	37.2093	37.6274	-0.498571	-0.574781	1.19336	0.957199	0.981447	0.842446
P0DKB5	>sp|P0DKB5|TPBGL_HUMAN Trophoblast glycoprotein-like OS=Homo sapiens GN=TPBGL PE=4 SV=1	0.433679	-0.389163	-0.369428	19.6497	22.6827	18.9065	1.7979	-1.77028	-1.56833	0.510952	0.658733	0.683809
P10114	>sp|P10114|RAP2A_HUMAN Ras-related protein Rap-2a OS=Homo sapiens GN=RAP2A PE=1 SV=1	-0.0101156	-0.0371036	0.0898584	140.375	162.09	141.486	-0.0843447	-0.363394	0.913244	0.993097	0.996697	0.927629
P10253	>sp|P10253|LYAG_HUMAN Lysosomal alpha-glucosidase OS=Homo sapiens GN=GAA PE=1 SV=4	0.275008	-0.223495	0.0258524	38.4171	40.9593	43.9663	1.50629	-1.32011	0.162367	0.647942	0.868423	1.01036
P10301	>sp|P10301|RRAS_HUMAN Ras-related protein R-Ras OS=Homo sapiens GN=RRAS PE=1 SV=1	0.0416176	0.042655	0.0684043	617.796	713.65	605.036	0.440284	0.56703	1.04697	0.963191	0.981229	0.906371
P10515	>sp|P10515|ODP2_HUMAN Dihydrolipoyllysine-residue acetyltransferase component of pyruvate dehydrogenase complex, mitochondrial OS=Homo sapiens GN=DLAT PE=1 SV=3	-0.0914206	-0.189029	0.0366218	229.08	318.243	242.774	-0.846305	-2.19755	0.446276	0.898184	0.409522	0.999324
P10599	>sp|P10599|THIO_HUMAN Thioredoxin OS=Homo sapiens GN=TXN PE=1 SV=3	-0.105078	0.136323	-0.019527	460.937	453.78	438.299	-1.07948	1.69598	-0.279036	0.843616	0.701085	1.01364
P10606	>sp|P10606|COX5B_HUMAN Cytochrome c oxidase subunit 5B, mitochondrial OS=Homo sapiens GN=COX5B PE=1 SV=2	0.0556004	-0.0208463	-0.0209519	79.5296	84.3359	93.2302	0.394238	-0.164238	-0.181415	0.976865	1.00472	1.01079
P10620	>sp|P10620|MGST1_HUMAN Microsomal glutathione S-transferase 1 OS=Homo sapiens GN=MGST1 PE=1 SV=1	-0.0296628	-0.0447557	0.0480233	698.07	946.409	581.308	-0.317436	-0.613936	0.729286	0.982569	0.98428	0.967141
P10636	>sp|P10636|TAU_HUMAN Microtubule-associated protein tau OS=Homo sapiens GN=MAPT PE=1 SV=5	0.450719	-0.0933032	0.0751466	49.6448	55.959	49.4087	2.72059	-0.627329	0.497153	0.123605	0.989522	0.995822
P10644	>sp|P10644|KAP0_HUMAN cAMP-dependent protein kinase type I-alpha regulatory subunit OS=Homo sapiens GN=PRKAR1A PE=1 SV=1	-0.152196	-0.0289469	-0.0376776	81.9544	93.668	85.9489	-1.08983	-0.236906	-0.315666	0.845913	1.00836	1.00825
P10768	>sp|P10768|ESTD_HUMAN S-formylglutathione hydrolase OS=Homo sapiens GN=ESD PE=1 SV=2	-0.0142292	0.0493823	-0.0510954	384.056	460.625	401.982	-0.143085	0.615922	-0.715248	0.989748	0.982642	0.970608
P10809	>sp|P10809|CH60_HUMAN 60 kDa heat shock protein, mitochondrial OS=Homo sapiens GN=HSPD1 PE=1 SV=2	-0.148387	-0.011383	-0.0192722	1861.25	2246.52	1761.28	-1.67532	-0.165983	-0.341533	0.567784	1.00558	1.00476
P10909	>sp|P10909|CLUS_HUMAN Clusterin OS=Homo sapiens GN=CLU PE=1 SV=1	0.0223949	0.136417	0.179892	599.648	708.582	577.764	0.236195	1.81184	2.72854	0.99243	0.624044	0.116925
P11021	>sp|P11021|GRP78_HUMAN 78 kDa glucose-regulated protein OS=Homo sapiens GN=HSPA5 PE=1 SV=2	-0.0565966	0.000404123	-0.032482	2295.51	2926.86	2325.76	-0.64328	0.00595867	-0.588499	0.926387	0.998193	0.971808
P11047	>sp|P11047|LAMC1_HUMAN Laminin subunit gamma-1 OS=Homo sapiens GN=LAMC1 PE=1 SV=3	0.183103	-0.111722	-0.177971	2881.62	3231.76	2780.76	2.09236	-1.6531	-3.26231	0.36732	0.719431	0.0331667
P11137	>sp|P11137|MTAP2_HUMAN Microtubule-associated protein 2 OS=Homo sapiens GN=MAP2 PE=1 SV=4	0.212142	0.0518612	0.159723	24.2576	28.1954	25.0735	0.963046	0.260251	0.774928	0.877098	1.00865	0.965989
P11142	>sp|P11142|HSP7C_HUMAN Heat shock cognate 71 kDa protein OS=Homo sapiens GN=HSPA8 PE=1 SV=1	0.00431497	0.0355018	0.0359455	1775.42	2230.68	1755.99	0.0484448	0.5175	0.636838	1.00017	0.978838	0.977162
P11166	>sp|P11166|GTR1_HUMAN Solute carrier family 2, facilitated glucose transporter member 1 OS=Homo sapiens GN=SLC2A1 PE=1 SV=2	-0.304408	0.0611647	0.123891	122.086	149.66	105.671	-2.44542	0.584854	1.1274	0.204195	0.982603	0.883001
P11171	>sp|P11171|41_HUMAN Protein 4.1 OS=Homo sapiens GN=EPB41 PE=1 SV=4	0.126204	-0.161706	-0.180409	54.5099	60.7234	56.7253	0.787944	-1.12341	-1.26816	0.906176	0.950081	0.826988
P11177	>sp|P11177|ODPB_HUMAN Pyruvate dehydrogenase E1 component subunit beta, mitochondrial OS=Homo sapiens GN=PDHB PE=1 SV=3	-0.0293604	-0.0840113	0.0684666	416.131	482.932	417.223	-0.298096	-1.0561	0.967061	0.986581	0.968792	0.911014
P11182	>sp|P11182|ODB2_HUMAN Lipoamide acyltransferase component of branched-chain alpha-keto acid dehydrogenase complex, mitochondrial OS=Homo sapiens GN=DBT PE=1 SV=3	0.222823	-0.18747	-0.0912571	48.2743	52.5635	54.0931	1.33114	-1.22882	-0.628307	0.753868	0.911542	0.976799
P11215	>sp|P11215|ITAM_HUMAN Integrin alpha-M OS=Homo sapiens GN=ITGAM PE=1 SV=2	0.236584	0.088635	0.0274337	21.9435	26.132	22.5885	1.02892	0.429895	0.12672	0.853662	0.996285	1.00991
P11216	>sp|P11216|PYGB_HUMAN Glycogen phosphorylase, brain form OS=Homo sapiens GN=PYGB PE=1 SV=5	0.035064	0.0713433	0.0654494	1039	1206.25	1050.53	0.385349	1.0003	1.09568	0.97799	0.972838	0.892289
P11233	>sp|P11233|RALA_HUMAN Ras-related protein Ral-A OS=Homo sapiens GN=RALA PE=1 SV=1	0.0477183	-0.0405793	0.0660905	367.832	435.156	324.067	0.476368	-0.501198	0.875303	0.95901	0.983233	0.931329
P11234	>sp|P11234|RALB_HUMAN Ras-related protein Ral-B OS=Homo sapiens GN=RALB PE=1 SV=1	-0.0671867	0.0973026	0.157324	37.3546	40.2546	43.0345	-0.364092	0.5705	0.978621	0.977614	0.98145	0.904699
P11277	>sp|P11277|SPTB1_HUMAN Spectrin beta chain, erythrocytic OS=Homo sapiens GN=SPTB PE=1 SV=5	-0.110131	-0.0390279	-0.0375128	802.959	840.285	833.787	-1.19089	-0.528769	-0.607301	0.822096	0.982239	0.97063
P11279	>sp|P11279|LAMP1_HUMAN Lysosome-associated membrane glycoprotein 1 OS=Homo sapiens GN=LAMP1 PE=1 SV=3	-0.0798661	0.189246	0.0562657	205.621	238.887	211.942	-0.724082	2.05964	0.65706	0.919037	0.516555	0.978933
P11310	>sp|P11310|ACADM_HUMAN Medium-chain specific acyl-CoA dehydrogenase, mitochondrial OS=Homo sapiens GN=ACADM PE=1 SV=1	-0.156261	-0.0516335	-0.0700277	411.134	538.386	483.401	-1.58341	-0.660298	-1.02315	0.606545	0.991772	0.905344
P11388	>sp|P11388|TOP2A_HUMAN DNA topoisomerase 2-alpha OS=Homo sapiens GN=TOP2A PE=1 SV=3	-0.0381708	-0.0905175	-0.484723	39.4882	41.9186	46.4368	-0.211425	-0.539945	-3.11964	0.989964	0.979717	0.0477021
P11413	>sp|P11413|G6PD_HUMAN Glucose-6-phosphate 1-dehydrogenase OS=Homo sapiens GN=G6PD PE=1 SV=4	0.0494828	-0.00229372	-0.00944381	496.117	562.266	521.967	0.512265	-0.0295234	-0.140287	0.951631	0.999204	1.00933
P11498	>sp|P11498|PYC_HUMAN Pyruvate carboxylase, mitochondrial OS=Homo sapiens GN=PC PE=1 SV=2	0.0529093	-0.0434982	-0.0245563	700.019	790.322	727.789	0.565845	-0.585309	-0.388751	0.944268	0.982794	0.998598
P11532	>sp|P11532|DMD_HUMAN Dystrophin OS=Homo sapiens GN=DMD PE=1 SV=3	-0.0581016	0.0153749	0.08155	61.6717	68.407	68.5456	-0.378977	0.111924	0.621825	0.976537	0.999401	0.974038
P11586	>sp|P11586|C1TC_HUMAN C-1-tetrahydrofolate synthase, cytoplasmic OS=Homo sapiens GN=MTHFD1 PE=1 SV=3	0.109199	-0.0496593	0.00331813	1160.76	1359.57	1195.52	1.20786	-0.702752	0.056469	0.817077	1.00116	1.00946
P11717	>sp|P11717|MPRI_HUMAN Cation-independent mannose-6-phosphate receptor OS=Homo sapiens GN=IGF2R PE=1 SV=3	0.0966794	0.00815708	0.0832043	75.8628	81.2671	87.5303	0.675354	0.0633913	0.702291	0.921554	0.996087	0.971964
P11766	>sp|P11766|ADHX_HUMAN Alcohol dehydrogenase class-3 OS=Homo sapiens GN=ADH5 PE=1 SV=4	-0.110752	0.0862935	-0.0318342	1166.07	1426.9	1073.29	-1.2257	1.22544	-0.534446	0.804871	0.908846	0.988806
P11940	>sp|P11940|PABP1_HUMAN Polyadenylate-binding protein 1 OS=Homo sapiens GN=PABPC1 PE=1 SV=2	0.169547	-0.0250655	-0.036189	249.491	287.805	258.481	1.59366	-0.285069	-0.449431	0.60647	1.00598	1.00036
P12081	>sp|P12081|SYHC_HUMAN Histidine--tRNA ligase, cytoplasmic OS=Homo sapiens GN=HARS PE=1 SV=2	0.0436483	-0.025403	-0.130919	62.7218	69.4344	69.7735	0.28617	-0.185993	-1.0058	0.990791	1.00256	0.904988
P12109	>sp|P12109|CO6A1_HUMAN Collagen alpha-1(VI) chain OS=Homo sapiens GN=COL6A1 PE=1 SV=3	0.134008	0.0792659	0.117992	739.622	861.032	732.272	1.43975	1.07677	1.8699	0.687632	0.974647	0.513425
P12110	>sp|P12110|CO6A2_HUMAN Collagen alpha-2(VI) chain OS=Homo sapiens GN=COL6A2 PE=1 SV=4	0.239056	0.01095	0.105206	351.813	398.353	383.596	2.37254	0.133107	1.45581	0.236645	1.00091	0.754601
P12110-2	>sp|P12110-2|CO6A2_HUMAN Isoform 2C2A of Collagen alpha-2(VI) chain OS=Homo sapiens GN=COL6A2	-0.159464	0.00316136	0.00628686	29.8624	33.1338	31.6443	-0.789717	0.0170384	0.0339932	0.905603	0.997768	1.00906
P12111	>sp|P12111|CO6A3_HUMAN Collagen alpha-3(VI) chain OS=Homo sapiens GN=COL6A3 PE=1 SV=5	0.266168	0.0972186	0.13937	3589.55	4254.46	3525.22	3.05533	1.45036	2.58794	0.0650037	0.817935	0.153641
P12111-4	>sp|P12111-4|CO6A3_HUMAN Isoform 4 of Collagen alpha-3(VI) chain OS=Homo sapiens GN=COL6A3	0.398542	0.0242286	-0.00752544	43.5451	51.0591	43.0313	2.2908	0.156935	-0.0468099	0.274223	1.00403	1.00505
P12235	>sp|P12235|ADT1_HUMAN ADP/ATP translocase 1 OS=Homo sapiens GN=SLC25A4 PE=1 SV=4	-0.0970491	-0.0674063	-0.00184393	711.815	785.956	705.01	-1.03981	-0.906439	-0.0290302	0.848405	0.969409	1.00787
P12236	>sp|P12236|ADT3_HUMAN ADP/ATP translocase 3 OS=Homo sapiens GN=SLC25A6 PE=1 SV=4	-0.15208	-0.0453464	-0.0611632	81.149	99.6095	73.0644	-1.08564	-0.379296	-0.479105	0.846124	0.99719	0.995448
P12268	>sp|P12268|IMDH2_HUMAN Inosine-5'-monophosphate dehydrogenase 2 OS=Homo sapiens GN=IMPDH2 PE=1 SV=2	0.15835	-0.0792351	0.020542	66.975	78.2413	65.3004	1.06184	-0.607102	0.153435	0.851282	0.98121	1.00817
P12270	>sp|P12270|TPR_HUMAN Nucleoprotein TPR OS=Homo sapiens GN=TPR PE=1 SV=3	0.24572	-0.0490397	0.135646	57.5175	63.7857	61.8603	1.56374	-0.347379	0.989952	0.612922	0.992993	0.90728
P12277	>sp|P12277|KCRB_HUMAN Creatine kinase B-type OS=Homo sapiens GN=CKB PE=1 SV=1	-0.168574	-0.0711483	0.0813748	854.803	1039.66	840.458	-1.83087	-0.984792	1.31904	0.497317	0.977064	0.803895
P12429	>sp|P12429|ANXA3_HUMAN Annexin A3 OS=Homo sapiens GN=ANXA3 PE=1 SV=3	-0.0289957	0.0524422	-0.00955611	380.509	344.69	311.203	-0.291044	0.619842	-0.125169	0.988153	0.983987	1.0089
P12525	>sp|P12525|MYCP1_HUMAN Putative myc-like protein MYCLP1 OS=Homo sapiens GN=MYCLP1 PE=5 SV=2	0.311174	-0.0502911	0.0533225	37.9636	40.5644	43.592	1.6965	-0.29583	0.333612	0.554414	1.00409	1.00366
P12532	>sp|P12532|KCRU_HUMAN Creatine kinase U-type, mitochondrial OS=Homo sapiens GN=CKMT1A PE=1 SV=1	-0.382573	0.0171541	-0.442458	52.4139	58.6626	55.524	-2.35554	0.117545	-3.08131	0.244992	1.00007	0.0514362
P12724	>sp|P12724|ECP_HUMAN Eosinophil cationic protein OS=Homo sapiens GN=RNASE3 PE=1 SV=2	0.902665	-0.185527	-0.461919	35.1279	37.9608	40.4898	4.77297	-1.06076	-2.79547	0.000187134	0.976806	0.100719
P12814	>sp|P12814|ACTN1_HUMAN Alpha-actinin-1 OS=Homo sapiens GN=ACTN1 PE=1 SV=2	0.00760971	0.0659671	-0.0947475	2686.56	3141.75	2483.21	0.0866344	0.975142	-1.72434	0.994284	0.968055	0.599096
P12821	>sp|P12821|ACE_HUMAN Angiotensin-converting enzyme OS=Homo sapiens GN=ACE PE=1 SV=1	0.0797025	-0.0733315	0.0989468	39.4784	41.9099	46.0712	0.441141	-0.437391	0.634574	0.964066	0.99379	0.973789
P12883	>sp|P12883|MYH7_HUMAN Myosin-7 OS=Homo sapiens GN=MYH7 PE=1 SV=5	0.0696298	0.254765	-0.27683	34.7019	38.4592	40.9778	0.366312	1.46483	-1.68442	0.977038	0.816815	0.620365
P12955	>sp|P12955|PEPD_HUMAN Xaa-Pro dipeptidase OS=Homo sapiens GN=PEPD PE=1 SV=3	0.121671	-0.0210744	0.131569	258.992	288.727	277.219	1.15111	-0.239851	1.66792	0.815438	1.01029	0.629616
P12956	>sp|P12956|XRCC6_HUMAN X-ray repair cross-complementing protein 6 OS=Homo sapiens GN=XRCC6 PE=1 SV=2	-0.127306	0.0344409	0.0023288	677.866	764.205	717.65	-1.35847	0.461631	0.036778	0.740677	0.986277	1.00896
P13010	>sp|P13010|XRCC5_HUMAN X-ray repair cross-complementing protein 5 OS=Homo sapiens GN=XRCC5 PE=1 SV=3	-0.102906	0.0748557	-0.0280196	562.162	704.698	636.08	-1.07964	0.993527	-0.432964	0.844471	0.971605	0.998614
P13073	>sp|P13073|COX41_HUMAN Cytochrome c oxidase subunit 4 isoform 1, mitochondrial OS=Homo sapiens GN=COX4I1 PE=1 SV=1	-0.144499	-0.140666	-0.0181145	290.753	340.159	285.904	-1.39398	-1.65814	-0.231689	0.714462	0.716381	1.01233
P13473	>sp|P13473|LAMP2_HUMAN Lysosome-associated membrane glycoprotein 2 OS=Homo sapiens GN=LAMP2 PE=1 SV=2	-0.286533	0.0492438	-0.0200282	64.6667	80.7316	75.7101	-1.89909	0.38175	-0.159238	0.472175	0.999385	1.00976
P13489	>sp|P13489|RINI_HUMAN Ribonuclease inhibitor OS=Homo sapiens GN=RNH1 PE=1 SV=2	-0.0283995	0.099067	0.0435531	1372.46	1513.23	1241.3	-0.316947	1.41254	0.744533	0.981429	0.82044	0.968238
P13639	>sp|P13639|EF2_HUMAN Elongation factor 2 OS=Homo sapiens GN=EEF2 PE=1 SV=4	-0.0706932	0.0261259	-0.0105651	1749.81	2022.38	1730.48	-0.796503	0.378977	-0.186934	0.904506	0.995742	1.0087
P13645	>sp|P13645|K1C10_HUMAN Keratin, type I cytoskeletal 10 OS=Homo sapiens GN=KRT10 PE=1 SV=6	-0.0728843	0.176656	0.250425	896.681	776.203	888.8	-0.794253	2.37214	4.09419	0.905663	0.299517	0.0025756
P13646	>sp|P13646|K1C13_HUMAN Keratin, type I cytoskeletal 13 OS=Homo sapiens GN=KRT13 PE=1 SV=4	-0.256185	0.128031	0.152133	98.5411	114.581	93.9184	-1.93927	1.12368	1.32116	0.45073	0.952584	0.803761
P13667	>sp|P13667|PDIA4_HUMAN Protein disulfide-isomerase A4 OS=Homo sapiens GN=PDIA4 PE=1 SV=2	-0.0171524	-0.0150085	-0.000298423	660.572	747.715	690.005	-0.182783	-0.200649	-0.00468043	0.985958	1.00249	1.00133
P13693	>sp|P13693|TCTP_HUMAN Translationally-controlled tumor protein OS=Homo sapiens GN=TPT1 PE=1 SV=1	0.00778777	-0.0446838	-0.124467	426.098	482.145	444.741	0.0790859	-0.561567	-1.78464	0.993979	0.982633	0.572123
P13716	>sp|P13716|HEM2_HUMAN Delta-aminolevulinic acid dehydratase OS=Homo sapiens GN=ALAD PE=1 SV=1	-0.0638681	0.00885245	-0.114846	547.616	531.711	504.864	-0.668405	0.112992	-1.69395	0.919698	1.00079	0.615063
P13761	>sp|P13761|2B17_HUMAN HLA class II histocompatibility antigen, DRB1-7 beta chain OS=Homo sapiens GN=HLA-DRB1 PE=1 SV=1	-0.228308	-0.103381	-0.4673	36.9544	39.4307	42.8745	-1.23178	-0.600805	-2.90194	0.80023	0.982038	0.0785089
P13796	>sp|P13796|PLSL_HUMAN Plastin-2 OS=Homo sapiens GN=LCP1 PE=1 SV=6	-0.0307792	0.145781	-0.0348304	1116.82	1315.29	1107.73	-0.339982	2.05792	-0.587148	0.975887	0.513046	0.971961
P13797	>sp|P13797|PLST_HUMAN Plastin-3 OS=Homo sapiens GN=PLS3 PE=1 SV=4	-0.0129181	0.0194189	-0.0438061	681.943	764.886	703.608	-0.138075	0.26031	-0.689428	0.989972	1.00913	0.969253
P13798	>sp|P13798|ACPH_HUMAN Acylamino-acid-releasing enzyme OS=Homo sapiens GN=APEH PE=1 SV=4	-0.0582677	0.0633228	0.0572473	285.531	332.259	286.765	-0.560566	0.742838	0.732835	0.942327	1.00923	0.966874
P13804	>sp|P13804|ETFA_HUMAN Electron transfer flavoprotein subunit alpha, mitochondrial OS=Homo sapiens GN=ETFA PE=1 SV=1	-0.0892051	-0.170153	-0.217091	556.654	772.813	603.781	-0.935015	-2.28365	-3.32137	0.880393	0.363638	0.0275826
P13807	>sp|P13807|GYS1_HUMAN Glycogen [starch] synthase, muscle OS=Homo sapiens GN=GYS1 PE=1 SV=2	0.198054	-0.000500631	0.0269432	165.131	186.867	117.109	1.71315	-0.00510759	0.255136	0.543734	0.997608	1.0115
P13861	>sp|P13861|KAP2_HUMAN cAMP-dependent protein kinase type II-alpha regulatory subunit OS=Homo sapiens GN=PRKAR2A PE=1 SV=2	0.028089	0.0284077	-0.0315887	722.766	863.538	706.196	0.301094	0.386018	-0.49747	0.987929	1.00029	0.996138
P13928	>sp|P13928|ANXA8_HUMAN Annexin A8 OS=Homo sapiens GN=ANXA8 PE=1 SV=3	-0.312921	0.0928579	-0.0215926	178.08	193.495	161.607	-2.75282	0.956531	-0.230154	0.11674	0.965511	1.01275
P13929	>sp|P13929|ENOB_HUMAN Beta-enolase OS=Homo sapiens GN=ENO3 PE=1 SV=5	-0.105451	0.230753	0.171679	59.7474	67.0724	62.6956	-0.680226	1.667	1.26017	0.920151	0.718932	0.821772
P13987	>sp|P13987|CD59_HUMAN CD59 glycoprotein OS=Homo sapiens GN=CD59 PE=1 SV=1	0.0643018	0.0117105	-0.0583313	257.835	319.167	230.433	0.607802	0.136224	-0.69947	0.937561	1.00146	0.973856
P14136	>sp|P14136|GFAP_HUMAN Glial fibrillary acidic protein OS=Homo sapiens GN=GFAP PE=1 SV=1	0.227172	0.27158	0.305049	151.978	178.332	142.824	1.92761	2.73455	3.11091	0.454821	0.148107	0.0480672
P14174	>sp|P14174|MIF_HUMAN Macrophage migration inhibitory factor OS=Homo sapiens GN=MIF PE=1 SV=4	-0.316997	0.0253306	0.141031	108.633	130.31	98.0426	-2.46711	0.231923	1.24597	0.196922	1.00841	0.827037
P14207	>sp|P14207|FOLR2_HUMAN Folate receptor beta OS=Homo sapiens GN=FOLR2 PE=1 SV=4	0.166805	0.0455971	0.0483032	175.715	203.754	177.317	1.46292	0.476315	0.531675	0.676365	0.989373	0.986454
P14209	>sp|P14209|CD99_HUMAN CD99 antigen OS=Homo sapiens GN=CD99 PE=1 SV=1	0.101835	-0.207696	-0.14087	272.389	203.208	231.583	0.971708	-2.16807	-1.69184	0.87446	0.428108	0.616023
P14314	>sp|P14314|GLU2B_HUMAN Glucosidase 2 subunit beta OS=Homo sapiens GN=PRKCSH PE=1 SV=2	-0.063745	0.0170629	-0.00672634	1188.07	1236.47	1167.8	-0.706236	0.239715	-0.114143	0.923097	1.00989	1.01009
P14317	>sp|P14317|HCLS1_HUMAN Hematopoietic lineage cell-specific protein OS=Homo sapiens GN=HCLS1 PE=1 SV=3	0.0440736	0.0451365	-0.290331	38.7052	41.3132	45.3678	0.242031	0.267584	-1.84922	0.993555	1.00795	0.524924
P14324	>sp|P14324|FPPS_HUMAN Farnesyl pyrophosphate synthase OS=Homo sapiens GN=FDPS PE=1 SV=4	0.123606	-0.0419493	0.066909	98.1291	107.925	106.897	0.934355	-0.360776	0.611622	0.880315	0.996496	0.97137
P14384	>sp|P14384|CBPM_HUMAN Carboxypeptidase M OS=Homo sapiens GN=CPM PE=1 SV=2	0.239605	-0.014169	0.0970707	86.3072	97.485	90.7176	1.74315	-0.117619	0.831299	0.532544	1.00047	0.948879
P14406	>sp|P14406|CX7A2_HUMAN Cytochrome c oxidase subunit 7A2, mitochondrial OS=Homo sapiens GN=COX7A2 PE=1 SV=1	-0.161884	-0.0790952	-0.0260995	141.337	168.391	132.257	-1.35001	-0.78338	-0.258747	0.745469	0.990936	1.01121
P14543	>sp|P14543|NID1_HUMAN Nidogen-1 OS=Homo sapiens GN=NID1 PE=1 SV=3	0.121291	-0.151056	-0.269442	1400.53	1669.2	1297.14	1.3539	-2.16747	-4.62958	0.744188	0.426201	0.000321755
P14550	>sp|P14550|AK1A1_HUMAN Alcohol dehydrogenase [NADP(+)] OS=Homo sapiens GN=AKR1A1 PE=1 SV=3	-0.108552	0.0630397	-0.00902168	399.869	465.881	403.66	-1.09617	0.787766	-0.126416	0.841729	0.994652	1.00922
P14618	>sp|P14618|KPYM_HUMAN Pyruvate kinase PKM OS=Homo sapiens GN=PKM PE=1 SV=4	-0.0605033	0.1294	0.105756	2368.63	2767.17	2190.52	-0.688267	1.90389	1.90777	0.919365	0.586815	0.486446
P14618-2	>sp|P14618-2|KPYM_HUMAN Isoform M1 of Pyruvate kinase PKM OS=Homo sapiens GN=PKM	-0.236371	0.333082	0.0266728	34.4522	38.1722	39.4317	-1.24031	1.90897	0.159496	0.792274	0.590296	1.01051
P14621	>sp|P14621|ACYP2_HUMAN Acylphosphatase-2 OS=Homo sapiens GN=ACYP2 PE=1 SV=2	-0.276764	0.106969	0.00533257	28.3189	31.5727	29.4645	-1.3409	0.564423	0.0278961	0.752508	0.98143	1.00661
P14625	>sp|P14625|ENPL_HUMAN Endoplasmin OS=Homo sapiens GN=HSP90B1 PE=1 SV=1	-0.0574233	0.0549032	-0.00168351	1859.63	2141.91	1700.01	-0.648415	0.798736	-0.029739	0.92463	0.991484	1.00817
P14649	>sp|P14649|MYL6B_HUMAN Myosin light chain 6B OS=Homo sapiens GN=MYL6B PE=1 SV=1	-0.0126856	-0.0452823	-0.0587416	264.888	319.314	253.867	-0.120654	-0.526803	-0.725588	0.98952	0.982439	0.969296
P14780	>sp|P14780|MMP9_HUMAN Matrix metalloproteinase-9 OS=Homo sapiens GN=MMP9 PE=1 SV=3	0.864607	0.12854	-0.160371	29.399	33.5107	33.1856	4.25385	0.696217	-0.886347	0.00155692	0.995683	0.930141
P14854	>sp|P14854|CX6B1_HUMAN Cytochrome c oxidase subunit 6B1 OS=Homo sapiens GN=COX6B1 PE=1 SV=2	-0.0209896	-0.147634	-0.0209155	39.1523	41.6187	45.4248	-0.115916	-0.877969	-0.133293	0.988156	0.979225	1.00933
P14866	>sp|P14866|HNRPL_HUMAN Heterogeneous nuclear ribonucleoprotein L OS=Homo sapiens GN=HNRNPL PE=1 SV=2	0.275214	-0.695676	-0.393422	37.7689	34.8318	32.3429	1.49742	-3.83216	-2.14878	0.653773	0.00734564	0.342678
P14868	>sp|P14868|SYDC_HUMAN Aspartate--tRNA ligase, cytoplasmic OS=Homo sapiens GN=DARS PE=1 SV=2	-0.140171	0.0733545	0.0160245	207.531	226.286	232.833	-1.27305	0.787552	0.192776	0.77631	0.99108	1.01136
P14921	>sp|P14921|ETS1_HUMAN Protein C-ets-1 OS=Homo sapiens GN=ETS1 PE=1 SV=1	0.3572	-0.484401	0.0178011	39.2617	41.7165	45.1638	1.97314	-2.88357	0.113154	0.433751	0.109677	1.00907
P14927	>sp|P14927|QCR7_HUMAN Cytochrome b-c1 complex subunit 7 OS=Homo sapiens GN=UQCRB PE=1 SV=2	-0.179049	-0.120442	-0.0657227	342.059	386.922	346.502	-1.77024	-1.45613	-0.886091	0.518023	0.816687	0.929513
P15088	>sp|P15088|CBPA3_HUMAN Mast cell carboxypeptidase A OS=Homo sapiens GN=CPA3 PE=1 SV=2	0.0525443	-0.0361581	0.436217	134.308	154.952	131.441	0.432474	-0.349406	4.31466	0.967293	0.993776	0.00114848
P15090	>sp|P15090|FABP4_HUMAN Fatty acid-binding protein, adipocyte OS=Homo sapiens GN=FABP4 PE=1 SV=3	0.307011	-0.151813	-0.265126	2092.51	2961.14	1764.58	3.47882	-2.2394	-4.69922	0.0221126	0.389436	0.000247684
P15104	>sp|P15104|GLNA_HUMAN Glutamine synthetase OS=Homo sapiens GN=GLUL PE=1 SV=4	-0.0223209	0.048973	-0.0797424	133.531	83.1449	147.537	-0.18364	0.383818	-0.822841	0.986142	0.998402	0.954439
P15121	>sp|P15121|ALDR_HUMAN Aldose reductase OS=Homo sapiens GN=AKR1B1 PE=1 SV=3	-0.0529269	0.135679	0.0498773	262.5	355.823	353.607	-0.502117	1.61393	0.676029	0.955205	0.742984	0.972212
P15144	>sp|P15144|AMPN_HUMAN Aminopeptidase N OS=Homo sapiens GN=ANPEP PE=1 SV=4	0.230455	-0.0751447	0.0969167	102.281	116.186	104.768	1.7631	-0.662604	0.878974	0.52164	0.992154	0.929332
P15289	>sp|P15289|ARSA_HUMAN Arylsulfatase A OS=Homo sapiens GN=ARSA PE=1 SV=3	0.0630469	0.309866	0.227511	21.4822	27.2015	23.8589	0.271642	1.53022	1.07836	0.992206	0.783876	0.897509
P15311	>sp|P15311|EZRI_HUMAN Ezrin OS=Homo sapiens GN=EZR PE=1 SV=4	-0.199052	0.0691946	-0.0731987	1090.8	1381.4	1197.38	-2.19485	0.980346	-1.24595	0.316597	0.972543	0.825702
P15531	>sp|P15531|NDKA_HUMAN Nucleoside diphosphate kinase A OS=Homo sapiens GN=NME1 PE=1 SV=1	-0.0710365	-0.0592622	7.50095e-05	302.362	352.433	303.753	-0.689618	-0.70359	0.000975926	0.919953	1.00271	0.999221
P15559	>sp|P15559|NQO1_HUMAN NAD(P)H dehydrogenase [quinone] 1 OS=Homo sapiens GN=NQO1 PE=1 SV=1	0.312282	0.0481151	0.117088	451.257	749.46	579.23	3.19959	0.643429	1.77685	0.0440951	0.992585	0.568984
P15586	>sp|P15586|GNS_HUMAN N-acetylglucosamine-6-sulfatase OS=Homo sapiens GN=GNS PE=1 SV=3	0.0365351	-0.113471	-0.137899	75.6635	80.8613	87.0095	0.254928	-0.880182	-1.16112	0.991054	0.979326	0.863942
P15880	>sp|P15880|RS2_HUMAN 40S ribosomal protein S2 OS=Homo sapiens GN=RPS2 PE=1 SV=2	-0.101079	-0.006231	-0.000396582	189.426	213.124	197.604	-0.901107	-0.0658699	-0.00452678	0.882895	0.999323	1.00103
P16050	>sp|P16050|LOX15_HUMAN Arachidonate 15-lipoxygenase OS=Homo sapiens GN=ALOX15 PE=1 SV=3	-0.61485	-0.0204745	-0.104656	176.881	187.272	236.416	-5.40086	-0.209013	-1.26499	1.04833e-05	1.00531	0.825944
P16070	>sp|P16070|CD44_HUMAN CD44 antigen OS=Homo sapiens GN=CD44 PE=1 SV=3	0.0322394	-0.165954	0.0359404	132.273	153.773	130.26	0.264275	-1.59997	0.354297	0.992494	0.744625	1.00322
P16083	>sp|P16083|NQO2_HUMAN Ribosyldihydronicotinamide dehydrogenase [quinone] OS=Homo sapiens GN=NQO2 PE=1 SV=5	-0.0645122	-0.00582104	-0.0283608	173.54	200.422	177.691	-0.564442	-0.0605389	-0.312393	0.943215	0.996266	1.00987
P16152	>sp|P16152|CBR1_HUMAN Carbonyl reductase [NADPH] 1 OS=Homo sapiens GN=CBR1 PE=1 SV=3	0.0356394	0.00551655	-0.00853022	734.476	860.392	736.253	0.382562	0.0749324	-0.13531	0.97857	1.00107	1.00897
P16157	>sp|P16157|ANK1_HUMAN Ankyrin-1 OS=Homo sapiens GN=ANK1 PE=1 SV=3	-0.0836011	-0.0190658	0.0722823	167.775	188.811	175.465	-0.72594	-0.195075	0.792761	0.921372	1.00315	0.965358
P16219	>sp|P16219|ACADS_HUMAN Short-chain specific acyl-CoA dehydrogenase, mitochondrial OS=Homo sapiens GN=ACADS PE=1 SV=1	0.0651362	-0.146598	0.0137752	574.71	690.789	588.452	0.684559	-1.94086	0.209697	0.918665	0.56856	1.0129
P16234	>sp|P16234|PGFRA_HUMAN Platelet-derived growth factor receptor alpha OS=Homo sapiens GN=PDGFRA PE=1 SV=1	-0.522618	0.247038	0.177161	37.5026	39.9832	42.5507	-2.83592	1.44424	1.09643	0.0984925	0.814081	0.892452
P16284	>sp|P16284|PECA1_HUMAN Platelet endothelial cell adhesion molecule OS=Homo sapiens GN=PECAM1 PE=1 SV=1	-0.0238335	0.0550693	0.101616	304.054	341.308	325.287	-0.231681	0.649591	1.34716	0.991602	0.992965	0.798987
P16401	>sp|P16401|H15_HUMAN Histone H1.5 OS=Homo sapiens GN=HIST1H1B PE=1 SV=3	-0.317599	0.206788	0.115881	70.1221	81.8	69.0505	-2.16287	1.61092	0.88635	0.335354	0.743168	0.931111
P16403	>sp|P16403|H12_HUMAN Histone H1.2 OS=Homo sapiens GN=HIST1H1C PE=1 SV=2	-0.142745	-0.21148	-0.0629784	391.317	495.467	339.855	-1.43741	-2.66957	-0.84477	0.686682	0.166737	0.941401
P16435	>sp|P16435|NCPR_HUMAN NADPH--cytochrome P450 reductase OS=Homo sapiens GN=POR PE=1 SV=2	0.198506	0.0926469	0.0843416	241.923	283.712	245.109	1.85565	1.05027	1.0308	0.49529	0.972219	0.90371
P16455	>sp|P16455|MGMT_HUMAN Methylated-DNA--protein-cysteine methyltransferase OS=Homo sapiens GN=MGMT PE=1 SV=1	0.0597685	-0.05799	0.0132855	58.0103	63.3857	64.7396	0.381423	-0.409765	0.0988687	0.978022	0.997514	1.00657
P16615	>sp|P16615|AT2A2_HUMAN Sarcoplasmic/endoplasmic reticulum calcium ATPase 2 OS=Homo sapiens GN=ATP2A2 PE=1 SV=1	0.107126	-0.107938	-0.103534	245.107	269.322	269.839	1.0037	-1.20908	-1.30223	0.858898	0.910747	0.809231
P16671	>sp|P16671|CD36_HUMAN Platelet glycoprotein 4 OS=Homo sapiens GN=CD36 PE=1 SV=2	0.133038	-0.222745	-0.286954	1359.6	1812.18	1223.2	1.48306	-3.21177	-4.89691	0.661284	0.0466836	0.000100362
P16930	>sp|P16930|FAAA_HUMAN Fumarylacetoacetase OS=Homo sapiens GN=FAH PE=1 SV=2	0.130672	-0.0195256	0.119131	786.223	923.731	749.066	1.41044	-0.267191	1.89524	0.703354	1.0078	0.495181
P16949	>sp|P16949|STMN1_HUMAN Stathmin OS=Homo sapiens GN=STMN1 PE=1 SV=3	-0.0274559	-0.170103	-0.195538	138.162	149.452	157.144	-0.227796	-1.62583	-2.06372	0.991207	0.735974	0.397314
P16989	>sp|P16989|YBOX3_HUMAN Y-box-binding protein 3 OS=Homo sapiens GN=YBX3 PE=1 SV=4	0.203514	-0.0703563	-0.0425333	28.4134	31.5796	29.5835	0.98723	-0.37127	-0.22292	0.86873	0.997303	1.01179
P17066	>sp|P17066|HSP76_HUMAN Heat shock 70 kDa protein 6 OS=Homo sapiens GN=HSPA6 PE=1 SV=2	-0.119479	0.0492655	0.0828873	78.8164	102.353	77.7194	-0.845128	0.41601	0.66624	0.89625	0.995736	0.973165
P17174	>sp|P17174|AATC_HUMAN Aspartate aminotransferase, cytoplasmic OS=Homo sapiens GN=GOT1 PE=1 SV=3	-0.0744549	-0.129629	0.0146669	65.0672	70.8943	70.466	-0.494589	-0.95674	0.113151	0.958419	0.966371	1.00813
P17480	>sp|P17480|UBF1_HUMAN Nucleolar transcription factor 1 OS=Homo sapiens GN=UBTF PE=1 SV=1	0.145725	-0.0130782	0.0690595	38.8897	41.422	45.1664	0.801942	-0.0776188	0.438992	0.905106	1.00149	0.997734
P17568	>sp|P17568|NDUB7_HUMAN NADH dehydrogenase [ubiquinone] 1 beta subcomplex subunit 7 OS=Homo sapiens GN=NDUFB7 PE=1 SV=4	-0.250825	-0.0304544	-0.0695821	72.7696	80.4192	72.6319	-1.72908	-0.235749	-0.543695	0.541355	1.00737	0.98719
P17612	>sp|P17612|KAPCA_HUMAN cAMP-dependent protein kinase catalytic subunit alpha OS=Homo sapiens GN=PRKACA PE=1 SV=2	0.0679975	-0.0345068	-0.00375152	558.957	618.817	593.031	0.712709	-0.450253	-0.0571955	0.923615	0.989222	1.0102
P17655	>sp|P17655|CAN2_HUMAN Calpain-2 catalytic subunit OS=Homo sapiens GN=CAPN2 PE=1 SV=6	-0.0414637	0.0180702	0.0579932	891.08	912.104	855.087	-0.451738	0.246956	0.942556	0.964776	1.01033	0.918418
P17661	>sp|P17661|DESM_HUMAN Desmin OS=Homo sapiens GN=DES PE=1 SV=3	0.375227	0.254007	0.0841851	413.719	526.108	296.183	3.80461	3.23684	1.08759	0.00801772	0.0440858	0.898949
P17677	>sp|P17677|NEUM_HUMAN Neuromodulin OS=Homo sapiens GN=GAP43 PE=1 SV=1	-0.0773364	-0.431779	-0.00630294	33.0132	35.9895	33.5179	-0.398981	-2.4125	-0.0349953	0.98009	0.280336	1.00911
P17858	>sp|P17858|K6PL_HUMAN 6-phosphofructokinase, liver type OS=Homo sapiens GN=PFKL PE=1 SV=6	-0.0154309	0.00455602	-0.0348352	527.138	604.369	525.831	-0.160998	0.0592536	-0.518279	0.98793	0.99558	0.98944
P17931	>sp|P17931|LEG3_HUMAN Galectin-3 OS=Homo sapiens GN=LGALS3 PE=1 SV=5	0.19048	-0.155523	0.00656736	404.348	473.072	385.807	1.92576	-1.94843	0.091007	0.453547	0.563806	1.00644
P17980	>sp|P17980|PRS6A_HUMAN 26S protease regulatory subunit 6A OS=Homo sapiens GN=PSMC3 PE=1 SV=3	0.0863899	-0.0600735	-0.0749467	186.83	207.034	203.337	0.76765	-0.630216	-0.863541	0.913516	0.993814	0.936425
P17987	>sp|P17987|TCPA_HUMAN T-complex protein 1 subunit alpha OS=Homo sapiens GN=TCP1 PE=1 SV=1	0.0342624	-0.0154308	-0.0513472	941.465	1018.37	959.328	0.374288	-0.213173	-0.848903	0.976232	1.00754	0.939702
P18077	>sp|P18077|RL35A_HUMAN 60S ribosomal protein L35a OS=Homo sapiens GN=RPL35A PE=1 SV=2	-0.0989182	0.110771	0.125125	77.7496	83.0362	90.6988	-0.696686	0.867729	1.07146	0.920371	0.976626	0.898898
P18084	>sp|P18084|ITB5_HUMAN Integrin beta-5 OS=Homo sapiens GN=ITGB5 PE=1 SV=1	0.188856	-0.11215	0.123425	39.4981	41.9274	46.0698	1.04562	-0.669043	0.791549	0.855113	0.98982	0.9642
P18085	>sp|P18085|ARF4_HUMAN ADP-ribosylation factor 4 OS=Homo sapiens GN=ARF4 PE=1 SV=3	-0.0507563	0.102402	0.083097	198.849	219.224	220.693	-0.457123	1.09051	0.983005	0.964458	0.96482	0.903992
P18124	>sp|P18124|RL7_HUMAN 60S ribosomal protein L7 OS=Homo sapiens GN=RPL7 PE=1 SV=1	-0.0878418	0.0584539	0.0173883	598.872	687.163	611.059	-0.927196	0.77337	0.266647	0.882144	0.993882	1.01106
P18206	>sp|P18206|VINC_HUMAN Vinculin OS=Homo sapiens GN=VCL PE=1 SV=4	0.0674741	0.00423684	-0.0428527	4597.41	5711	4311.9	0.777524	0.0636331	-0.80292	0.910968	0.997209	0.95844
P18428	>sp|P18428|LBP_HUMAN Lipopolysaccharide-binding protein OS=Homo sapiens GN=LBP PE=1 SV=3	-0.224033	0.344353	0.28528	75.9235	88.9904	79.9653	-1.56577	2.76674	2.32029	0.613129	0.138396	0.26773
P18621	>sp|P18621|RL17_HUMAN 60S ribosomal protein L17 OS=Homo sapiens GN=RPL17 PE=1 SV=3	-0.230745	-0.0196391	-0.13038	219.858	255.11	221.746	-2.11929	-0.21719	-1.54468	0.354258	1.00735	0.696087
P18669	>sp|P18669|PGAM1_HUMAN Phosphoglycerate mutase 1 OS=Homo sapiens GN=PGAM1 PE=1 SV=2	0.0388295	-0.0246898	-0.0858251	1044.88	1133.4	989.344	0.426892	-0.344374	-1.42508	0.968447	0.993216	0.764537
P18859	>sp|P18859|ATP5J_HUMAN ATP synthase-coupling factor 6, mitochondrial OS=Homo sapiens GN=ATP5J PE=1 SV=1	0.0368814	-0.166324	-0.0758812	161.025	182.139	166.062	0.317078	-1.68476	-0.816542	0.98184	0.706196	0.954368
P19105	>sp|P19105|ML12A_HUMAN Myosin regulatory light chain 12A OS=Homo sapiens GN=MYL12A PE=1 SV=2	-0.0496927	-0.0440915	-0.0628621	863.52	1053.78	794.082	-0.54021	-0.611042	-1.00978	0.948162	0.98248	0.903869
P19320	>sp|P19320|VCAM1_HUMAN Vascular cell adhesion protein 1 OS=Homo sapiens GN=VCAM1 PE=1 SV=1	-0.170571	-0.32444	-0.261085	35.6751	38.3443	39.6243	-0.907575	-1.86304	-1.56468	0.883611	0.606908	0.682076
P19338	>sp|P19338|NUCL_HUMAN Nucleolin OS=Homo sapiens GN=NCL PE=1 SV=3	-0.239127	-0.00122117	0.0130768	523.764	610.628	517.245	-2.49078	-0.0159048	0.193881	0.188885	0.998257	1.01083
P19367	>sp|P19367|HXK1_HUMAN Hexokinase-1 OS=Homo sapiens GN=HK1 PE=1 SV=3	-0.0148426	-0.0137415	0.112037	274.233	378.798	349.546	-0.141968	-0.165465	1.51397	0.98887	1.00459	0.718669
P19404	>sp|P19404|NDUV2_HUMAN NADH dehydrogenase [ubiquinone] flavoprotein 2, mitochondrial OS=Homo sapiens GN=NDUFV2 PE=1 SV=2	-0.190471	-0.0366272	-0.0279879	168.204	196.923	157.397	-1.6547	-0.37911	-0.295555	0.582267	0.996196	1.01218
P19622	>sp|P19622|HME2_HUMAN Homeobox protein engrailed-2 OS=Homo sapiens GN=EN2 PE=1 SV=3	0.220184	-0.202878	-0.0487375	36.4255	39.1533	40.6603	1.18104	-1.17548	-0.295513	0.824768	0.918538	1.01166
P19623	>sp|P19623|SPEE_HUMAN Spermidine synthase OS=Homo sapiens GN=SRM PE=1 SV=1	-0.0293318	0.00440937	0.0667922	35.9737	38.8945	40.6535	-0.156659	0.0254754	0.404954	0.985213	0.9982	0.997757
P19652	>sp|P19652|A1AG2_HUMAN Alpha-1-acid glycoprotein 2 OS=Homo sapiens GN=ORM2 PE=1 SV=2	0.27706	-0.133416	0.303106	489.054	514.398	405.454	2.86455	-1.6942	4.25185	0.0925348	0.701411	0.00147846
P19823	>sp|P19823|ITIH2_HUMAN Inter-alpha-trypsin inhibitor heavy chain H2 OS=Homo sapiens GN=ITIH2 PE=1 SV=2	-0.0620211	0.173275	0.240366	436.644	510.159	439.965	-0.633201	2.19749	3.4378	0.928998	0.407079	0.0204482
P19827	>sp|P19827|ITIH1_HUMAN Inter-alpha-trypsin inhibitor heavy chain H1 OS=Homo sapiens GN=ITIH1 PE=1 SV=3	-0.0172854	0.161909	0.194396	486.353	577.31	478.352	-0.178789	2.09204	2.83366	0.986216	0.493637	0.0924646
P19971	>sp|P19971|TYPH_HUMAN Thymidine phosphorylase OS=Homo sapiens GN=TYMP PE=1 SV=2	-0.0377821	0.0880032	-0.0431996	320.851	373.865	326.047	-0.370198	1.057	-0.573078	0.978154	0.971515	0.977721
P20020	>sp|P20020|AT2B1_HUMAN Plasma membrane calcium-transporting ATPase 1 OS=Homo sapiens GN=ATP2B1 PE=1 SV=3	0.052642	-0.110817	0.0159637	330.397	371.919	297.131	0.517651	-1.32967	0.206422	0.951392	0.857048	1.01445
P20073	>sp|P20073|ANXA7_HUMAN Annexin A7 OS=Homo sapiens GN=ANXA7 PE=1 SV=3	0.138789	-0.0207198	0.113412	155.701	206.516	187.989	1.18433	-0.217222	1.27326	0.823856	1.00784	0.823863
P20290	>sp|P20290|BTF3_HUMAN Transcription factor BTF3 OS=Homo sapiens GN=BTF3 PE=1 SV=1	-0.251952	-0.0504056	-0.0673724	39.5457	41.9167	46.1388	-1.39582	-0.300668	-0.432361	0.713359	1.00369	0.99864
P20339	>sp|P20339|RAB5A_HUMAN Ras-related protein Rab-5A OS=Homo sapiens GN=RAB5A PE=1 SV=2	0.0241715	-0.0611902	-0.0216303	241.701	282.125	236.985	0.225783	-0.692788	-0.261642	0.990574	0.9975	1.01162
P20340	>sp|P20340|RAB6A_HUMAN Ras-related protein Rab-6A OS=Homo sapiens GN=RAB6A PE=1 SV=3	-0.148801	0.100611	-0.0832836	94.1081	104.081	102.845	-1.11134	0.854536	-0.74985	0.838892	0.973195	0.96749
P20340-2	>sp|P20340-2|RAB6A_HUMAN Isoform 2 of Ras-related protein Rab-6A OS=Homo sapiens GN=RAB6A	0.0331928	-0.121413	-0.0407473	26.597	29.7904	26.7828	0.156582	-0.624382	-0.203894	0.984813	0.988462	1.01322
P20594	>sp|P20594|ANPRB_HUMAN Atrial natriuretic peptide receptor 2 OS=Homo sapiens GN=NPR2 PE=1 SV=1	-0.0991195	0.171967	-0.037205	33.8112	37.5059	38.4254	-0.516268	0.978138	-0.219882	0.952279	0.968497	1.0126
P20618	>sp|P20618|PSB1_HUMAN Proteasome subunit beta type-1 OS=Homo sapiens GN=PSMB1 PE=1 SV=2	0.0584323	0.0167592	0.00712036	326.65	375.343	333.914	0.573645	0.201447	0.0950636	0.944743	1.00376	1.00617
P20645	>sp|P20645|MPRD_HUMAN Cation-dependent mannose-6-phosphate receptor OS=Homo sapiens GN=M6PR PE=1 SV=1	0.0188387	0.154702	0.0784067	177.456	203.615	107.814	0.165447	1.61575	0.719115	0.98679	0.742409	0.969912
P20671	>sp|P20671|H2A1D_HUMAN Histone H2A type 1-D OS=Homo sapiens GN=HIST1H2AD PE=1 SV=2	0.34818	0.0971846	-0.402989	79.5472	103.116	78.6028	2.46958	0.822774	-3.25441	0.196767	0.983454	0.0336764
P20674	>sp|P20674|COX5A_HUMAN Cytochrome c oxidase subunit 5A, mitochondrial OS=Homo sapiens GN=COX5A PE=1 SV=2	-0.118274	-0.151337	-0.125348	375.508	436.048	371.997	-1.18458	-1.86984	-1.72118	0.824731	0.600121	0.601344
P20700	>sp|P20700|LMNB1_HUMAN Lamin-B1 OS=Homo sapiens GN=LMNB1 PE=1 SV=2	-0.299964	0.0805513	0.0430958	218.103	285.49	271.363	-2.75074	0.914443	0.542947	0.116512	0.969056	0.985957
P20742	>sp|P20742|PZP_HUMAN Pregnancy zone protein OS=Homo sapiens GN=PZP PE=1 SV=4	-0.673645	0.0979165	0.308118	53.4805	58.9179	52.6482	-4.17785	0.672116	2.09635	0.0020522	0.989251	0.373263
P20774	>sp|P20774|MIME_HUMAN Mimecan OS=Homo sapiens GN=OGN PE=1 SV=1	0.372484	-0.257817	-0.0362536	672.593	915.959	704.082	3.97143	-3.52497	-0.570633	0.00445769	0.0185962	0.977734
P20810	>sp|P20810|ICAL_HUMAN Calpastatin OS=Homo sapiens GN=CAST PE=1 SV=4	-0.14184	-0.0169358	0.0218745	751.345	776.807	683.902	-1.52611	-0.227435	0.342532	0.635177	1.00904	1.0049
P20810-5	>sp|P20810-5|ICAL_HUMAN Isoform 5 of Calpastatin OS=Homo sapiens GN=CAST	-0.262568	-0.235375	-0.40044	26.775	29.1	27.8757	-1.24278	-1.1979	-2.04149	0.791371	0.909627	0.412193
P20848	>sp|P20848|A1ATR_HUMAN Putative alpha-1-antitrypsin-related protein OS=Homo sapiens GN=SERPINA2 PE=1 SV=1	-0.0477206	-0.168241	-0.0564287	98.2869	125.111	84.1405	-0.361067	-1.52021	-0.468671	0.979008	0.789052	0.997231
P20962	>sp|P20962|PTMS_HUMAN Parathymosin OS=Homo sapiens GN=PTMS PE=1 SV=2	-0.358869	0.00335832	-0.0596959	208.158	357.906	252.926	-3.26101	0.0399941	-0.736554	0.0392868	0.997549	0.968967
P21266	>sp|P21266|GSTM3_HUMAN Glutathione S-transferase Mu 3 OS=Homo sapiens GN=GSTM3 PE=1 SV=3	-0.0824383	0.125054	0.0733482	435.822	510.565	448.411	-0.841405	1.58614	1.05367	0.895833	0.740246	0.903927
P21283	>sp|P21283|VATC1_HUMAN V-type proton ATPase subunit C 1 OS=Homo sapiens GN=ATP6V1C1 PE=1 SV=4	0.084517	0.032191	-0.061958	38.813	41.3929	45.1777	0.464713	0.190995	-0.393894	0.963003	1.00192	0.996768
P21291	>sp|P21291|CSRP1_HUMAN Cysteine and glycine-rich protein 1 OS=Homo sapiens GN=CSRP1 PE=1 SV=3	-0.178779	-0.13065	-0.0908068	483.682	577.336	461.928	-1.84645	-1.68815	-1.31334	0.495818	0.703467	0.806259
P21333	>sp|P21333|FLNA_HUMAN Filamin-A OS=Homo sapiens GN=FLNA PE=1 SV=4	0.0560664	0.0130325	-0.0357322	6976.06	8275.94	6676.57	0.649242	0.196944	-0.679367	0.924371	1.00342	0.972081
P21397	>sp|P21397|AOFA_HUMAN Amine oxidase [flavin-containing] A OS=Homo sapiens GN=MAOA PE=1 SV=1	0.0126247	-0.0720437	-0.189306	1110.26	1278.57	1023.01	0.139148	-1.0148	-3.15785	0.989493	0.967741	0.0448627
P21399	>sp|P21399|ACOC_HUMAN Cytoplasmic aconitate hydratase OS=Homo sapiens GN=ACO1 PE=1 SV=3	0.0855574	0.0351526	-0.0339944	2007.41	2324.1	1933.27	0.96808	0.513394	-0.607266	0.875337	0.981471	0.969941
P21589	>sp|P21589|5NTD_HUMAN 5'-nucleotidase OS=Homo sapiens GN=NT5E PE=1 SV=1	0.145208	-0.0537069	0.149443	181.192	214.991	175.997	1.282	-0.56905	1.64073	0.774228	0.980293	0.649796
P21695	>sp|P21695|GPDA_HUMAN Glycerol-3-phosphate dehydrogenase [NAD(+)], cytoplasmic OS=Homo sapiens GN=GPD1 PE=1 SV=4	0.183745	-0.0480002	-0.109194	3405.21	4387.41	3226.82	2.10705	-0.71666	-2.01851	0.360402	1.00615	0.423066
P21796	>sp|P21796|VDAC1_HUMAN Voltage-dependent anion-selective channel protein 1 OS=Homo sapiens GN=VDAC1 PE=1 SV=2	-0.183529	0.0434181	0.00715108	643.891	682.627	585.646	-1.94973	0.573955	0.108757	0.446383	0.981699	1.00916
P21810	>sp|P21810|PGS1_HUMAN Biglycan OS=Homo sapiens GN=BGN PE=1 SV=2	0.388468	-0.266254	-0.169808	796.248	840.871	804.154	4.19729	-3.60761	-2.73327	0.0019408	0.0146541	0.117073
P21912	>sp|P21912|SDHB_HUMAN Succinate dehydrogenase [ubiquinone] iron-sulfur subunit, mitochondrial OS=Homo sapiens GN=SDHB PE=1 SV=3	-0.0403757	-0.107211	0.00834128	332.974	389.036	326.18	-0.397769	-1.29749	0.110666	0.978428	0.86667	1.00843
P21926	>sp|P21926|CD9_HUMAN CD9 antigen OS=Homo sapiens GN=CD9 PE=1 SV=4	0.0977086	-0.00490056	0.053127	184.091	236.605	184.585	0.865528	-0.0532077	0.592796	0.892005	0.996222	0.969635
P21953	>sp|P21953|ODBB_HUMAN 2-oxoisovalerate dehydrogenase subunit beta, mitochondrial OS=Homo sapiens GN=BCKDHB PE=1 SV=2	-0.117584	-0.031923	0.0302654	38.8153	41.3414	45.0165	-0.646761	-0.189305	0.192102	0.923756	1.00199	1.01097
P21964	>sp|P21964|COMT_HUMAN Catechol O-methyltransferase OS=Homo sapiens GN=COMT PE=1 SV=2	0.0186049	-0.0689377	-0.050726	270.627	310.618	276.639	0.177206	-0.797289	-0.64267	0.98621	0.990517	0.976233
P21980	>sp|P21980|TGM2_HUMAN Protein-glutamine gamma-glutamyltransferase 2 OS=Homo sapiens GN=TGM2 PE=1 SV=2	-0.0560541	0.0095302	0.152099	48.5025	54.8311	49.0568	-0.335574	0.0635512	1.00307	0.977016	0.996836	0.903288
P22033	>sp|P22033|MUTA_HUMAN Methylmalonyl-CoA mutase, mitochondrial OS=Homo sapiens GN=MUT PE=1 SV=4	0.0233228	0.0497569	0.0994133	96.4264	105.178	107.869	0.175299	0.424146	0.911961	0.986974	0.998138	0.926352
P22061	>sp|P22061|PIMT_HUMAN Protein-L-isoaspartate(D-aspartate) O-methyltransferase OS=Homo sapiens GN=PCMT1 PE=1 SV=4	-0.0231289	-0.00764198	0.0655787	142.636	161.029	150.737	-0.193432	-0.0747004	0.68193	0.987863	1.00081	0.971312
P22105	>sp|P22105|TENX_HUMAN Tenascin-X OS=Homo sapiens GN=TNXB PE=1 SV=3	0.127626	0.000813323	0.139017	58.8795	66.1674	61.4857	0.818841	0.00584459	1.0119	0.90141	0.997862	0.904243
P22234	>sp|P22234|PUR6_HUMAN Multifunctional protein ADE2 OS=Homo sapiens GN=PAICS PE=1 SV=3	-0.276959	0.0816912	0.0734767	91.4462	100.514	98.892	-2.0508	0.685469	0.651374	0.380557	0.998307	0.980404
P22307	>sp|P22307|NLTP_HUMAN Non-specific lipid-transfer protein OS=Homo sapiens GN=SCP2 PE=1 SV=2	-0.0747131	-0.0444039	-0.137062	242.478	281.408	243.716	-0.698922	-0.502445	-1.67223	0.920663	0.983157	0.62924
P22314	>sp|P22314|UBA1_HUMAN Ubiquitin-like modifier-activating enzyme 1 OS=Homo sapiens GN=UBA1 PE=1 SV=3	-0.00758587	0.0297276	0.058073	1741.55	2093.54	1671.45	-0.0856218	0.431986	1.02425	0.993801	0.996526	0.906072
P22352	>sp|P22352|GPX3_HUMAN Glutathione peroxidase 3 OS=Homo sapiens GN=GPX3 PE=1 SV=2	0.0243927	-0.0564615	0.1492	345.289	406.516	360.793	0.241305	-0.68891	2.03277	0.992703	0.996469	0.415672
P22392	>sp|P22392|NDKB_HUMAN Nucleoside diphosphate kinase B OS=Homo sapiens GN=NME2 PE=1 SV=1	-0.226729	-0.0265328	-0.236698	78.4266	153.303	129.417	-1.60113	-0.255567	-2.3277	0.605764	1.00785	0.265447
P22626	>sp|P22626|ROA2_HUMAN Heterogeneous nuclear ribonucleoproteins A2/B1 OS=Homo sapiens GN=HNRNPA2B1 PE=1 SV=2	-0.333523	-0.0547057	0.179496	245.509	319.491	293.963	-3.12645	-0.636507	2.31401	0.0544802	0.992388	0.270727
P22676	>sp|P22676|CALB2_HUMAN Calretinin OS=Homo sapiens GN=CALB2 PE=1 SV=2	-0.11992	0.0155362	-0.0762854	673.554	746.198	633.375	-1.27897	0.207653	-1.17783	0.77455	1.00557	0.852927
P22694	>sp|P22694|KAPCB_HUMAN cAMP-dependent protein kinase catalytic subunit beta OS=Homo sapiens GN=PRKACB PE=1 SV=2	0.144614	0.126714	0.0969975	28.6341	32.8075	31.1802	0.703733	0.679982	0.5209	0.920122	0.992613	0.991241
P22695	>sp|P22695|QCR2_HUMAN Cytochrome b-c1 complex subunit 2, mitochondrial OS=Homo sapiens GN=UQCRC2 PE=1 SV=3	-0.113543	-0.053193	-0.000691783	868.322	1113.67	900.368	-1.23457	-0.740814	-0.0113318	0.798891	1.00818	1.00452
P22748	>sp|P22748|CAH4_HUMAN Carbonic anhydrase 4 OS=Homo sapiens GN=CA4 PE=1 SV=2	0.0429473	-0.190204	-0.235082	133.878	151.67	139.192	0.353174	-1.82612	-2.37494	0.974733	0.620959	0.243368
P22792	>sp|P22792|CPN2_HUMAN Carboxypeptidase N subunit 2 OS=Homo sapiens GN=CPN2 PE=1 SV=3	0.0744595	-0.1436	0.247823	96.2677	105.964	104.325	0.559656	-1.22724	2.24387	0.942041	0.90764	0.298971
P22897	>sp|P22897|MRC1_HUMAN Macrophage mannose receptor 1 OS=Homo sapiens GN=MRC1 PE=1 SV=1	0.0540833	0.128065	0.0724864	238.723	266.398	266.167	0.504241	1.43088	0.908061	0.956015	0.814179	0.927612
P23141	>sp|P23141|EST1_HUMAN Liver carboxylesterase 1 OS=Homo sapiens GN=CES1 PE=1 SV=2	0.106844	0.0257732	-0.0442957	2284.79	2934.62	2173.85	1.21369	0.380055	-0.79861	0.811505	0.999376	0.960428
P23142	>sp|P23142|FBLN1_HUMAN Fibulin-1 OS=Homo sapiens GN=FBLN1 PE=1 SV=4	0.0983319	-0.0389349	0.0220615	339.217	377.303	364.376	0.970782	-0.468468	0.30134	0.874704	0.987067	1.01199
P23142-4	>sp|P23142-4|FBLN1_HUMAN Isoform C of Fibulin-1 OS=Homo sapiens GN=FBLN1	0.103648	-0.16471	-0.0371842	63.4055	69.1208	70.234	0.682217	-1.20385	-0.286467	0.919974	0.911133	1.01234
P23229-2	>sp|P23229-2|ITA6_HUMAN Isoform Alpha-6X1A of Integrin alpha-6 OS=Homo sapiens GN=ITGA6	0.0985324	-0.229226	-0.26691	102.916	114.896	109.142	0.755087	-2.0137	-2.45969	0.917813	0.530061	0.207361
P23284	>sp|P23284|PPIB_HUMAN Peptidyl-prolyl cis-trans isomerase B OS=Homo sapiens GN=PPIB PE=1 SV=2	-0.15257	0.0969988	-0.0318172	884.94	1099.83	904.747	-1.66098	1.34942	-0.52156	0.579089	0.852231	0.991171
P23297	>sp|P23297|S10A1_HUMAN Protein S100-A1 OS=Homo sapiens GN=S100A1 PE=1 SV=2	0.39628	-0.386729	-0.122756	114.446	137.004	64.611	3.12845	-3.5978	-0.912753	0.0548227	0.0149198	0.927288
P23381	>sp|P23381|SYWC_HUMAN Tryptophan--tRNA ligase, cytoplasmic OS=Homo sapiens GN=WARS PE=1 SV=2	-0.0760104	-0.00034034	-0.0306926	619.318	711.455	611.277	-0.804809	-0.00452255	-0.470698	0.904828	0.997654	0.996283
P23396	>sp|P23396|RS3_HUMAN 40S ribosomal protein S3 OS=Homo sapiens GN=RPS3 PE=1 SV=2	-0.119244	0.0758797	0.0215834	597.471	690.588	605.326	-1.25832	1.00456	0.330377	0.782602	0.971558	1.00583
P23434	>sp|P23434|GCSH_HUMAN Glycine cleavage system H protein, mitochondrial OS=Homo sapiens GN=GCSH PE=1 SV=2	-0.150983	0.0242317	0.133538	104.465	118.148	108.663	-1.16228	0.214864	1.22851	0.818564	1.00904	0.830435
P23470	>sp|P23470|PTPRG_HUMAN Receptor-type tyrosine-protein phosphatase gamma OS=Homo sapiens GN=PTPRG PE=1 SV=4	0.046725	-0.0435512	-0.0950599	39.0894	41.5742	45.5487	0.257585	-0.258879	-0.606549	0.991102	1.00838	0.969331
P23526	>sp|P23526|SAHH_HUMAN Adenosylhomocysteinase OS=Homo sapiens GN=AHCY PE=1 SV=4	0.0231632	0.0343295	-0.0462759	402.189	460.684	412.353	0.233874	0.428185	-0.651791	0.991057	0.995011	0.98068
P23528	>sp|P23528|COF1_HUMAN Cofilin-1 OS=Homo sapiens GN=CFL1 PE=1 SV=3	-0.0701216	0.085808	-0.109701	961.634	1161.12	900.495	-0.767592	1.19931	-1.797	0.912793	0.912009	0.564174
P23588	>sp|P23588|IF4B_HUMAN Eukaryotic translation initiation factor 4B OS=Homo sapiens GN=EIF4B PE=1 SV=2	-0.0438085	-0.105066	0.161162	48.9704	54.351	50.9787	-0.263216	-0.698124	1.08106	0.991944	1.00015	0.897298
P23634	>sp|P23634|AT2B4_HUMAN Plasma membrane calcium-transporting ATPase 4 OS=Homo sapiens GN=ATP2B4 PE=1 SV=2	0.0228314	-0.041753	0.0886772	400.032	458.382	409.607	0.230364	-0.520336	1.247	0.991321	0.980322	0.828283
P23786	>sp|P23786|CPT2_HUMAN Carnitine O-palmitoyltransferase 2, mitochondrial OS=Homo sapiens GN=CPT2 PE=1 SV=2	0.158777	-0.193708	-0.0656598	50.1915	57.221	50.1022	0.962185	-1.31416	-0.437077	0.877262	0.870868	0.997289
P23946	>sp|P23946|CMA1_HUMAN Chymase OS=Homo sapiens GN=CMA1 PE=1 SV=1	0.0319045	-0.0583059	0.157621	132.096	150.089	140.456	0.261439	-0.558006	1.59765	0.991565	0.98183	0.664365
P24158	>sp|P24158|PRTN3_HUMAN Myeloblastin OS=Homo sapiens GN=PRTN3 PE=1 SV=3	0.452019	-0.00380949	0.106885	51.8579	60.9867	55.1876	2.77218	-0.0265109	0.742385	0.11284	0.998646	0.966671
P24298	>sp|P24298|ALAT1_HUMAN Alanine aminotransferase 1 OS=Homo sapiens GN=GPT PE=1 SV=3	0.128214	-0.0194705	0.0920743	159.15	174.728	173.796	1.09967	-0.194911	1.00653	0.838118	1.0028	0.905079
P24310	>sp|P24310|CX7A1_HUMAN Cytochrome c oxidase subunit 7A1, mitochondrial OS=Homo sapiens GN=COX7A1 PE=1 SV=2	-0.319199	-0.208757	-0.145317	74.6318	88.46	69.5091	-2.21853	-1.67365	-1.11462	0.306714	0.713564	0.886245
P24534	>sp|P24534|EF1B_HUMAN Elongation factor 1-beta OS=Homo sapiens GN=EEF1B2 PE=1 SV=3	-0.0628492	0.0250008	-0.0213949	276.39	321.604	277.546	-0.601418	0.291293	-0.271319	0.938733	1.00419	1.01247
P24539	>sp|P24539|AT5F1_HUMAN ATP synthase F(0) complex subunit B1, mitochondrial OS=Homo sapiens GN=ATP5F1 PE=1 SV=2	-0.00491288	-0.0699511	0.0182599	137.579	156.698	142.22	-0.0408306	-0.678236	0.185928	0.998163	0.993987	1.00913
P24666	>sp|P24666|PPAC_HUMAN Low molecular weight phosphotyrosine protein phosphatase OS=Homo sapiens GN=ACP1 PE=1 SV=3	0.0399582	-0.0201308	0.0099039	68.8377	74.4385	77.2208	0.270329	-0.15137	0.0793938	0.992424	1.00566	1.00587
P24752	>sp|P24752|THIL_HUMAN Acetyl-CoA acetyltransferase, mitochondrial OS=Homo sapiens GN=ACAT1 PE=1 SV=1	0.00107254	-0.130704	-0.100052	899.672	985.93	816.296	0.0115078	-1.80011	-1.61434	0.999247	0.633238	0.659019
P24844	>sp|P24844|MYL9_HUMAN Myosin regulatory light polypeptide 9 OS=Homo sapiens GN=MYL9 PE=1 SV=4	-0.0158605	-0.0525199	-0.0403381	264.479	314.027	257.169	-0.150771	-0.608835	-0.500197	0.987157	0.981376	0.996428
P25311	>sp|P25311|ZA2G_HUMAN Zinc-alpha-2-glycoprotein OS=Homo sapiens GN=AZGP1 PE=1 SV=2	0.0636973	0.0561146	0.105192	595.34	735.849	641.667	0.671672	0.748755	1.62811	0.921572	1.00697	0.652666
P25325	>sp|P25325|THTM_HUMAN 3-mercaptopyruvate sulfurtransferase OS=Homo sapiens GN=MPST PE=1 SV=3	0.0967668	-0.071268	-0.0140345	218.69	253.707	225.314	0.887634	-0.787115	-0.167112	0.88673	0.989748	1.01098
P25398	>sp|P25398|RS12_HUMAN 40S ribosomal protein S12 OS=Homo sapiens GN=RPS12 PE=1 SV=3	-0.125984	-0.0245049	-0.00235909	265.956	286.338	225.839	-1.19765	-0.278373	-0.0281109	0.822557	1.00494	1.00731
P25685	>sp|P25685|DNJB1_HUMAN DnaJ homolog subfamily B member 1 OS=Homo sapiens GN=DNAJB1 PE=1 SV=4	0.0311458	-0.0164973	-0.00695567	70.0412	75.5755	78.0603	0.211901	-0.124764	-0.0560107	0.990516	1.00121	1.0085
P25686	>sp|P25686|DNJB2_HUMAN DnaJ homolog subfamily B member 2 OS=Homo sapiens GN=DNAJB2 PE=1 SV=3	0.000415469	0.0649952	-0.171064	36.7378	39.6841	42.5087	0.00214726	0.37876	-1.05822	0.999974	0.995377	0.905772
P25705	>sp|P25705|ATPA_HUMAN ATP synthase subunit alpha, mitochondrial OS=Homo sapiens GN=ATP5A1 PE=1 SV=1	-0.0801609	-0.0140111	-0.0137285	2087.78	2427.2	1891.51	-0.908497	-0.205028	-0.244796	0.884239	1.00548	1.01404
P25786	>sp|P25786|PSA1_HUMAN Proteasome subunit alpha type-1 OS=Homo sapiens GN=PSMA1 PE=1 SV=1	0.0154584	0.00171421	0.00335757	577.727	666.51	511.821	0.162411	0.0225909	0.0496688	0.988086	0.998827	1.00489
P25787	>sp|P25787|PSA2_HUMAN Proteasome subunit alpha type-2 OS=Homo sapiens GN=PSMA2 PE=1 SV=2	-0.00306648	-0.0311356	-0.0183065	89.0924	102.058	97.6242	-0.0226487	-0.262653	-0.161458	0.997924	1.00792	1.0107
P25788	>sp|P25788|PSA3_HUMAN Proteasome subunit alpha type-3 OS=Homo sapiens GN=PSMA3 PE=1 SV=2	0.0121989	-0.00229751	-0.102644	232.456	263.1	245.961	0.113062	-0.0255952	-1.25581	0.988802	0.998532	0.823886
P25789	>sp|P25789|PSA4_HUMAN Proteasome subunit alpha type-4 OS=Homo sapiens GN=PSMA4 PE=1 SV=1	0.054394	-0.000946642	-0.0480611	463.412	464.772	463.048	0.558879	-0.0118248	-0.69549	0.942259	0.999417	0.969001
P26038	>sp|P26038|MOES_HUMAN Moesin OS=Homo sapiens GN=MSN PE=1 SV=3	0.0854447	0.0910905	-0.0146122	1969.45	2300.46	1942.29	0.96621	1.32972	-0.261128	0.875851	0.858653	1.01159
P26196	>sp|P26196|DDX6_HUMAN Probable ATP-dependent RNA helicase DDX6 OS=Homo sapiens GN=DDX6 PE=1 SV=2	0.0902363	-0.122599	-0.0998082	37.9508	40.5392	43.5936	0.491834	-0.720983	-0.624458	0.958304	1.00772	0.973879
P26373	>sp|P26373|RL13_HUMAN 60S ribosomal protein L13 OS=Homo sapiens GN=RPL13 PE=1 SV=4	-0.174003	0.0767875	-0.0246185	385.796	339.426	313.126	-1.74889	0.904755	-0.323009	0.528929	0.97069	1.00763
P26440	>sp|P26440|IVD_HUMAN Isovaleryl-CoA dehydrogenase, mitochondrial OS=Homo sapiens GN=IVD PE=1 SV=1	-0.0937262	0.0842755	0.0529219	92.6107	102.474	100.587	-0.696724	0.711936	0.472326	0.921061	1.00605	0.997095
P26447	>sp|P26447|S10A4_HUMAN Protein S100-A4 OS=Homo sapiens GN=S100A4 PE=1 SV=1	0.134749	0.196424	0.231011	424.769	526.809	362.78	1.37062	2.50356	3.15185	0.732323	0.240921	0.0447296
P26583	>sp|P26583|HMGB2_HUMAN High mobility group protein B2 OS=Homo sapiens GN=HMGB2 PE=1 SV=2	-0.279415	-0.0216486	-0.162451	68.51	72.1863	75.0119	-1.88822	-0.160889	-1.28661	0.480686	1.00385	0.813157
P26599	>sp|P26599|PTBP1_HUMAN Polypyrimidine tract-binding protein 1 OS=Homo sapiens GN=PTBP1 PE=1 SV=1	-0.0966538	0.0926116	0.0209258	141.08	170.891	137.008	-0.805727	0.921183	0.21018	0.904509	0.967246	1.01296
P26639	>sp|P26639|SYTC_HUMAN Threonine--tRNA ligase, cytoplasmic OS=Homo sapiens GN=TARS PE=1 SV=3	0.126111	0.272502	0.364655	39.2401	48.6168	40.7093	0.696418	1.72975	2.21223	0.919954	0.674814	0.305741
P26640	>sp|P26640|SYVC_HUMAN Valine--tRNA ligase OS=Homo sapiens GN=VARS PE=1 SV=4	-0.140796	0.202051	0.0674356	104.342	120.234	116.228	-1.0835	1.80203	0.63673	0.844662	0.63292	0.976526
P26641	>sp|P26641|EF1G_HUMAN Elongation factor 1-gamma OS=Homo sapiens GN=EEF1G PE=1 SV=3	0.0119487	0.0170559	-0.0329438	423.309	550.583	493.735	0.121334	0.218851	-0.483571	0.989388	1.00888	0.997074
P26885	>sp|P26885|FKBP2_HUMAN Peptidyl-prolyl cis-trans isomerase FKBP2 OS=Homo sapiens GN=FKBP2 PE=1 SV=2	-0.0434883	-0.0362462	0.00783634	209.574	222.337	187.748	-0.395836	-0.387401	0.0879396	0.977527	1.00003	1.00586
P26992	>sp|P26992|CNTFR_HUMAN Ciliary neurotrophic factor receptor subunit alpha OS=Homo sapiens GN=CNTFR PE=1 SV=2	-0.0815649	-0.0780041	0.242438	39.2791	41.732	45.7272	-0.450748	-0.464422	1.54963	0.963426	0.985124	0.692616
P27105	>sp|P27105|STOM_HUMAN Erythrocyte band 7 integral membrane protein OS=Homo sapiens GN=STOM PE=1 SV=3	0.0151369	0.0710552	0.0312991	717.046	865.145	684.683	0.162072	0.965725	0.490212	0.987915	0.963923	0.99293
P27144	>sp|P27144|KAD4_HUMAN Adenylate kinase 4, mitochondrial OS=Homo sapiens GN=AK4 PE=1 SV=1	-0.0633562	-0.031376	-0.0327928	147.568	164.121	158.991	-0.534008	-0.308429	-0.347531	0.949257	1.00147	1.00322
P27169	>sp|P27169|PON1_HUMAN Serum paraoxonase/arylesterase 1 OS=Homo sapiens GN=PON1 PE=1 SV=3	0.171519	-0.130995	0.0090997	267.211	306.356	269.899	1.63147	-1.51049	0.114462	0.59012	0.79797	1.01076
P27338	>sp|P27338|AOFB_HUMAN Amine oxidase [flavin-containing] B OS=Homo sapiens GN=MAOB PE=1 SV=3	-0.0992365	-0.032338	0.0291358	633.459	736.638	628.733	-1.0528	-0.431552	0.449228	0.853883	0.996369	0.999933
P27348	>sp|P27348|1433T_HUMAN 14-3-3 protein theta OS=Homo sapiens GN=YWHAQ PE=1 SV=1	-0.183843	0.0114715	0.14099	444.472	443.29	368.231	-1.88055	0.142143	1.93098	0.48087	1.00238	0.471434
P27361	>sp|P27361|MK03_HUMAN Mitogen-activated protein kinase 3 OS=Homo sapiens GN=MAPK3 PE=1 SV=4	0.142518	-0.0360538	-0.0206945	299.065	336.677	314.103	1.38071	-0.424099	-0.271756	0.72813	0.996939	1.01258
P27482	>sp|P27482|CALL3_HUMAN Calmodulin-like protein 3 OS=Homo sapiens GN=CALML3 PE=1 SV=2	-0.307529	-0.0802822	0.283258	151.42	116.007	142.673	-2.60752	-0.707538	2.88757	0.150165	1.00554	0.0814587
P27487	>sp|P27487|DPP4_HUMAN Dipeptidyl peptidase 4 OS=Homo sapiens GN=DPP4 PE=1 SV=2	-0.0580293	-0.105169	0.0763174	76.4821	81.6005	87.8798	-0.406609	-0.818544	0.645206	0.977977	0.983267	0.980127
P27635	>sp|P27635|RL10_HUMAN 60S ribosomal protein L10 OS=Homo sapiens GN=RPL10 PE=1 SV=4	-0.0716838	-0.00582159	0.0124168	36.3457	39.2008	41.1803	-0.384289	-0.0337478	0.0757207	0.978511	0.999207	1.00582
P27695	>sp|P27695|APEX1_HUMAN DNA-(apurinic or apyrimidinic site) lyase OS=Homo sapiens GN=APEX1 PE=1 SV=2	-0.196762	0.0137373	-0.0293633	209.224	237.479	215.562	-1.78983	0.149289	-0.344766	0.509425	1.00559	1.00375
P27708	>sp|P27708|PYR1_HUMAN CAD protein OS=Homo sapiens GN=CAD PE=1 SV=3	-0.193155	0.163701	0.109227	37.5425	45.6188	38.1916	-1.04862	1.01193	0.643747	0.854236	0.969469	0.977242
P27797	>sp|P27797|CALR_HUMAN Calreticulin OS=Homo sapiens GN=CALR PE=1 SV=1	-0.0471436	0.0113867	-0.0531942	1190.25	1463.8	1094.8	-0.522404	0.16199	-0.895357	0.94933	1.00432	0.930809
P27816	>sp|P27816|MAP4_HUMAN Microtubule-associated protein 4 OS=Homo sapiens GN=MAP4 PE=1 SV=3	0.0661989	0.000660105	-0.00534781	1459	1732.68	1530.32	0.740177	0.00949316	-0.0935218	0.920326	0.998744	1.00611
P27816-5	>sp|P27816-5|MAP4_HUMAN Isoform 5 of Microtubule-associated protein 4 OS=Homo sapiens GN=MAP4	0.0431181	0.0649544	0.21627	32.1826	35.7219	35.4917	0.220039	0.361749	1.2327	0.990424	0.997237	0.829798
P27824	>sp|P27824|CALX_HUMAN Calnexin OS=Homo sapiens GN=CANX PE=1 SV=2	-0.034524	-0.00175478	0.0016092	1476.52	1763.83	1351.1	-0.386494	-0.0252627	0.0277759	0.977382	0.997944	1.00628
P28062	>sp|P28062|PSB8_HUMAN Proteasome subunit beta type-8 OS=Homo sapiens GN=PSMB8 PE=1 SV=3	-0.140855	-0.125052	-0.0648896	65.5655	76.3529	64.3214	-0.937995	-0.949385	-0.481563	0.882151	0.968841	0.996669
P28066	>sp|P28066|PSA5_HUMAN Proteasome subunit alpha type-5 OS=Homo sapiens GN=PSMA5 PE=1 SV=3	0.0288479	-0.0910983	-0.0703091	297.652	337.112	309.936	0.279141	-1.07187	-0.919898	0.988618	0.970907	0.927715
P28070	>sp|P28070|PSB4_HUMAN Proteasome subunit beta type-4 OS=Homo sapiens GN=PSMB4 PE=1 SV=4	0.0356897	0.14243	0.155455	142.687	156.496	164.895	0.298156	1.38044	1.66871	0.987058	0.830596	0.630336
P28072	>sp|P28072|PSB6_HUMAN Proteasome subunit beta type-6 OS=Homo sapiens GN=PSMB6 PE=1 SV=4	0.0180888	-0.115427	0.0988921	142.483	163.792	145.253	0.150995	-1.13399	1.0147	0.987894	0.942524	0.908144
P28074	>sp|P28074|PSB5_HUMAN Proteasome subunit beta type-5 OS=Homo sapiens GN=PSMB5 PE=1 SV=3	0.417994	-0.160346	-0.0557752	72.2015	78.2775	82.4284	2.87379	-1.22879	-0.45935	0.0907182	0.909997	0.998452
P28161	>sp|P28161|GSTM2_HUMAN Glutathione S-transferase Mu 2 OS=Homo sapiens GN=GSTM2 PE=1 SV=2	0.0705804	-0.107886	-0.193291	334.751	399.03	318.05	0.695427	-1.31186	-2.54695	0.918928	0.866017	0.169509
P28289	>sp|P28289|TMOD1_HUMAN Tropomodulin-1 OS=Homo sapiens GN=TMOD1 PE=1 SV=1	0.147606	-0.0654881	-0.0648748	39.2859	41.7381	45.8039	0.815508	-0.389927	-0.414981	0.901419	1.0028	0.995608
P28331	>sp|P28331|NDUS1_HUMAN NADH-ubiquinone oxidoreductase 75 kDa subunit, mitochondrial OS=Homo sapiens GN=NDUFS1 PE=1 SV=3	0.0345087	-0.0237525	0.0376378	648.971	747.397	639.836	0.366647	-0.31753	0.582228	0.977261	0.997336	0.973435
P28482	>sp|P28482|MK01_HUMAN Mitogen-activated protein kinase 1 OS=Homo sapiens GN=MAPK1 PE=1 SV=3	-0.0473934	-0.126958	-0.163006	121.694	145.061	116.136	-0.380515	-1.20239	-1.53864	0.976667	0.908808	0.69609
P28676	>sp|P28676|GRAN_HUMAN Grancalcin OS=Homo sapiens GN=GCA PE=1 SV=2	-0.0111153	0.130338	0.0137978	29.1171	33.265	31.8322	-0.0545525	0.703686	0.0748092	0.999053	1.00346	1.00478
P28838	>sp|P28838|AMPL_HUMAN Cytosol aminopeptidase OS=Homo sapiens GN=LAP3 PE=1 SV=3	-0.0796857	0.0461882	-0.0166049	1116.48	1477.31	1218.32	-0.879891	0.6575	-0.28323	0.890402	0.992826	1.01391
P28906	>sp|P28906|CD34_HUMAN Hematopoietic progenitor cell antigen CD34 OS=Homo sapiens GN=CD34 PE=1 SV=2	-0.0646882	-0.0494077	0.0816859	97.755	107.044	106.74	-0.488632	-0.423726	0.746268	0.958679	0.996719	0.966878
P28908	>sp|P28908|TNR8_HUMAN Tumor necrosis factor receptor superfamily member 8 OS=Homo sapiens GN=TNFRSF8 PE=1 SV=1	0.430118	-0.190536	0.119543	39.6107	42.0278	46.2042	2.38413	-1.13782	0.767649	0.231947	0.93809	0.969189
P29218	>sp|P29218|IMPA1_HUMAN Inositol monophosphatase 1 OS=Homo sapiens GN=IMPA1 PE=1 SV=1	0.0692577	-0.136901	-0.200567	48.3853	55.4411	48.9412	0.414028	-0.917007	-1.32133	0.972545	0.967634	0.804979
P29401	>sp|P29401|TKT_HUMAN Transketolase OS=Homo sapiens GN=TKT PE=1 SV=3	0.0839692	-0.0757376	-0.0873479	2270.89	2941.01	2183.58	0.95364	-1.11692	-1.57533	0.878835	0.954279	0.677655
P29590	>sp|P29590|PML_HUMAN Protein PML OS=Homo sapiens GN=PML PE=1 SV=3	-0.024414	-0.0298143	-0.116145	243.082	263.974	273.505	-0.228594	-0.332404	-1.46663	0.991468	0.995207	0.747373
P29622	>sp|P29622|KAIN_HUMAN Kallistatin OS=Homo sapiens GN=SERPINA4 PE=1 SV=3	0.0606101	0.0540771	0.122585	93.2659	103.482	104.388	0.451296	0.458386	1.11019	0.964645	0.987293	0.885123
P29692	>sp|P29692|EF1D_HUMAN Elongation factor 1-delta OS=Homo sapiens GN=EEF1D PE=1 SV=5	0.0298043	-0.0251904	-0.016372	231.731	267.221	235.886	0.276295	-0.281658	-0.197753	0.990328	1.00552	1.01283
P29803	>sp|P29803|ODPAT_HUMAN Pyruvate dehydrogenase E1 component subunit alpha, testis-specific form, mitochondrial OS=Homo sapiens GN=PDHA2 PE=1 SV=1	-0.109762	-0.0823113	-0.0499807	54.6564	61.8369	55.8985	-0.686137	-0.575971	-0.349092	0.918975	0.981488	1.00336
P29966	>sp|P29966|MARCS_HUMAN Myristoylated alanine-rich C-kinase substrate OS=Homo sapiens GN=MARCKS PE=1 SV=4	0.0395275	-0.0976597	-0.1452	290.739	384.85	280.939	0.381116	-1.17949	-1.84782	0.977193	0.915359	0.52477
P29972	>sp|P29972|AQP1_HUMAN Aquaporin-1 OS=Homo sapiens GN=AQP1 PE=1 SV=3	-0.259624	0.0624861	-0.142424	67.9765	73.5742	75.9002	-1.74992	0.467773	-1.13356	0.530708	0.985269	0.881765
P29992	>sp|P29992|GNA11_HUMAN Guanine nucleotide-binding protein subunit alpha-11 OS=Homo sapiens GN=GNA11 PE=1 SV=2	0.0391746	-0.0136174	-0.0241892	108.114	116.703	122.437	0.304335	-0.120253	-0.23297	0.985808	1.00096	1.01428
P30038	>sp|P30038|AL4A1_HUMAN Delta-1-pyrroline-5-carboxylate dehydrogenase, mitochondrial OS=Homo sapiens GN=ALDH4A1 PE=1 SV=3	0.197151	-0.0161509	-0.19913	326.612	336.871	350.993	1.93584	-0.190005	-2.69377	0.451069	1.00184	0.124082
P30040	>sp|P30040|ERP29_HUMAN Endoplasmic reticulum resident protein 29 OS=Homo sapiens GN=ERP29 PE=1 SV=4	-0.00173872	0.0236741	-0.0159914	262.126	305.993	265.806	-0.0166427	0.272913	-0.20025	0.99894	1.00597	1.01305
P30041	>sp|P30041|PRDX6_HUMAN Peroxiredoxin-6 OS=Homo sapiens GN=PRDX6 PE=1 SV=3	-0.117181	-0.0399	-0.0783865	1496.27	2084.08	1360.37	-1.31213	-0.579675	-1.35402	0.757583	0.981458	0.798189
P30042	>sp|P30042|ES1_HUMAN ES1 protein homolog, mitochondrial OS=Homo sapiens GN=C21orf33 PE=1 SV=3	-0.0784602	-0.095923	0.00722496	423.009	486.206	421.409	-0.79793	-1.20717	0.102293	0.904367	0.912161	1.00685
P30043	>sp|P30043|BLVRB_HUMAN Flavin reductase (NADPH) OS=Homo sapiens GN=BLVRB PE=1 SV=3	-0.115937	-0.0467247	-0.00132657	716.734	945.255	727.571	-1.24283	-0.640868	-0.0209999	0.792542	0.990179	1.00747
P30044	>sp|P30044|PRDX5_HUMAN Peroxiredoxin-5, mitochondrial OS=Homo sapiens GN=PRDX5 PE=1 SV=4	0.0410149	-0.101091	-0.0129865	501	669.721	575.087	0.42502	-1.33306	-0.196793	0.968647	0.860306	1.01117
P30046	>sp|P30046|DOPD_HUMAN D-dopachrome decarboxylase OS=Homo sapiens GN=DDT PE=1 SV=3	-0.143272	-0.11816	-0.217099	93.2122	116.545	81.9707	-1.06702	-1.04297	-1.78388	0.850711	0.971164	0.571213
P30048	>sp|P30048|PRDX3_HUMAN Thioredoxin-dependent peroxide reductase, mitochondrial OS=Homo sapiens GN=PRDX3 PE=1 SV=3	-0.0855132	-0.007156	-0.0621623	523.643	621.634	494.265	-0.890805	-0.0934314	-0.912671	0.885349	0.999774	0.926396
P30049	>sp|P30049|ATPD_HUMAN ATP synthase subunit delta, mitochondrial OS=Homo sapiens GN=ATP5D PE=1 SV=2	-0.0544526	-0.0482797	-0.0132584	161.508	199.934	150.51	-0.468816	-0.501779	-0.137795	0.961641	0.983243	1.00867
P30050	>sp|P30050|RL12_HUMAN 60S ribosomal protein L12 OS=Homo sapiens GN=RPL12 PE=1 SV=1	0.0280777	-0.0394259	-0.0243181	389.325	460.166	377.964	0.28235	-0.491658	-0.335261	0.990262	0.986667	1.00485
P30084	>sp|P30084|ECHM_HUMAN Enoyl-CoA hydratase, mitochondrial OS=Homo sapiens GN=ECHS1 PE=1 SV=4	-0.0194641	-0.0968556	-0.0158747	992.628	1137.62	955.361	-0.213612	-1.35138	-0.262296	0.99042	0.852666	1.01261
P30085	>sp|P30085|KCY_HUMAN UMP-CMP kinase OS=Homo sapiens GN=CMPK1 PE=1 SV=3	0.0621988	0.122947	0.058387	234.673	280.821	235.532	0.578115	1.39053	0.704914	0.941025	0.829192	0.969497
P30086	>sp|P30086|PEBP1_HUMAN Phosphatidylethanolamine-binding protein 1 OS=Homo sapiens GN=PEBP1 PE=1 SV=3	0.00435466	0.00578324	-0.0375466	922.179	1141.22	825.842	0.0473506	0.0807123	-0.606931	1.0002	1.00067	0.969609
P30101	>sp|P30101|PDIA3_HUMAN Protein disulfide-isomerase A3 OS=Homo sapiens GN=PDIA3 PE=1 SV=4	-0.0135485	0.0329144	-0.0233086	2192.27	2672.59	2194.55	-0.153932	0.483607	-0.420529	0.986228	0.991067	0.997683
P30153	>sp|P30153|2AAA_HUMAN Serine/threonine-protein phosphatase 2A 65 kDa regulatory subunit A alpha isoform OS=Homo sapiens GN=PPP2R1A PE=1 SV=4	-0.0525181	0.029604	0.0423655	714.155	848.844	716.024	-0.562925	0.401532	0.668799	0.943606	1.00204	0.974768
P30305	>sp|P30305|MPIP2_HUMAN M-phase inducer phosphatase 2 OS=Homo sapiens GN=CDC25B PE=1 SV=2	1.03698	-0.906651	-0.0955252	39.5679	41.9897	45.4343	5.74567	-5.41214	-0.608834	1.55063e-06	8.68571e-06	0.970277
P30419	>sp|P30419|NMT1_HUMAN Glycylpeptide N-tetradecanoyltransferase 1 OS=Homo sapiens GN=NMT1 PE=1 SV=2	-0.0577689	0.127901	-0.0386721	133.886	157.878	143.64	-0.475384	1.2429	-0.395198	0.957626	0.900832	0.997197
P30443	>sp|P30443|1A01_HUMAN HLA class I histocompatibility antigen, A-1 alpha chain OS=Homo sapiens GN=HLA-A PE=1 SV=1	-0.232667	-0.00589771	-0.0296659	259.356	304.575	254.056	-2.20221	-0.0679197	-0.366521	0.313683	1.00027	1.00168
P30461	>sp|P30461|1B13_HUMAN HLA class I histocompatibility antigen, B-13 alpha chain OS=Homo sapiens GN=HLA-B PE=1 SV=1	-0.425466	0.0627325	-0.241265	44.0678	49.06	43.4601	-2.45683	0.399701	-1.50742	0.200207	0.99909	0.722841
P30533	>sp|P30533|AMRP_HUMAN Alpha-2-macroglobulin receptor-associated protein OS=Homo sapiens GN=LRPAP1 PE=1 SV=1	-0.0891728	-0.0114163	0.0536267	99.0655	112.621	102.164	-0.676145	-0.0996159	0.481568	0.922063	0.999936	0.997328
P30626	>sp|P30626|SORCN_HUMAN Sorcin OS=Homo sapiens GN=SRI PE=1 SV=1	-0.0873113	0.00893331	0.0479738	176.577	188.708	199.812	-0.766781	0.0913889	0.549602	0.910619	0.999251	0.985958
P30711	>sp|P30711|GSTT1_HUMAN Glutathione S-transferase theta-1 OS=Homo sapiens GN=GSTT1 PE=1 SV=4	-0.0751837	-0.0167051	-0.319231	169.784	195.797	173.983	-0.654605	-0.172637	-3.49102	0.920957	1.00344	0.0178263
P30740	>sp|P30740|ILEU_HUMAN Leukocyte elastase inhibitor OS=Homo sapiens GN=SERPINB1 PE=1 SV=1	0.048526	0.104004	0.196678	39.5598	42.0488	46.3466	0.268762	0.621207	1.26471	0.992888	0.985391	0.824944
P30837	>sp|P30837|AL1B1_HUMAN Aldehyde dehydrogenase X, mitochondrial OS=Homo sapiens GN=ALDH1B1 PE=1 SV=3	-0.0832636	0.270596	0.044725	19.8227	25.2647	21.5851	-0.346593	1.29263	0.202201	0.977497	0.87251	1.0143
P31040	>sp|P31040|SDHA_HUMAN Succinate dehydrogenase [ubiquinone] flavoprotein subunit, mitochondrial OS=Homo sapiens GN=SDHA PE=1 SV=2	0.00452443	-0.0376469	0.0269808	415.347	465.536	405.554	0.0457321	-0.47039	0.378499	0.998913	0.987519	1.00102
P31146	>sp|P31146|COR1A_HUMAN Coronin-1A OS=Homo sapiens GN=CORO1A PE=1 SV=4	-0.0464598	0.180676	-0.0723827	211.311	210.709	182.054	-0.423561	1.90427	-0.803894	0.969594	0.588866	0.959921
P31150	>sp|P31150|GDIA_HUMAN Rab GDP dissociation inhibitor alpha OS=Homo sapiens GN=GDI1 PE=1 SV=2	0.0204415	0.0361745	0.0363792	802.93	919.681	813.64	0.22083	0.494796	0.586671	0.990186	0.98645	0.971804
P31153	>sp|P31153|METK2_HUMAN S-adenosylmethionine synthase isoform type-2 OS=Homo sapiens GN=MAT2A PE=1 SV=1	0.0543944	-0.0879588	0.0191806	76.649	81.7519	88.2744	0.381181	-0.685066	0.162453	0.977699	0.997118	1.01078
P31323	>sp|P31323|KAP3_HUMAN cAMP-dependent protein kinase type II-beta regulatory subunit OS=Homo sapiens GN=PRKAR2B PE=1 SV=3	0.103557	-0.0567849	0.0046526	1626.98	1939.35	1511.88	1.16314	-0.821882	0.0812652	0.818556	0.983676	1.00518
P31689	>sp|P31689|DNJA1_HUMAN DnaJ homolog subfamily A member 1 OS=Homo sapiens GN=DNAJA1 PE=1 SV=2	-0.0373571	0.0714609	0.00159296	39.3004	41.8244	45.9212	-0.206537	0.425864	0.0102013	0.989046	0.996902	1.00243
P31930	>sp|P31930|QCR1_HUMAN Cytochrome b-c1 complex subunit 1, mitochondrial OS=Homo sapiens GN=UQCRC1 PE=1 SV=3	-0.100424	-0.0414072	-0.00869438	836.541	961.792	801.582	-1.08914	-0.568907	-0.139875	0.845762	0.979748	1.00922
P31937	>sp|P31937|3HIDH_HUMAN 3-hydroxyisobutyrate dehydrogenase, mitochondrial OS=Homo sapiens GN=HIBADH PE=1 SV=2	-0.219785	-0.0195869	0.0224391	343.828	392.047	348.661	-2.17455	-0.23739	0.303022	0.330204	1.00843	1.01142
P31939	>sp|P31939|PUR9_HUMAN Bifunctional purine biosynthesis protein PURH OS=Homo sapiens GN=ATIC PE=1 SV=3	0.077983	-0.0112356	-0.00381465	797.413	849.929	814.46	0.842533	-0.152414	-0.0615271	0.895265	1.0052	1.00926
P31943	>sp|P31943|HNRH1_HUMAN Heterogeneous nuclear ribonucleoprotein H OS=Homo sapiens GN=HNRNPH1 PE=1 SV=4	-0.172934	0.0652357	0.0308662	222.418	252.796	189.837	-1.59187	0.719869	0.347665	0.603108	1.00828	1.00367
P31946	>sp|P31946|1433B_HUMAN 14-3-3 protein beta/alpha OS=Homo sapiens GN=YWHAB PE=1 SV=3	-0.0105143	0.0098254	0.0250274	1253.45	1657.31	1088.45	-0.116956	0.14092	0.42094	0.988619	1.00204	0.998485
P31947	>sp|P31947|1433S_HUMAN 14-3-3 protein sigma OS=Homo sapiens GN=SFN PE=1 SV=1	0.0353181	0.176081	0.0017197	67.5529	79.6342	66.9527	0.237428	1.35808	0.0129826	0.992283	0.8458	1.00533
P31948	>sp|P31948|STIP1_HUMAN Stress-induced-phosphoprotein 1 OS=Homo sapiens GN=STIP1 PE=1 SV=1	-0.0546244	-0.000708455	-0.0173464	673.993	780.766	653.296	-0.582711	-0.00951959	-0.269375	0.938493	0.999147	1.01165
P31949	>sp|P31949|S10AB_HUMAN Protein S100-A11 OS=Homo sapiens GN=S100A11 PE=1 SV=2	0.166251	0.057406	0.0459248	378.838	481.993	327.503	1.66665	0.721416	0.609961	0.573741	1.00897	0.970404
P32119	>sp|P32119|PRDX2_HUMAN Peroxiredoxin-2 OS=Homo sapiens GN=PRDX2 PE=1 SV=5	-0.229173	-0.118467	-0.0909723	897.568	1198.39	817.009	-2.49718	-1.66013	-1.46804	0.186676	0.717881	0.748678
P32322	>sp|P32322|P5CR1_HUMAN Pyrroline-5-carboxylate reductase 1, mitochondrial OS=Homo sapiens GN=PYCR1 PE=1 SV=2	-0.409257	-1.71431	-0.238164	85.4345	103.337	77.8131	-2.96842	-14.5243	-1.91529	0.0755017	0	0.483396
P32969	>sp|P32969|RL9_HUMAN 60S ribosomal protein L9 OS=Homo sapiens GN=RPL9 PE=1 SV=1	-0.19114	0.0160838	0.0718068	229.07	193.614	216.975	-1.76925	0.165707	0.844872	0.51766	1.00485	0.942206
P33121	>sp|P33121|ACSL1_HUMAN Long-chain-fatty-acid--CoA ligase 1 OS=Homo sapiens GN=ACSL1 PE=1 SV=1	0.0560836	-0.135655	0.215477	3051.72	3721.32	2819.83	0.641559	-2.01623	3.95311	0.926289	0.529552	0.00446101
P33151	>sp|P33151|CADH5_HUMAN Cadherin-5 OS=Homo sapiens GN=CDH5 PE=1 SV=5	0.121323	0.0144253	-0.0380575	138.637	150.795	155.284	1.00671	0.138252	-0.399969	0.859895	1.00109	0.998194
P33176	>sp|P33176|KINH_HUMAN Kinesin-1 heavy chain OS=Homo sapiens GN=KIF5B PE=1 SV=1	0.092576	0.0399892	-0.0214337	234.949	265.9	249.025	0.860721	0.446607	-0.26322	0.89462	0.989415	1.01225
P33241	>sp|P33241|LSP1_HUMAN Lymphocyte-specific protein 1 OS=Homo sapiens GN=LSP1 PE=1 SV=1	-0.150046	0.843774	0.524058	32.5596	38.4628	39.9199	-0.769706	4.85165	3.15125	0.913382	0.000126216	0.0443057
P33778	>sp|P33778|H2B1B_HUMAN Histone H2B type 1-B OS=Homo sapiens GN=HIST1H2BB PE=1 SV=2	-0.308155	0.0276722	-0.138585	753.196	937.628	588.762	-3.31599	0.37924	-2.10986	0.0343678	0.996654	0.365827
P34896	>sp|P34896|GLYC_HUMAN Serine hydroxymethyltransferase, cytosolic OS=Homo sapiens GN=SHMT1 PE=1 SV=1	-0.0672368	-0.144789	-0.0261006	88.7841	99.41	89.9634	-0.493546	-1.21022	-0.222768	0.957685	0.912084	1.01141
P34913	>sp|P34913|HYES_HUMAN Bifunctional epoxide hydrolase 2 OS=Homo sapiens GN=EPHX2 PE=1 SV=2	0.145466	-0.166495	-0.021987	99.1078	107.969	106.587	1.10279	-1.4321	-0.200758	0.84049	0.814142	1.01411
P34931	>sp|P34931|HS71L_HUMAN Heat shock 70 kDa protein 1-like OS=Homo sapiens GN=HSPA1L PE=1 SV=2	-0.0692247	-0.0241307	-0.000914107	1001.01	1156.29	854.348	-0.759639	-0.337149	-0.0148549	0.916194	0.994907	1.00597
P34932	>sp|P34932|HSP74_HUMAN Heat shock 70 kDa protein 4 OS=Homo sapiens GN=HSPA4 PE=1 SV=4	0.00387009	0.0656509	0.0428431	251.919	290.508	264.897	0.0362872	0.748211	0.535952	0.999291	1.00581	0.988459
P34949	>sp|P34949|MPI_HUMAN Mannose-6-phosphate isomerase OS=Homo sapiens GN=MPI PE=1 SV=2	0.0789379	0.0931886	-0.04831	80.6957	92.4802	86.0459	0.562337	0.759194	-0.404932	0.94165	1.00434	0.997169
P35080	>sp|P35080|PROF2_HUMAN Profilin-2 OS=Homo sapiens GN=PFN2 PE=1 SV=3	0.131304	-0.0248533	0.00889641	37.9378	40.5755	43.6122	0.715616	-0.146213	0.0556719	0.921636	1.00305	1.00834
P35221	>sp|P35221|CTNA1_HUMAN Catenin alpha-1 OS=Homo sapiens GN=CTNNA1 PE=1 SV=1	0.0320866	-0.199411	-0.00881475	98.0259	112.193	98.4333	0.24238	-1.73778	-0.0779989	0.993738	0.674787	1.00615
P35222	>sp|P35222|CTNB1_HUMAN Catenin beta-1 OS=Homo sapiens GN=CTNNB1 PE=1 SV=1	0.00474986	0.00919519	-0.112845	57.7112	63.2456	63.4147	0.0301602	0.0649179	-0.832377	0.998685	0.99879	0.948391
P35232	>sp|P35232|PHB_HUMAN Prohibitin OS=Homo sapiens GN=PHB PE=1 SV=1	-0.0608334	-0.0605706	-0.0340237	862.104	1005.83	851.042	-0.661208	-0.835797	-0.552578	0.922421	0.97866	0.985319
P35237	>sp|P35237|SPB6_HUMAN Serpin B6 OS=Homo sapiens GN=SERPINB6 PE=1 SV=3	-0.0888397	-0.0308083	-0.062308	523.91	663.831	561.244	-0.9255	-0.405795	-0.939579	0.881559	0.998697	0.918356
P35241	>sp|P35241|RADI_HUMAN Radixin OS=Homo sapiens GN=RDX PE=1 SV=1	-0.0317751	-0.0286171	-0.0553681	45.0388	52.4836	45.277	-0.185087	-0.187462	-0.352344	0.985792	1.0022	1.00232
P35244	>sp|P35244|RFA3_HUMAN Replication protein A 14 kDa subunit OS=Homo sapiens GN=RPA3 PE=1 SV=1	-0.0293697	-0.0817696	-0.0119587	71.7861	77.5117	80.989	-0.201663	-0.624322	-0.0977766	0.986172	0.987761	1.00567
P35268	>sp|P35268|RL22_HUMAN 60S ribosomal protein L22 OS=Homo sapiens GN=RPL22 PE=1 SV=2	-0.130523	0.0645257	0.0419029	309.518	370.132	299.556	-1.27156	0.773509	0.543072	0.775834	0.994645	0.986512
P35270	>sp|P35270|SPRE_HUMAN Sepiapterin reductase OS=Homo sapiens GN=SPR PE=1 SV=1	0.0164392	0.0154529	0.00115014	285.378	328.211	290.503	0.157937	0.180816	0.0147776	0.98689	1.00335	1.0056
P35398	>sp|P35398|RORA_HUMAN Nuclear receptor ROR-alpha OS=Homo sapiens GN=RORA PE=1 SV=2	0.171328	-0.167036	-0.0392534	33.1399	36.1086	35.573	0.884977	-0.934622	-0.223973	0.888343	0.967144	1.01235
P35527	>sp|P35527|K1C9_HUMAN Keratin, type I cytoskeletal 9 OS=Homo sapiens GN=KRT9 PE=1 SV=3	0.341674	0.262526	0.186319	260.151	311.523	287.281	3.23529	3.0381	2.38634	0.0411606	0.0742722	0.238745
P35555	>sp|P35555|FBN1_HUMAN Fibrillin-1 OS=Homo sapiens GN=FBN1 PE=1 SV=3	0.329739	0.0349452	0.241628	306.6	381.518	383.172	3.20709	0.421357	3.34264	0.0435502	0.994306	0.0269537
P35579	>sp|P35579|MYH9_HUMAN Myosin-9 OS=Homo sapiens GN=MYH9 PE=1 SV=4	0.0149926	0.0534598	0.0113336	6533.38	8023.31	6279.04	0.173359	0.807519	0.215115	0.987766	0.98839	1.01453
P35580	>sp|P35580|MYH10_HUMAN Myosin-10 OS=Homo sapiens GN=MYH10 PE=1 SV=3	-0.00892001	0.0216143	-0.0607829	2663.48	3221.17	2723.68	-0.10194	0.319781	-1.11277	0.991121	0.997863	0.883905
P35606	>sp|P35606|COPB2_HUMAN Coatomer subunit beta' OS=Homo sapiens GN=COPB2 PE=1 SV=2	-0.0353274	0.0468762	0.0478823	173.251	192.497	189.248	-0.309046	0.482188	0.538769	0.982773	0.991337	0.987994
P35611	>sp|P35611|ADDA_HUMAN Alpha-adducin OS=Homo sapiens GN=ADD1 PE=1 SV=2	-0.031805	-0.00986858	0.020532	590.071	662.194	626.057	-0.335358	-0.129943	0.316315	0.975596	1.00135	1.00816
P35613	>sp|P35613|BASI_HUMAN Basigin OS=Homo sapiens GN=BSG PE=1 SV=2	-0.0949791	-0.0565042	-0.0360118	313.615	351.224	330.967	-0.927192	-0.670384	-0.479654	0.881222	0.988959	0.996157
P35749	>sp|P35749|MYH11_HUMAN Myosin-11 OS=Homo sapiens GN=MYH11 PE=1 SV=3	0.00599404	-0.0694171	-0.195386	2309.55	2689.61	2338.28	0.0679325	-1.0202	-3.54128	0.998035	0.972539	0.0152274
P35754	>sp|P35754|GLRX1_HUMAN Glutaredoxin-1 OS=Homo sapiens GN=GLRX PE=1 SV=2	-0.00745324	0.0546696	-0.112883	300.712	343.405	273.936	-0.0724373	0.64568	-1.42609	0.996914	0.992196	0.764703
P35914	>sp|P35914|HMGCL_HUMAN Hydroxymethylglutaryl-CoA lyase, mitochondrial OS=Homo sapiens GN=HMGCL PE=1 SV=2	-0.0390117	0.0345595	0.0205558	71.6896	83.4996	72.9175	-0.267713	0.27128	0.160882	0.99285	1.00704	1.01073
P35998	>sp|P35998|PRS7_HUMAN 26S protease regulatory subunit 7 OS=Homo sapiens GN=PSMC2 PE=1 SV=3	0.0556928	-0.0705128	-0.0901233	347.391	387.735	374.235	0.551624	-0.852828	-1.23938	0.94451	0.974523	0.828324
P36269	>sp|P36269|GGT5_HUMAN Gamma-glutamyltransferase 5 OS=Homo sapiens GN=GGT5 PE=1 SV=2	0.0644069	-0.00787571	0.0276817	123.841	136.489	138.768	0.519188	-0.0731818	0.279344	0.950967	1.0003	1.01389
P36405	>sp|P36405|ARL3_HUMAN ADP-ribosylation factor-like protein 3 OS=Homo sapiens GN=ARL3 PE=1 SV=2	0.0042867	0.12816	-0.120949	46.0384	57.4702	45.6724	0.025066	0.87099	-0.772673	0.998962	0.97733	0.968028
P36542	>sp|P36542|ATPG_HUMAN ATP synthase subunit gamma, mitochondrial OS=Homo sapiens GN=ATP5C1 PE=1 SV=1	-0.136348	0.0428856	-0.0250852	380.875	438.165	395.433	-1.36815	0.530323	-0.349742	0.734298	0.981828	1.00327
P36578	>sp|P36578|RL4_HUMAN 60S ribosomal protein L4 OS=Homo sapiens GN=RPL4 PE=1 SV=5	-0.171027	0.0413931	0.00543163	537.789	684.953	593.132	-1.78631	0.547424	0.0828132	0.507427	0.978708	1.00568
P36776	>sp|P36776|LONM_HUMAN Lon protease homolog, mitochondrial OS=Homo sapiens GN=LONP1 PE=1 SV=2	-0.0424834	0.143797	0.140264	154.313	182.615	155.703	-0.361949	1.45765	1.47552	0.978672	0.818206	0.741318
P36871	>sp|P36871|PGM1_HUMAN Phosphoglucomutase-1 OS=Homo sapiens GN=PGM1 PE=1 SV=3	0.0165428	0.0277798	-0.0692862	2044.45	2430.57	1937.39	0.187138	0.406533	-1.23793	0.987301	0.99852	0.827716
P36955	>sp|P36955|PEDF_HUMAN Pigment epithelium-derived factor OS=Homo sapiens GN=SERPINF1 PE=1 SV=4	0.0715251	0.120936	0.154732	352.618	411.874	359.219	0.709974	1.47911	2.10578	0.924633	0.820478	0.366296
P36957	>sp|P36957|ODO2_HUMAN Dihydrolipoyllysine-residue succinyltransferase component of 2-oxoglutarate dehydrogenase complex, mitochondrial OS=Homo sapiens GN=DLST PE=1 SV=4	-0.152155	-0.0427359	0.0141354	501.433	701.733	542.295	-1.57767	-0.566915	0.211663	0.606727	0.980653	1.01468
P36969	>sp|P36969|GPX4_HUMAN Phospholipid hydroperoxide glutathione peroxidase, mitochondrial OS=Homo sapiens GN=GPX4 PE=1 SV=3	0.0510415	0.0548446	0.0434493	507.932	587.526	511.093	0.529739	0.710441	0.642554	0.948866	1.00532	0.975603
P37802	>sp|P37802|TAGL2_HUMAN Transgelin-2 OS=Homo sapiens GN=TAGLN2 PE=1 SV=3	-0.126602	0.105682	0.0824772	901.021	1097.95	854.106	-1.37995	1.46999	1.34025	0.727812	0.816658	0.801436
P37837	>sp|P37837|TALDO_HUMAN Transaldolase OS=Homo sapiens GN=TALDO1 PE=1 SV=2	-0.130346	0.0634379	-0.0933119	794.935	823.182	798.817	-1.40842	0.857545	-1.50036	0.704686	0.977242	0.721139
P37840	>sp|P37840|SYUA_HUMAN Alpha-synuclein OS=Homo sapiens GN=SNCA PE=1 SV=1	-0.104944	-0.0718095	-0.0267777	115.965	133.434	117.653	-0.831621	-0.662483	-0.254018	0.896302	0.991488	1.01097
P38117	>sp|P38117|ETFB_HUMAN Electron transfer flavoprotein subunit beta OS=Homo sapiens GN=ETFB PE=1 SV=3	-0.0964891	-0.186624	-0.132257	598.806	629.818	539.253	-1.01844	-2.44099	-1.97811	0.856412	0.271315	0.449054
P38432	>sp|P38432|COIL_HUMAN Coilin OS=Homo sapiens GN=COIL PE=1 SV=1	-0.123058	0.148288	0.0826132	39.6953	42.1703	46.5784	-0.68279	0.8868	0.532415	0.920022	0.979699	0.986984
P38606	>sp|P38606|VATA_HUMAN V-type proton ATPase catalytic subunit A OS=Homo sapiens GN=ATP6V1A PE=1 SV=2	0.036385	-0.397624	-0.0580011	131.257	111.188	132.828	0.297691	-3.45458	-0.575935	0.986443	0.0233355	0.976518
P38646	>sp|P38646|GRP75_HUMAN Stress-70 protein, mitochondrial OS=Homo sapiens GN=HSPA9 PE=1 SV=2	-0.0853	-0.00741024	-0.0199787	1190.71	1405.42	1170.33	-0.945091	-0.105119	-0.339121	0.882371	0.998852	1.00493
P38919	>sp|P38919|IF4A3_HUMAN Eukaryotic initiation factor 4A-III OS=Homo sapiens GN=EIF4A3 PE=1 SV=4	0.0107159	-0.205941	-0.139509	66.1206	72.1127	71.5936	0.0714448	-1.52992	-1.0835	0.995972	0.78228	0.898676
P39019	>sp|P39019|RS19_HUMAN 40S ribosomal protein S19 OS=Homo sapiens GN=RPS19 PE=1 SV=2	-0.202225	-0.0141998	-0.0384573	334.615	456.365	387.985	-1.99303	-0.176829	-0.533666	0.426761	1.00454	0.987621
P39023	>sp|P39023|RL3_HUMAN 60S ribosomal protein L3 OS=Homo sapiens GN=RPL3 PE=1 SV=2	-0.10666	0.114592	-0.0582786	316.569	319.168	333.454	-1.04268	1.33301	-0.777788	0.851777	0.858682	0.965859
P39059	>sp|P39059|COFA1_HUMAN Collagen alpha-1(XV) chain OS=Homo sapiens GN=COL15A1 PE=1 SV=2	0.0777749	-0.0105344	-0.0140599	309.084	356.173	315.642	0.757266	-0.125333	-0.184879	0.917516	1.00165	1.00909
P39060	>sp|P39060|COIA1_HUMAN Collagen alpha-1(XVIII) chain OS=Homo sapiens GN=COL18A1 PE=1 SV=5	0.0959167	-0.0235176	-0.0553792	733.785	837.452	745.291	1.02982	-0.31851	-0.880273	0.854509	0.996907	0.931458
P39656	>sp|P39656|OST48_HUMAN Dolichyl-diphosphooligosaccharide--protein glycosyltransferase 48 kDa subunit OS=Homo sapiens GN=DDOST PE=1 SV=4	-0.0502541	0.0987236	0.0602362	406.303	385.346	418.122	-0.50859	1.19263	0.851249	0.954397	0.905694	0.938486
P39687	>sp|P39687|AN32A_HUMAN Acidic leucine-rich nuclear phosphoprotein 32 family member A OS=Homo sapiens GN=ANP32A PE=1 SV=1	-0.158189	0.0210004	-0.0261943	169.663	157.326	129.216	-1.37693	0.203861	-0.257446	0.729189	1.00302	1.0114
P40121	>sp|P40121|CAPG_HUMAN Macrophage-capping protein OS=Homo sapiens GN=CAPG PE=1 SV=2	-0.289176	0.315027	0.0483414	378.894	367.865	403.689	-2.89948	3.77192	0.677396	0.0868852	0.00893252	0.97292
P40123	>sp|P40123|CAP2_HUMAN Adenylyl cyclase-associated protein 2 OS=Homo sapiens GN=CAP2 PE=1 SV=1	0.0929157	0.0483838	0.0645797	116.009	134.227	116.261	0.736133	0.44721	0.609829	0.918265	0.990019	0.969828
P40227	>sp|P40227|TCPZ_HUMAN T-complex protein 1 subunit zeta OS=Homo sapiens GN=CCT6A PE=1 SV=3	-0.0446161	0.0116769	-0.0121862	294.012	343.388	294.794	-0.431287	0.13791	-0.157226	0.966178	1.00091	1.01012
P40261	>sp|P40261|NNMT_HUMAN Nicotinamide N-methyltransferase OS=Homo sapiens GN=NNMT PE=1 SV=1	-0.115136	0.132508	0.112472	74.112	154.284	141.699	-0.798491	1.27879	1.1437	0.904485	0.880781	0.87357
P40306	>sp|P40306|PSB10_HUMAN Proteasome subunit beta type-10 OS=Homo sapiens GN=PSMB10 PE=1 SV=1	-0.231045	0.40634	-0.0739819	29.6406	21.8061	26.3216	-1.14067	1.81544	-0.367201	0.821624	0.626167	1.00156
P40429	>sp|P40429|RL13A_HUMAN 60S ribosomal protein L13a OS=Homo sapiens GN=RPL13A PE=1 SV=2	-0.167507	0.0661381	-0.0438413	124.132	137.48	134.531	-1.3516	0.615967	-0.437393	0.744646	0.983346	0.998213
P40763	>sp|P40763|STAT3_HUMAN Signal transducer and activator of transcription 3 OS=Homo sapiens GN=STAT3 PE=1 SV=2	0.13378	0.151875	0.0753781	100.73	111.802	115.6	1.01896	1.32196	0.710245	0.856741	0.867258	0.967758
P40818	>sp|P40818|UBP8_HUMAN Ubiquitin carboxyl-terminal hydrolase 8 OS=Homo sapiens GN=USP8 PE=1 SV=1	0.252278	-0.134284	0.0810856	25.8669	29.0633	25.5594	1.17678	-0.683036	0.39696	0.822235	0.996312	0.996536
P40855	>sp|P40855|PEX19_HUMAN Peroxisomal biogenesis factor 19 OS=Homo sapiens GN=PEX19 PE=1 SV=1	0.114043	-0.0998342	-0.0516255	97.9646	110.707	100.237	0.861631	-0.866087	-0.460121	0.895203	0.975777	1.00086
P40925	>sp|P40925|MDHC_HUMAN Malate dehydrogenase, cytoplasmic OS=Homo sapiens GN=MDH1 PE=1 SV=4	0.0416056	0.362615	-0.0778085	1259.72	1512.55	1095.05	0.462007	5.17018	-1.3097	0.963473	2.77254e-05	0.807143
P40926	>sp|P40926|MDHM_HUMAN Malate dehydrogenase, mitochondrial OS=Homo sapiens GN=MDH2 PE=1 SV=3	-0.163013	-0.0836799	-0.024602	1301.86	1578.14	1202.5	-1.81395	-1.19646	-0.41898	0.503736	0.907323	0.996249
P40939	>sp|P40939|ECHA_HUMAN Trifunctional enzyme subunit alpha, mitochondrial OS=Homo sapiens GN=HADHA PE=1 SV=2	-0.0569192	-0.0880764	-0.111912	2460.22	2947.85	2326.77	-0.648166	-1.299	-2.02765	0.924221	0.869263	0.415617
P41091	>sp|P41091|IF2G_HUMAN Eukaryotic translation initiation factor 2 subunit 3 OS=Homo sapiens GN=EIF2S3 PE=1 SV=3	0.0489417	-0.0336103	0.0111439	115.862	130.388	120.256	0.387549	-0.30779	0.106598	0.978597	1.00156	1.00777
P41219	>sp|P41219|PERI_HUMAN Peripherin OS=Homo sapiens GN=PRPH PE=1 SV=2	0.338614	0.152785	0.200434	426.306	542.935	315.973	3.44603	1.95633	2.63635	0.0232561	0.566636	0.135169
P41226	>sp|P41226|UBA7_HUMAN Ubiquitin-like modifier-activating enzyme 7 OS=Homo sapiens GN=UBA7 PE=1 SV=2	-0.250398	0.0748077	-0.133692	24.2225	27.4719	25.1323	-1.13618	0.371065	-0.649347	0.823193	0.996927	0.978966
P41250	>sp|P41250|SYG_HUMAN Glycine--tRNA ligase OS=Homo sapiens GN=GARS PE=1 SV=3	-0.0157045	-0.0328946	-0.232402	66.9685	73.8442	77.3768	-0.105427	-0.246594	-1.86459	0.989036	1.01015	0.51597
P42025	>sp|P42025|ACTY_HUMAN Beta-centractin OS=Homo sapiens GN=ACTR1B PE=1 SV=1	0.019597	0.0518398	-0.0177842	218.484	252.61	224.644	0.179608	0.571946	-0.211562	0.986433	0.980472	1.01425
P42126	>sp|P42126|ECI1_HUMAN Enoyl-CoA delta isomerase 1, mitochondrial OS=Homo sapiens GN=ECI1 PE=1 SV=1	-0.231509	-0.132458	-0.0728054	201.109	227.55	204.229	-2.08929	-1.42412	-0.840066	0.368529	0.815398	0.941988
P42166	>sp|P42166|LAP2A_HUMAN Lamina-associated polypeptide 2, isoform alpha OS=Homo sapiens GN=TMPO PE=1 SV=2	-0.245286	0.119589	0.0400475	95.0188	107.221	101.498	-1.83709	1.02619	0.3587	0.495112	0.973967	1.00158
P42167	>sp|P42167|LAP2B_HUMAN Lamina-associated polypeptide 2, isoforms beta/gamma OS=Homo sapiens GN=TMPO PE=1 SV=2	-0.278522	-0.0624766	-0.160768	39.8992	42.2484	46.7911	-1.54834	-0.373919	-1.0382	0.621066	0.995714	0.909414
P42224	>sp|P42224|STAT1_HUMAN Signal transducer and activator of transcription 1-alpha/beta OS=Homo sapiens GN=STAT1 PE=1 SV=2	0.112666	-0.0878606	0.0200905	88.3576	97.8589	93.3163	0.82548	-0.730331	0.174021	0.89979	1.00543	1.01061
P42226	>sp|P42226|STAT6_HUMAN Signal transducer and activator of transcription 6 OS=Homo sapiens GN=STAT6 PE=1 SV=1	0.0684696	-0.105594	-0.193535	43.2921	49.5556	44.328	0.392612	-0.675593	-1.21997	0.976236	0.993153	0.835959
P42229	>sp|P42229|STA5A_HUMAN Signal transducer and activator of transcription 5A OS=Homo sapiens GN=STAT5A PE=1 SV=1	0.132225	0.0269791	-0.00121328	94.3463	106.656	101.459	0.98805	0.231087	-0.0108655	0.868636	1.00869	1.00361
P42330	>sp|P42330|AK1C3_HUMAN Aldo-keto reductase family 1 member C3 OS=Homo sapiens GN=AKR1C3 PE=1 SV=4	0.270494	0.030023	-0.138994	431.985	528.156	451.767	2.75714	0.382815	-2.00012	0.116177	0.998861	0.43842
P42356	>sp|P42356|PI4KA_HUMAN Phosphatidylinositol 4-kinase alpha OS=Homo sapiens GN=PI4KA PE=1 SV=3	-0.324784	0.314902	0.239284	43.2198	51.2322	43.4468	-1.86171	2.04254	1.49483	0.4951	0.518314	0.725589
P42566	>sp|P42566|EPS15_HUMAN Epidermal growth factor receptor substrate 15 OS=Homo sapiens GN=EPS15 PE=1 SV=2	-0.833296	-0.101184	-0.138848	59.8116	107.686	106.589	-5.37655	-0.869551	-1.26779	1.12511e-05	0.976187	0.826107
P42704	>sp|P42704|LPPRC_HUMAN Leucine-rich PPR motif-containing protein, mitochondrial OS=Homo sapiens GN=LRPPRC PE=1 SV=3	0.00417285	-0.130558	-0.0834357	328.553	375.631	333.432	0.0408501	-1.56954	-1.11352	0.998582	0.750742	0.886576
P42765	>sp|P42765|THIM_HUMAN 3-ketoacyl-CoA thiolase, mitochondrial OS=Homo sapiens GN=ACAA2 PE=1 SV=2	-0.00263747	-0.0899913	-0.0966245	1698.44	1880.29	1628.79	-0.029863	-1.30029	-1.70005	0.998496	0.868917	0.612481
P42766	>sp|P42766|RL35_HUMAN 60S ribosomal protein L35 OS=Homo sapiens GN=RPL35 PE=1 SV=2	-0.0727869	-0.0422221	-0.151829	106.679	121.738	109.867	-0.563712	-0.378113	-1.40278	0.943378	0.995462	0.77121
P43003	>sp|P43003|EAA1_HUMAN Excitatory amino acid transporter 1 OS=Homo sapiens GN=SLC1A3 PE=1 SV=1	-0.0246227	0.264348	0.323748	24.2289	29.538	26.7686	-0.111805	1.35432	1.61959	0.989431	0.849853	0.653708
P43034	>sp|P43034|LIS1_HUMAN Platelet-activating factor acetylhydrolase IB subunit alpha OS=Homo sapiens GN=PAFAH1B1 PE=1 SV=2	-0.00336305	0.0385019	-0.0437208	380.047	429.736	398.585	-0.0338978	0.474493	-0.61075	0.999084	0.990096	0.970202
P43116	>sp|P43116|PE2R2_HUMAN Prostaglandin E2 receptor EP2 subtype OS=Homo sapiens GN=PTGER2 PE=2 SV=2	-0.531578	0.426443	0.312594	13.1694	16.2001	12.3419	-1.84284	1.66043	1.08108	0.495045	0.719682	0.89848
P43121	>sp|P43121|MUC18_HUMAN Cell surface glycoprotein MUC18 OS=Homo sapiens GN=MCAM PE=1 SV=2	0.0655458	0.00469899	0.0113762	1789.7	2107.94	1674.81	0.738745	0.0683069	0.200683	0.918961	1.00084	1.01367
P43243	>sp|P43243|MATR3_HUMAN Matrin-3 OS=Homo sapiens GN=MATR3 PE=1 SV=2	-0.0748298	-0.198913	-0.162675	120.641	136.448	122.177	-0.599339	-1.84815	-1.56549	0.938394	0.612483	0.684322
P43304	>sp|P43304|GPDM_HUMAN Glycerol-3-phosphate dehydrogenase, mitochondrial OS=Homo sapiens GN=GPD2 PE=1 SV=3	-0.129036	0.0104643	-0.117769	134.549	148.75	147.524	-1.063	0.099873	-1.21518	0.851848	1.00063	0.83486
P43307	>sp|P43307|SSRA_HUMAN Translocon-associated protein subunit alpha OS=Homo sapiens GN=SSR1 PE=1 SV=3	0.0905455	0.0438664	0.105131	112.316	130.127	112.816	0.711055	0.401453	0.981342	0.92409	1.00028	0.904149
P43487	>sp|P43487|RANG_HUMAN Ran-specific GTPase-activating protein OS=Homo sapiens GN=RANBP1 PE=1 SV=1	-0.13695	0.135568	-0.0796591	70.815	76.9931	80.8338	-0.935733	1.03247	-0.650793	0.881332	0.980404	0.978759
P43490	>sp|P43490|NAMPT_HUMAN Nicotinamide phosphoribosyltransferase OS=Homo sapiens GN=NAMPT PE=1 SV=1	-0.0325779	0.15513	0.0306178	135.294	148.155	150.868	-0.268853	1.47877	0.318484	0.993328	0.81898	1.00881
P43652	>sp|P43652|AFAM_HUMAN Afamin OS=Homo sapiens GN=AFM PE=1 SV=1	0.0713529	0.0846618	0.139148	827.742	1015.66	845.413	0.772961	1.1693	2.25757	0.911778	0.923564	0.294501
P43686	>sp|P43686|PRS6B_HUMAN 26S protease regulatory subunit 6B OS=Homo sapiens GN=PSMC4 PE=1 SV=2	0.230591	-0.0266093	0.00894831	31.615	34.817	34.1117	1.16865	-0.146551	0.0500854	0.820355	1.00467	1.00543
P45381	>sp|P45381|ACY2_HUMAN Aspartoacylase OS=Homo sapiens GN=ASPA PE=1 SV=1	-0.0113707	0.0937681	-0.0177086	58.7065	66.1146	61.4455	-0.0729946	0.673614	-0.128864	0.99778	0.991495	1.00991
P45880	>sp|P45880|VDAC2_HUMAN Voltage-dependent anion-selective channel protein 2 OS=Homo sapiens GN=VDAC2 PE=1 SV=2	-0.14888	-0.1035	-0.0199838	795.555	1062.88	753.3	-1.60875	-1.43547	-0.318223	0.60495	0.81823	1.0085
P45954	>sp|P45954|ACDSB_HUMAN Short/branched chain specific acyl-CoA dehydrogenase, mitochondrial OS=Homo sapiens GN=ACADSB PE=1 SV=1	-0.144709	0.00189831	0.0613785	38.469	41.0504	44.4786	-0.793168	0.0112234	0.387496	0.905383	0.999051	0.996918
P45974	>sp|P45974|UBP5_HUMAN Ubiquitin carboxyl-terminal hydrolase 5 OS=Homo sapiens GN=USP5 PE=1 SV=2	0.00409565	0.0616184	-0.0109284	511.072	580.671	549.825	0.0423769	0.796845	-0.164107	0.998194	0.990145	1.01026
P46063	>sp|P46063|RECQ1_HUMAN ATP-dependent DNA helicase Q1 OS=Homo sapiens GN=RECQL PE=1 SV=3	-0.0642399	0.224664	0.234374	28.7014	33.3695	31.9823	-0.313031	1.21461	1.27349	0.982067	0.908398	0.82494
P46108	>sp|P46108|CRK_HUMAN Adapter molecule crk OS=Homo sapiens GN=CRK PE=1 SV=2	0.292022	-0.168914	0.147226	114.734	131.686	116.701	2.30692	-1.55177	1.39228	0.267011	0.765293	0.781615
P46108-2	>sp|P46108-2|CRK_HUMAN Isoform Crk-I of Adapter molecule crk OS=Homo sapiens GN=CRK	0.392845	-0.282702	-0.316328	37.3548	39.9998	42.8033	2.12826	-1.65304	-1.96293	0.352641	0.717307	0.458092
P46459	>sp|P46459|NSF_HUMAN Vesicle-fusing ATPase OS=Homo sapiens GN=NSF PE=1 SV=3	0.156481	0.0587708	0.108807	38.654	41.2824	44.9071	0.859106	0.348303	0.689875	0.894931	0.993189	0.970315
P46776	>sp|P46776|RL27A_HUMAN 60S ribosomal protein L27a OS=Homo sapiens GN=RPL27A PE=1 SV=2	-0.23432	-0.0593651	-0.0187557	168.275	189.763	175.325	-2.03579	-0.608251	-0.205648	0.391462	0.981328	1.01466
P46777	>sp|P46777|RL5_HUMAN 60S ribosomal protein L5 OS=Homo sapiens GN=RPL5 PE=1 SV=3	-0.0702888	-0.0368279	-0.0390955	441.598	494.577	470.194	-0.718549	-0.464754	-0.567703	0.921139	0.985396	0.976901
P46778	>sp|P46778|RL21_HUMAN 60S ribosomal protein L21 OS=Homo sapiens GN=RPL21 PE=1 SV=2	-0.257599	-0.0930336	0.0465327	39.9688	42.3213	46.8552	-1.433	-0.557207	0.300681	0.689765	0.981349	1.01209
P46779	>sp|P46779|RL28_HUMAN 60S ribosomal protein L28 OS=Homo sapiens GN=RPL28 PE=1 SV=3	-0.190596	0.119554	0.0592891	209.07	237.001	218.521	-1.73349	1.29859	0.699169	0.540693	0.868247	0.972585
P46781	>sp|P46781|RS9_HUMAN 40S ribosomal protein S9 OS=Homo sapiens GN=RPS9 PE=1 SV=3	-0.11847	-0.0147995	-0.032548	188.574	217.663	191.193	-1.05513	-0.157312	-0.367481	0.851829	1.00466	1.00245
P46782	>sp|P46782|RS5_HUMAN 40S ribosomal protein S5 OS=Homo sapiens GN=RPS5 PE=1 SV=4	-0.136151	0.0743573	-0.00400099	225.716	260.542	222.624	-1.25682	0.826462	-0.0474608	0.780933	0.980418	1.00629
P46783	>sp|P46783|RS10_HUMAN 40S ribosomal protein S10 OS=Homo sapiens GN=RPS10 PE=1 SV=1	-0.19957	0.111864	-0.139351	207.144	235.927	195.691	-1.81178	1.21369	-1.58552	0.504617	0.908269	0.673957
P46821	>sp|P46821|MAP1B_HUMAN Microtubule-associated protein 1B OS=Homo sapiens GN=MAP1B PE=1 SV=2	0.124404	0.0705399	0.122222	159.022	179.521	174.98	1.06678	0.711609	1.33921	0.849965	1.00558	0.801439
P46926	>sp|P46926|GNPI1_HUMAN Glucosamine-6-phosphate isomerase 1 OS=Homo sapiens GN=GNPDA1 PE=1 SV=1	0.0534509	-0.0335283	-0.065196	197.374	227.686	196.96	0.480355	-0.360533	-0.743379	0.957773	0.995583	0.967124
P46937	>sp|P46937|YAP1_HUMAN Yorkie homolog OS=Homo sapiens GN=YAP1 PE=1 SV=2	0.0296985	0.119345	0.0849799	62.488	70.1506	69.9555	0.194427	0.877271	0.653587	0.987926	0.978075	0.979259
P46939	>sp|P46939|UTRO_HUMAN Utrophin OS=Homo sapiens GN=UTRN PE=1 SV=2	0.0857757	0.0181764	0.0344515	641.42	757.157	726.594	0.910675	0.243363	0.545246	0.883256	1.00955	0.988199
P46940	>sp|P46940|IQGA1_HUMAN Ras GTPase-activating-like protein IQGAP1 OS=Homo sapiens GN=IQGAP1 PE=1 SV=1	-0.0213514	0.0578471	0.0402897	2032.47	2281.11	2059.99	-0.241919	0.844111	0.723404	0.993147	0.983453	0.970377
P46976	>sp|P46976|GLYG_HUMAN Glycogenin-1 OS=Homo sapiens GN=GYG1 PE=1 SV=4	-0.165703	0.0972838	0.00240269	37.3932	40.2229	42.9777	-0.898193	0.570198	0.0149369	0.884828	0.981089	1.00633
P46977	>sp|P46977|STT3A_HUMAN Dolichyl-diphosphooligosaccharide--protein glycosyltransferase subunit STT3A OS=Homo sapiens GN=STT3A PE=1 SV=2	0.062713	-0.0924931	-0.0151982	141.438	163.205	142.915	0.522887	-0.907717	-0.155029	0.950064	0.969786	1.00868
P47755	>sp|P47755|CAZA2_HUMAN F-actin-capping protein subunit alpha-2 OS=Homo sapiens GN=CAPZA2 PE=1 SV=3	0.0354443	0.0363829	0.0302841	272.66	322.392	256.847	0.338162	0.424128	0.375386	0.977162	0.997532	1.0019
P47756	>sp|P47756|CAPZB_HUMAN F-actin-capping protein subunit beta OS=Homo sapiens GN=CAPZB PE=1 SV=4	0.0297705	0.0359659	-0.0102952	535.407	638.667	522.053	0.310599	0.47131	-0.15294	0.982315	0.989084	1.00813
P47756-2	>sp|P47756-2|CAPZB_HUMAN Isoform 2 of F-actin-capping protein subunit beta OS=Homo sapiens GN=CAPZB	-0.0718396	0.00836454	0.0315553	57.7734	65.0916	60.1332	-0.458031	0.0597244	0.227497	0.964699	0.996066	1.01266
P47813	>sp|P47813|IF1AX_HUMAN Eukaryotic translation initiation factor 1A, X-chromosomal OS=Homo sapiens GN=EIF1AX PE=1 SV=2	-0.0528584	0.107965	-0.236925	29.1569	33.1877	33.2699	-0.259264	0.582302	-1.31098	0.992093	0.981981	0.80676
P47897	>sp|P47897|SYQ_HUMAN Glutamine--tRNA ligase OS=Homo sapiens GN=QARS PE=1 SV=1	0.0258208	-0.0803208	0.0966786	54.1232	61.4015	55.0325	0.160718	-0.560471	0.670667	0.987708	0.983201	0.974851
P47914	>sp|P47914|RL29_HUMAN 60S ribosomal protein L29 OS=Homo sapiens GN=RPL29 PE=1 SV=2	-0.293572	0.249522	0.195545	75.8959	88.606	69.7625	-2.0515	2.00167	1.50219	0.381428	0.529328	0.723522
P47985	>sp|P47985|UCRI_HUMAN Cytochrome b-c1 complex subunit Rieske, mitochondrial OS=Homo sapiens GN=UQCRFS1 PE=1 SV=2	0.0564374	0.0761351	0.0828946	78.6734	95.605	73.0242	0.398804	0.627664	0.649182	0.979688	0.990671	0.978385
P48047	>sp|P48047|ATPO_HUMAN ATP synthase subunit O, mitochondrial OS=Homo sapiens GN=ATP5O PE=1 SV=1	-0.0712187	-0.0626184	-0.0685442	509.002	592.922	508.369	-0.739726	-0.812197	-1.01251	0.920097	0.986958	0.905614
P48059	>sp|P48059|LIMS1_HUMAN LIM and senescent cell antigen-like-containing domain protein 1 OS=Homo sapiens GN=LIMS1 PE=1 SV=4	0.0823108	0.0112152	-0.0365043	531.859	616.41	534.091	0.858482	0.14626	-0.544889	0.893992	1.00349	0.987911
P48147	>sp|P48147|PPCE_HUMAN Prolyl endopeptidase OS=Homo sapiens GN=PREP PE=1 SV=2	0.0139105	0.26291	-0.0238353	33.9879	37.9216	39.0407	0.0725066	1.50253	-0.141887	0.997301	0.802152	1.00935
P48163	>sp|P48163|MAOX_HUMAN NADP-dependent malic enzyme OS=Homo sapiens GN=ME1 PE=1 SV=1	0.120745	-0.0828541	0.0155194	559.063	645.984	559.039	1.26573	-1.08741	0.233839	0.779996	0.965336	1.01503
P48444	>sp|P48444|COPD_HUMAN Coatomer subunit delta OS=Homo sapiens GN=ARCN1 PE=1 SV=1	-0.0583328	0.196163	0.147054	92.8758	104.441	103.888	-0.434039	1.66811	1.32928	0.966827	0.719565	0.808324
P48449	>sp|P48449|ERG7_HUMAN Lanosterol synthase OS=Homo sapiens GN=LSS PE=1 SV=1	0.159004	-0.360482	-0.348457	88.3576	101.92	87.591	1.16505	-3.03951	-2.94201	0.82177	0.0749114	0.0729405
P48506	>sp|P48506|GSH1_HUMAN Glutamate--cysteine ligase catalytic subunit OS=Homo sapiens GN=GCLC PE=1 SV=2	0.170564	0.0069351	0.0563791	189.661	223.21	185.765	1.52056	0.0741971	0.630434	0.636755	1.00079	0.975748
P48507	>sp|P48507|GSH0_HUMAN Glutamate--cysteine ligase regulatory subunit OS=Homo sapiens GN=GCLM PE=1 SV=1	-0.0301566	0.0455853	-0.00310181	36.0966	39.0962	40.9999	-0.161279	0.263956	-0.0188782	0.988152	1.00772	1.00746
P48509	>sp|P48509|CD151_HUMAN CD151 antigen OS=Homo sapiens GN=CD151 PE=1 SV=3	0.0256458	0.197014	-0.00020622	178.357	268.132	229.045	0.225529	2.2046	-0.00246819	0.990308	0.407253	1.00056
P48556	>sp|P48556|PSMD8_HUMAN 26S proteasome non-ATPase regulatory subunit 8 OS=Homo sapiens GN=PSMD8 PE=1 SV=2	0.057715	-0.0615276	-0.0384619	76.7864	81.9212	88.8471	0.40469	-0.479575	-0.326615	0.978223	0.990315	1.00681
P48637	>sp|P48637|GSHB_HUMAN Glutathione synthetase OS=Homo sapiens GN=GSS PE=1 SV=1	-0.144773	-0.0436616	0.0204782	200.158	232.649	196.078	-1.30532	-0.47206	0.233151	0.757865	0.988901	1.01463
P48643	>sp|P48643|TCPE_HUMAN T-complex protein 1 subunit epsilon OS=Homo sapiens GN=CCT5 PE=1 SV=1	0.0256259	-0.0789527	-0.0103443	421.467	425.979	436.602	0.260273	-0.971492	-0.147684	0.991644	0.967389	1.00801
P48681	>sp|P48681|NEST_HUMAN Nestin OS=Homo sapiens GN=NES PE=1 SV=2	0.112254	-0.0943054	-0.143957	36.203	38.9498	41.1043	0.600621	-0.545187	-0.877155	0.938965	0.980591	0.929829
P48735	>sp|P48735|IDHP_HUMAN Isocitrate dehydrogenase [NADP], mitochondrial OS=Homo sapiens GN=IDH2 PE=1 SV=2	-0.0423373	-0.149248	-0.0867132	603.69	635.751	631.797	-0.447304	-1.95459	-1.33821	0.964092	0.563603	0.799895
P48739	>sp|P48739|PIPNB_HUMAN Phosphatidylinositol transfer protein beta isoform OS=Homo sapiens GN=PITPNB PE=1 SV=2	-0.10622	0.0161736	0.00514863	129.008	100.277	95.7332	-0.86575	0.1356	0.0450562	0.892593	1.0006	1.00607
P49006	>sp|P49006|MRP_HUMAN MARCKS-related protein OS=Homo sapiens GN=MARCKSL1 PE=1 SV=2	-0.210029	-0.0531142	-0.0117337	94.865	107.534	99.5707	-1.5723	-0.456228	-0.104303	0.607859	0.987118	1.00837
P49189	>sp|P49189|AL9A1_HUMAN 4-trimethylaminobutyraldehyde dehydrogenase OS=Homo sapiens GN=ALDH9A1 PE=1 SV=3	0.0358657	-0.038675	-0.0216094	1166.62	1369.12	1060.8	0.396696	-0.547589	-0.362228	0.978964	0.97921	1.00262
P49207	>sp|P49207|RL34_HUMAN 60S ribosomal protein L34 OS=Homo sapiens GN=RPL34 PE=1 SV=3	-0.165265	0.109416	0.112542	112.126	129.275	114.777	-1.29759	0.999232	1.05751	0.761969	0.97065	0.905588
P49257	>sp|P49257|LMAN1_HUMAN Protein ERGIC-53 OS=Homo sapiens GN=LMAN1 PE=1 SV=2	-0.0653741	0.0388233	-0.00189787	95.7717	106.383	106.505	-0.490857	0.332246	-0.0173238	0.958123	0.994803	1.00742
P49327	>sp|P49327|FAS_HUMAN Fatty acid synthase OS=Homo sapiens GN=FASN PE=1 SV=3	-0.0434439	-0.0939711	0.294506	6841.67	8291.59	6434.59	-0.503319	-1.4201	5.59367	0.955143	0.817906	3.1007e-06
P49354	>sp|P49354|FNTA_HUMAN Protein farnesyltransferase/geranylgeranyltransferase type-1 subunit alpha OS=Homo sapiens GN=FNTA PE=1 SV=1	0.124181	0.0713661	-0.107731	36.7498	39.7062	42.3491	0.668386	0.415985	-0.665313	0.919013	0.995145	0.972725
P49368	>sp|P49368|TCPG_HUMAN T-complex protein 1 subunit gamma OS=Homo sapiens GN=CCT3 PE=1 SV=4	-0.0013728	-0.0125377	0.0314149	484.955	565.631	489.243	-0.014352	-0.16152	0.460207	0.99951	1.00426	1.00142
P49407	>sp|P49407|ARRB1_HUMAN Beta-arrestin-1 OS=Homo sapiens GN=ARRB1 PE=1 SV=2	-0.034706	0.140097	0.110444	130.476	149.564	135.228	-0.283785	1.33934	1.10397	0.989925	0.857453	0.889056
P49411	>sp|P49411|EFTU_HUMAN Elongation factor Tu, mitochondrial OS=Homo sapiens GN=TUFM PE=1 SV=2	-0.0658606	0.0173923	-0.0239976	744.93	866.429	632.845	-0.708248	0.23642	-0.37046	0.922938	1.00778	1.0023
P49419	>sp|P49419|AL7A1_HUMAN Alpha-aminoadipic semialdehyde dehydrogenase OS=Homo sapiens GN=ALDH7A1 PE=1 SV=5	0.118085	-0.0627274	-0.010045	381.104	434.281	392.315	1.18468	-0.774478	-0.139777	0.825801	0.994297	1.00834
P49458	>sp|P49458|SRP09_HUMAN Signal recognition particle 9 kDa protein OS=Homo sapiens GN=SRP9 PE=1 SV=2	-0.116991	0.0992768	-0.0178302	37.2412	40.1642	42.8729	-0.633163	0.581517	-0.110724	0.928352	0.980734	1.00885
P49588	>sp|P49588|SYAC_HUMAN Alanine--tRNA ligase, cytoplasmic OS=Homo sapiens GN=AARS PE=1 SV=2	0.111589	0.0530151	0.0268756	240.401	336.02	335.414	1.04188	0.623364	0.359243	0.85181	0.985842	1.0016
P49589	>sp|P49589|SYCC_HUMAN Cysteine--tRNA ligase, cytoplasmic OS=Homo sapiens GN=CARS PE=1 SV=3	0.110869	0.031051	0.184318	32.2356	35.6333	35.3549	0.566296	0.172745	1.04873	0.944419	1.00384	0.907402
P49591	>sp|P49591|SYSC_HUMAN Serine--tRNA ligase, cytoplasmic OS=Homo sapiens GN=SARS PE=1 SV=3	-0.15801	0.0231962	-0.0863587	194.55	215.827	198.529	-1.4164	0.246023	-0.987258	0.699503	1.01017	0.905616
P49593	>sp|P49593|PPM1F_HUMAN Protein phosphatase 1F OS=Homo sapiens GN=PPM1F PE=1 SV=3	0.0478873	0.0682434	0.143501	113.153	127.292	119.834	0.376765	0.620117	1.37084	0.975394	0.984417	0.789209
P49619	>sp|P49619|DGKG_HUMAN Diacylglycerol kinase gamma OS=Homo sapiens GN=DGKG PE=2 SV=3	0.0206227	0.493467	0.334561	25.7602	32.2505	30.3986	0.0959591	2.62823	1.77569	0.990834	0.181699	0.565046
P49720	>sp|P49720|PSB3_HUMAN Proteasome subunit beta type-3 OS=Homo sapiens GN=PSMB3 PE=1 SV=2	-0.0841939	0.0599936	-0.0508008	221.505	250.14	234.452	-0.774483	0.660337	-0.612452	0.911505	0.992539	0.971119
P49721	>sp|P49721|PSB2_HUMAN Proteasome subunit beta type-2 OS=Homo sapiens GN=PSMB2 PE=1 SV=1	-0.0840442	-0.0771671	-0.0739188	91.7303	116.221	78.9932	-0.622985	-0.680505	-0.598172	0.930421	0.994467	0.96979
P49748	>sp|P49748|ACADV_HUMAN Very long-chain specific acyl-CoA dehydrogenase, mitochondrial OS=Homo sapiens GN=ACADVL PE=1 SV=1	-0.0764641	-0.0364919	-0.0662714	1621.54	1911.19	1453.89	-0.85905	-0.52775	-1.15291	0.894138	0.982039	0.868025
P49755	>sp|P49755|TMEDA_HUMAN Transmembrane emp24 domain-containing protein 10 OS=Homo sapiens GN=TMED10 PE=1 SV=2	-0.172386	-0.0576913	-0.126477	327.049	387.46	305.615	-1.69331	-0.697662	-1.64835	0.555261	0.999007	0.644912
P49773	>sp|P49773|HINT1_HUMAN Histidine triad nucleotide-binding protein 1 OS=Homo sapiens GN=HINT1 PE=1 SV=2	0.125491	-0.239566	-0.111104	130.109	189.768	174.677	1.02475	-2.4546	-1.21667	0.856138	0.265405	0.834065
P49792	>sp|P49792|RBP2_HUMAN E3 SUMO-protein ligase RanBP2 OS=Homo sapiens GN=RANBP2 PE=1 SV=2	-0.0849009	0.104883	0.1145	49.6171	57.4919	51.5229	-0.512485	0.712905	0.771657	0.952017	1.00657	0.967556
P49810	>sp|P49810|PSN2_HUMAN Presenilin-2 OS=Homo sapiens GN=PSEN2 PE=1 SV=1	-0.52327	0.214983	0.134505	33.5399	38.65	30.7562	-2.71631	1.23872	0.717766	0.12422	0.904126	0.97078
P49821	>sp|P49821|NDUV1_HUMAN NADH dehydrogenase [ubiquinone] flavoprotein 1, mitochondrial OS=Homo sapiens GN=NDUFV1 PE=1 SV=4	-0.0701416	-0.0629103	-0.0847759	232.53	272.056	227.747	-0.651164	-0.706351	-1.01286	0.922846	1.00442	0.90736
P50135	>sp|P50135|HNMT_HUMAN Histamine N-methyltransferase OS=Homo sapiens GN=HNMT PE=1 SV=1	0.271836	-0.0470718	-0.107965	234.817	284.17	235.878	2.52741	-0.533814	-1.30407	0.178067	0.979205	0.808027
P50148	>sp|P50148|GNAQ_HUMAN Guanine nucleotide-binding protein G(q) subunit alpha OS=Homo sapiens GN=GNAQ PE=1 SV=4	0.0190714	-0.0968202	-0.024728	134.246	152.063	138.621	0.156865	-0.930292	-0.24944	0.985498	0.96881	1.01328
P50213	>sp|P50213|IDH3A_HUMAN Isocitrate dehydrogenase [NAD] subunit alpha, mitochondrial OS=Homo sapiens GN=IDH3A PE=1 SV=1	-0.109298	-0.173802	-0.080319	350.967	330.266	374.36	-1.08462	-2.03633	-1.10465	0.846411	0.520593	0.890571
P50224	>sp|P50224|ST1A3_HUMAN Sulfotransferase 1A3/1A4 OS=Homo sapiens GN=SULT1A3 PE=1 SV=1	-0.233552	-0.00490232	-0.0809209	141.976	158.83	150.678	-1.94978	-0.0477247	-0.841351	0.447977	0.994657	0.9431
P50225	>sp|P50225|ST1A1_HUMAN Sulfotransferase 1A1 OS=Homo sapiens GN=SULT1A1 PE=1 SV=3	0.114027	-0.0119062	0.187385	411.856	462.276	437.116	1.15541	-0.14859	2.676	0.817552	1.00525	0.12709
P50238	>sp|P50238|CRIP1_HUMAN Cysteine-rich protein 1 OS=Homo sapiens GN=CRIP1 PE=1 SV=3	-0.103158	0.14599	0.117332	59.6912	67.0038	62.6022	-0.665216	1.05424	0.860694	0.920582	0.970254	0.937343
P50395	>sp|P50395|GDIB_HUMAN Rab GDP dissociation inhibitor beta OS=Homo sapiens GN=GDI2 PE=1 SV=2	0.0331364	0.0763478	0.0466078	779.154	916.421	710.906	0.357292	1.04391	0.73485	0.975565	0.971084	0.968573
P50440	>sp|P50440|GATM_HUMAN Glycine amidinotransferase, mitochondrial OS=Homo sapiens GN=GATM PE=1 SV=1	0.165298	0.00554985	0.0231858	79.3573	92.9529	79.655	1.17148	0.0452965	0.188276	0.823558	0.99579	1.00896
P50454	>sp|P50454|SERPH_HUMAN Serpin H1 OS=Homo sapiens GN=SERPINH1 PE=1 SV=2	0.0207921	-0.0404623	-0.0765276	801.696	949.564	829.422	0.224596	-0.555225	-1.2379	0.990177	0.97944	0.826422
P50502	>sp|P50502|F10A1_HUMAN Hsc70-interacting protein OS=Homo sapiens GN=ST13 PE=1 SV=2	-0.020421	-0.0801147	-0.0494543	599.698	705.501	587.246	-0.215712	-1.06348	-0.752527	0.991459	0.975418	0.966663
P50552	>sp|P50552|VASP_HUMAN Vasodilator-stimulated phosphoprotein OS=Homo sapiens GN=VASP PE=1 SV=3	-0.11293	0.104281	0.0308835	112.549	126.017	122.733	-0.887635	0.944487	0.297715	0.887614	0.968966	1.0117
P50570	>sp|P50570|DYN2_HUMAN Dynamin-2 OS=Homo sapiens GN=DNM2 PE=1 SV=2	-0.197634	0.454743	0.398291	33.0533	43.6867	35.2734	-1.01997	2.76039	2.2638	0.858425	0.139677	0.292795
P50579	>sp|P50579|MAP2_HUMAN Methionine aminopeptidase 2 OS=Homo sapiens GN=METAP2 PE=1 SV=1	0.0823051	-0.0237848	0.00194334	27.4196	30.8214	28.4505	0.393349	-0.124173	0.010002	0.977209	1.00079	1.00216
P50895	>sp|P50895|BCAM_HUMAN Basal cell adhesion molecule OS=Homo sapiens GN=BCAM PE=1 SV=2	-0.12675	0.012509	-0.0273075	293.571	325.897	302.713	-1.22465	0.146153	-0.354951	0.805066	1.00263	1.00313
P50897	>sp|P50897|PPT1_HUMAN Palmitoyl-protein thioesterase 1 OS=Homo sapiens GN=PPT1 PE=1 SV=1	0.0293906	0.0312736	0.105151	75.843	90.4738	72.0569	0.205211	0.252779	0.818883	0.987808	1.00895	0.95314
P50914	>sp|P50914|RL14_HUMAN 60S ribosomal protein L14 OS=Homo sapiens GN=RPL14 PE=1 SV=4	-0.106919	0.132347	0.0626886	180.922	220.778	168.845	-0.943909	1.41197	0.678488	0.882964	0.817733	0.972369
P50990	>sp|P50990|TCPQ_HUMAN T-complex protein 1 subunit theta OS=Homo sapiens GN=CCT8 PE=1 SV=4	0.0330419	-0.0103698	0.020627	762.373	941.523	836.119	0.355689	-0.142175	0.334081	0.976075	1.00283	1.00376
P50991	>sp|P50991|TCPD_HUMAN T-complex protein 1 subunit delta OS=Homo sapiens GN=CCT4 PE=1 SV=4	-0.0205524	0.0286944	0.0192641	490.663	567.896	498.834	-0.212753	0.369878	0.283403	0.99072	0.996988	1.01429
P50995	>sp|P50995|ANX11_HUMAN Annexin A11 OS=Homo sapiens GN=ANXA11 PE=1 SV=1	-0.0817406	0.136433	0.0428606	328.037	362.088	392.064	-0.803359	1.6285	0.596312	0.904986	0.734149	0.969096
P51148	>sp|P51148|RAB5C_HUMAN Ras-related protein Rab-5C OS=Homo sapiens GN=RAB5C PE=1 SV=2	-0.0428289	0.130665	0.0376443	317.085	376.321	304.619	-0.418883	1.57139	0.490167	0.972155	0.750013	0.992314
P51149	>sp|P51149|RAB7A_HUMAN Ras-related protein Rab-7a OS=Homo sapiens GN=RAB7A PE=1 SV=1	-0.00479293	-0.0536373	-0.054429	726.026	936.878	750.761	-0.0516026	-0.735025	-0.866239	0.999746	1.00844	0.935707
P51153	>sp|P51153|RAB13_HUMAN Ras-related protein Rab-13 OS=Homo sapiens GN=RAB13 PE=1 SV=1	0.0784623	0.0890108	-0.113742	109.746	132.115	108.595	0.612225	0.818574	-1.04614	0.935228	0.984215	0.906369
P51178	>sp|P51178|PLCD1_HUMAN 1-phosphatidylinositol 4,5-bisphosphate phosphodiesterase delta-1 OS=Homo sapiens GN=PLCD1 PE=1 SV=2	-0.128238	0.0714856	0.159296	13.2851	16.6703	12.7718	-0.446388	0.282088	0.560119	0.963271	1.00564	0.980783
P51452	>sp|P51452|DUS3_HUMAN Dual specificity protein phosphatase 3 OS=Homo sapiens GN=DUSP3 PE=1 SV=1	-0.0567322	-0.0504445	-0.064302	101.293	118.011	98.3516	-0.432983	-0.447123	-0.5688	0.967349	0.989482	0.979162
P51553	>sp|P51553|IDH3G_HUMAN Isocitrate dehydrogenase [NAD] subunit gamma, mitochondrial OS=Homo sapiens GN=IDH3G PE=1 SV=1	0.128584	-0.00966447	0.048971	31.8265	35.088	34.521	0.6534	-0.0534071	0.275604	0.921654	0.996494	1.01373
P51570	>sp|P51570|GALK1_HUMAN Galactokinase OS=Homo sapiens GN=GALK1 PE=1 SV=1	0.0965759	-0.0570778	-0.0235258	39.4875	41.9195	46.1058	0.5346	-0.340478	-0.150928	0.949243	0.993784	1.00897
P51571	>sp|P51571|SSRD_HUMAN Translocon-associated protein subunit delta OS=Homo sapiens GN=SSR4 PE=1 SV=1	-0.0581254	-0.00124607	0.0415436	112.196	132.421	108.386	-0.456538	-0.0114677	0.381808	0.963874	0.999279	1.00052
P51572	>sp|P51572|BAP31_HUMAN B-cell receptor-associated protein 31 OS=Homo sapiens GN=BCAP31 PE=1 SV=3	0.0631266	-0.0199433	-0.13215	516.074	622.66	482.927	0.656305	-0.260446	-1.93038	0.922486	1.00954	0.470338
P51606	>sp|P51606|RENBP_HUMAN N-acylglucosamine 2-epimerase OS=Homo sapiens GN=RENBP PE=1 SV=2	0.109058	-0.0766604	-0.0184644	59.1186	66.3684	61.708	0.700686	-0.551538	-0.134611	0.920045	0.98091	1.00911
P51636	>sp|P51636|CAV2_HUMAN Caveolin-2 OS=Homo sapiens GN=CAV2 PE=1 SV=2	-0.126018	0.0617312	0.0429157	243.452	279.712	228.937	-1.17961	0.697549	0.513571	0.824324	0.998286	0.989358
P51648	>sp|P51648|AL3A2_HUMAN Fatty aldehyde dehydrogenase OS=Homo sapiens GN=ALDH3A2 PE=1 SV=1	0.165994	-0.104586	0.0381047	477.398	619.492	529.917	1.7116	-1.36487	0.567845	0.541226	0.844034	0.977442
P51659	>sp|P51659|DHB4_HUMAN Peroxisomal multifunctional enzyme type 2 OS=Homo sapiens GN=HSD17B4 PE=1 SV=3	0.0480873	0.135562	0.0818834	223.112	248.706	248.788	0.442716	1.49002	1.00529	0.964184	0.817653	0.903491
P51665	>sp|P51665|PSMD7_HUMAN 26S proteasome non-ATPase regulatory subunit 7 OS=Homo sapiens GN=PSMD7 PE=1 SV=2	0.018445	0.00224977	0.19006	73.5776	79.2047	83.7773	0.127487	0.017317	1.57576	0.989537	0.998395	0.678753
P51808	>sp|P51808|DYLT3_HUMAN Dynein light chain Tctex-type 3 OS=Homo sapiens GN=DYNLT3 PE=1 SV=1	0.10952	0.129174	0.147088	59.3298	66.6832	62.1646	0.704529	0.931069	1.07573	0.919916	0.968827	0.897638
P51858	>sp|P51858|HDGF_HUMAN Hepatoma-derived growth factor OS=Homo sapiens GN=HDGF PE=1 SV=1	-0.256197	0.133597	0.212771	67.0403	76.8108	124.749	-1.71882	1.01655	2.06376	0.547356	0.967692	0.398992
P51884	>sp|P51884|LUM_HUMAN Lumican OS=Homo sapiens GN=LUM PE=1 SV=2	0.228024	-0.155345	0.0143011	1387.33	1754.3	1204.97	2.54438	-2.23571	0.243613	0.171892	0.388091	1.01304
P51888	>sp|P51888|PRELP_HUMAN Prolargin OS=Homo sapiens GN=PRELP PE=1 SV=1	0.235982	-0.0323596	0.0547966	1414.14	1795.82	1236.35	2.63543	-0.466352	0.936297	0.141302	0.985554	0.920761
P51911	>sp|P51911|CNN1_HUMAN Calponin-1 OS=Homo sapiens GN=CNN1 PE=1 SV=2	0.166803	-0.309646	-0.152251	118.378	135.788	120.603	1.32883	-2.87257	-1.45798	0.75309	0.110958	0.753141
P51955	>sp|P51955|NEK2_HUMAN Serine/threonine-protein kinase Nek2 OS=Homo sapiens GN=NEK2 PE=1 SV=1	1.09666	-1.84421	0.0732808	102.795	133.442	88.6006	8.40249	-17.0143	0.621593	0	0	0.97282
P51957	>sp|P51957|NEK4_HUMAN Serine/threonine-protein kinase Nek4 OS=Homo sapiens GN=NEK4 PE=1 SV=2	0.127839	0.0875889	0.0374028	39.1373	41.7008	45.6883	0.705245	0.521321	0.238982	0.922039	0.981899	1.01486
P51970	>sp|P51970|NDUA8_HUMAN NADH dehydrogenase [ubiquinone] 1 alpha subcomplex subunit 8 OS=Homo sapiens GN=NDUFA8 PE=1 SV=3	-0.268146	-0.137998	0.00853937	152.849	184.471	135.262	-2.27868	-1.40283	0.0853656	0.275842	0.822767	1.00624
P51991	>sp|P51991|ROA3_HUMAN Heterogeneous nuclear ribonucleoprotein A3 OS=Homo sapiens GN=HNRNPA3 PE=1 SV=2	-0.293293	0.140303	0.146452	108.338	81.9839	111.83	-2.2809	1.0939	1.36242	0.277076	0.966745	0.789116
P52209	>sp|P52209|6PGD_HUMAN 6-phosphogluconate dehydrogenase, decarboxylating OS=Homo sapiens GN=PGD PE=1 SV=3	0.169979	-0.00526874	-0.0583909	1507.64	1901.43	1363.1	1.90348	-0.0761757	-1.00885	0.469077	1.00136	0.904067
P52272	>sp|P52272|HNRPM_HUMAN Heterogeneous nuclear ribonucleoprotein M OS=Homo sapiens GN=HNRNPM PE=1 SV=3	-0.117809	0.056632	-0.0423192	181.829	208.879	189.411	-1.04115	0.595512	-0.476311	0.849701	0.983905	0.995275
P52565	>sp|P52565|GDIR1_HUMAN Rho GDP-dissociation inhibitor 1 OS=Homo sapiens GN=ARHGDIA PE=1 SV=3	-0.0587779	0.0186994	-0.0387607	519.9	630.386	491.21	-0.611897	0.244612	-0.568318	0.934921	1.01047	0.979016
P52566	>sp|P52566|GDIR2_HUMAN Rho GDP-dissociation inhibitor 2 OS=Homo sapiens GN=ARHGDIB PE=1 SV=3	-0.077851	0.119367	0.0766507	369.282	426.301	343.76	-0.778029	1.46898	1.03127	0.911951	0.814282	0.905334
P52594	>sp|P52594|AGFG1_HUMAN Arf-GAP domain and FG repeat-containing protein 1 OS=Homo sapiens GN=AGFG1 PE=1 SV=2	-0.211473	0.570176	0.315744	17.8124	24.7133	20.9591	-0.839753	2.69668	1.40771	0.896213	0.159664	0.771984
P52597	>sp|P52597|HNRPF_HUMAN Heterogeneous nuclear ribonucleoprotein F OS=Homo sapiens GN=HNRNPF PE=1 SV=3	0.0610849	-0.0756667	-0.0995798	58.1098	64.2161	60.8172	0.390061	-0.537413	-0.721433	0.97657	0.979873	0.968659
P52758	>sp|P52758|UK114_HUMAN Ribonuclease UK114 OS=Homo sapiens GN=HRSP12 PE=1 SV=1	0.144578	0.0270815	0.0566825	169.299	198.117	168.749	1.25758	0.280768	0.613363	0.782372	1.00367	0.970773
P52788	>sp|P52788|SPSY_HUMAN Spermine synthase OS=Homo sapiens GN=SMS PE=1 SV=2	-0.0308142	0.0343683	0.134178	51.4334	59.0225	53.2023	-0.188525	0.236078	0.917114	0.988457	1.00758	0.92946
P52789	>sp|P52789|HXK2_HUMAN Hexokinase-2 OS=Homo sapiens GN=HK2 PE=1 SV=2	0.211635	-0.112359	0.109657	103.812	112.507	114.959	1.62598	-0.980088	1.03103	0.592488	0.971702	0.904533
P52815	>sp|P52815|RM12_HUMAN 39S ribosomal protein L12, mitochondrial OS=Homo sapiens GN=MRPL12 PE=1 SV=2	-0.296428	0.22631	-0.0532022	30.6948	34.3314	33.6245	-1.48455	1.2388	-0.295822	0.664765	0.9056	1.01248
P52895	>sp|P52895|AK1C2_HUMAN Aldo-keto reductase family 1 member C2 OS=Homo sapiens GN=AKR1C2 PE=1 SV=3	0.480866	0.139404	-0.203451	166.024	193.176	172.558	4.16473	1.43535	-2.2186	0.00211173	0.816549	0.308163
P52907	>sp|P52907|CAZA1_HUMAN F-actin-capping protein subunit alpha-1 OS=Homo sapiens GN=CAPZA1 PE=1 SV=3	0.0902012	0.00416251	-0.0085412	588.677	593.504	486.119	0.950218	0.0539977	-0.124947	0.879485	0.996879	1.00862
P52943	>sp|P52943|CRIP2_HUMAN Cysteine-rich protein 2 OS=Homo sapiens GN=CRIP2 PE=1 SV=1	-0.0149128	-0.0989343	-0.110652	124.601	143.282	125.079	-0.12057	-0.933405	-1.07433	0.989136	0.967752	0.89602
P53004	>sp|P53004|BIEA_HUMAN Biliverdin reductase A OS=Homo sapiens GN=BLVRA PE=1 SV=2	0.038921	0.0268149	0.0630601	336.598	386.095	286.437	0.38372	0.324058	0.806981	0.978524	0.996908	0.959551
P53007	>sp|P53007|TXTP_HUMAN Tricarboxylate transport protein, mitochondrial OS=Homo sapiens GN=SLC25A1 PE=1 SV=2	-0.249519	-0.14429	0.126682	299.401	279.211	310.599	-2.41819	-1.62978	1.65844	0.213774	0.73443	0.640363
P53370	>sp|P53370|NUDT6_HUMAN Nucleoside diphosphate-linked moiety X motif 6 OS=Homo sapiens GN=NUDT6 PE=1 SV=2	0.412828	0.0525445	0.301178	60.4161	71.6408	58.6431	2.67279	0.38937	2.14789	0.131142	1.00218	0.341884
P53396	>sp|P53396|ACLY_HUMAN ATP-citrate synthase OS=Homo sapiens GN=ACLY PE=1 SV=3	-0.0963403	0.0583359	0.0235488	433.532	485.971	464.43	-0.982647	0.734087	0.341003	0.867895	1.00876	1.00415
P53597	>sp|P53597|SUCA_HUMAN Succinyl-CoA ligase [ADP/GDP-forming] subunit alpha, mitochondrial OS=Homo sapiens GN=SUCLG1 PE=1 SV=4	-0.0590405	-0.00947101	0.0439022	220.076	243.087	241.377	-0.542476	-0.103521	0.534052	0.951462	0.999775	0.988565
P53618	>sp|P53618|COPB_HUMAN Coatomer subunit beta OS=Homo sapiens GN=COPB1 PE=1 SV=3	-0.0886488	-0.13437	-0.0832699	196.853	227.878	196.867	-0.796637	-1.44521	-0.949312	0.905152	0.814483	0.920609
P53621	>sp|P53621|COPA_HUMAN Coatomer subunit alpha OS=Homo sapiens GN=COPA PE=1 SV=2	0.107923	0.0278673	0.100288	197.621	216.057	276	0.97029	0.295648	1.26974	0.874377	1.00372	0.82611
P53634	>sp|P53634|CATC_HUMAN Dipeptidyl peptidase 1 OS=Homo sapiens GN=CTSC PE=1 SV=2	0.0203227	-0.0321709	0.0649563	115.111	132.546	117.302	0.160568	-0.296162	0.615483	0.98737	1.00487	0.97194
P53671	>sp|P53671|LIMK2_HUMAN LIM domain kinase 2 OS=Homo sapiens GN=LIMK2 PE=1 SV=1	0.197913	0.0362532	-0.00734569	36.4111	39.3476	41.4348	1.06141	0.210497	-0.0449206	0.8508	1.0075	1.00574
P53680	>sp|P53680|AP2S1_HUMAN AP-2 complex subunit sigma OS=Homo sapiens GN=AP2S1 PE=1 SV=2	-0.232992	0.165116	-0.0426069	32.1332	35.6442	35.5224	-1.1888	0.918711	-0.242949	0.821333	0.968533	1.01315
P53801	>sp|P53801|PTTG_HUMAN Pituitary tumor-transforming gene 1 protein-interacting protein OS=Homo sapiens GN=PTTG1IP PE=1 SV=1	-0.182688	0.0839591	0.0207223	32.4265	35.7854	35.5901	-0.935582	0.467953	0.118264	0.880592	0.985711	1.00883
P53985	>sp|P53985|MOT1_HUMAN Monocarboxylate transporter 1 OS=Homo sapiens GN=SLC16A1 PE=1 SV=3	0.41225	0.107628	0.0070363	34.9541	38.2747	39.6033	2.17548	0.617551	0.0421581	0.330978	0.985233	1.00671
P53990	>sp|P53990|IST1_HUMAN IST1 homolog OS=Homo sapiens GN=IST1 PE=1 SV=1	0.237927	-0.197124	-0.428481	37.81	40.412	43.9737	1.29509	-1.15769	-2.69129	0.762824	0.92807	0.123181
P53992	>sp|P53992|SC24C_HUMAN Protein transport protein Sec24C OS=Homo sapiens GN=SEC24C PE=1 SV=3	-0.0499618	-0.0296762	0.0232972	55.7491	65.9514	53.4289	-0.314586	-0.212983	0.159535	0.981068	1.00721	1.01097
P53999	>sp|P53999|TCP4_HUMAN Activated RNA polymerase II transcriptional coactivator p15 OS=Homo sapiens GN=SUB1 PE=1 SV=3	-0.409021	-0.00938143	0.305974	18.1777	19.4013	15.3684	-1.63879	-0.0397221	1.17632	0.588436	0.997339	0.853797
P54136	>sp|P54136|SYRC_HUMAN Arginine--tRNA ligase, cytoplasmic OS=Homo sapiens GN=RARS PE=1 SV=2	0.149308	0.0291803	0.0324716	85.2755	95.9886	91.9626	1.08217	0.240907	0.279616	0.845368	1.01033	1.01417
P54289	>sp|P54289|CA2D1_HUMAN Voltage-dependent calcium channel subunit alpha-2/delta-1 OS=Homo sapiens GN=CACNA2D1 PE=1 SV=3	-0.0303878	0.083125	0.0671556	222.837	237.967	236.739	-0.279948	0.903816	0.81206	0.989419	0.965524	0.95564
P54289-3	>sp|P54289-3|CA2D1_HUMAN Isoform 3 of Voltage-dependent calcium channel subunit alpha-2/delta-1 OS=Homo sapiens GN=CACNA2D1	0.118832	0.110189	-0.264738	8.81918	11.6649	9.6796	0.342063	0.3674	-0.813585	0.977092	0.994872	0.955483
P54578	>sp|P54578|UBP14_HUMAN Ubiquitin carboxyl-terminal hydrolase 14 OS=Homo sapiens GN=USP14 PE=1 SV=3	-0.0951803	0.163535	0.194323	287.17	332.65	292.102	-0.916432	1.91889	2.50065	0.885897	0.582153	0.189629
P54652	>sp|P54652|HSP72_HUMAN Heat shock-related 70 kDa protein 2 OS=Homo sapiens GN=HSPA2 PE=1 SV=1	-0.163012	-0.00463623	-0.0804753	364.643	520.429	411.134	-1.62615	-0.0589808	-1.13268	0.593714	0.995368	0.880485
P54707	>sp|P54707|AT12A_HUMAN Potassium-transporting ATPase alpha chain 2 OS=Homo sapiens GN=ATP12A PE=1 SV=3	-0.0860567	-0.0448778	-0.0349261	32.3546	35.4327	35.1514	-0.440364	-0.249057	-0.198198	0.9637	1.00936	1.01292
P54725	>sp|P54725|RD23A_HUMAN UV excision repair protein RAD23 homolog A OS=Homo sapiens GN=RAD23A PE=1 SV=1	0.0261502	-0.00250282	-0.0695158	158.235	174.085	170.743	0.223874	-0.0250281	-0.755297	0.989848	0.997706	0.966593
P54727	>sp|P54727|RD23B_HUMAN UV excision repair protein RAD23 homolog B OS=Homo sapiens GN=RAD23B PE=1 SV=1	0.0123352	-0.0289358	-0.0878661	729.659	874.715	696.857	0.132224	-0.393732	-1.3805	0.988164	1.00241	0.787663
P54819	>sp|P54819|KAD2_HUMAN Adenylate kinase 2, mitochondrial OS=Homo sapiens GN=AK2 PE=1 SV=2	-0.0687874	0.0671001	-0.0122446	207.936	246.36	231.348	-0.625053	0.73583	-0.147011	0.93079	1.0083	1.00813
P54851	>sp|P54851|EMP2_HUMAN Epithelial membrane protein 2 OS=Homo sapiens GN=EMP2 PE=2 SV=1	0.023619	-0.0969827	-0.102589	58.2111	65.4573	60.4822	0.150848	-0.693994	-0.741463	0.987556	0.997673	0.96613
P54920	>sp|P54920|SNAA_HUMAN Alpha-soluble NSF attachment protein OS=Homo sapiens GN=NAPA PE=1 SV=3	0.0826843	-0.00534456	0.0631143	322.995	372.939	324.435	0.810449	-0.0641623	0.836142	0.901935	0.997651	0.944359
P55010	>sp|P55010|IF5_HUMAN Eukaryotic translation initiation factor 5 OS=Homo sapiens GN=EIF5 PE=1 SV=2	-0.155085	0.0979627	-0.109918	51.4082	59.0034	52.7667	-0.948252	0.672823	-0.74859	0.8811	0.990011	0.966501
P55039	>sp|P55039|DRG2_HUMAN Developmentally-regulated GTP-binding protein 2 OS=Homo sapiens GN=DRG2 PE=1 SV=1	0.322964	-0.0242692	-0.100608	32.4096	46.2081	35.25	1.65338	-0.15083	-0.571659	0.582394	1.00566	0.977956
P55058	>sp|P55058|PLTP_HUMAN Phospholipid transfer protein OS=Homo sapiens GN=PLTP PE=1 SV=1	0.295365	0.136641	0.32203	67.7853	74.8494	76.7811	1.98871	1.0296	2.5754	0.427816	0.975423	0.157215
P55060	>sp|P55060|XPO2_HUMAN Exportin-2 OS=Homo sapiens GN=CSE1L PE=1 SV=3	0.0944932	-0.109951	0.102185	30.46	36.2386	27.4315	0.471642	-0.616174	0.517064	0.959822	0.983855	0.989461
P55061	>sp|P55061|BI1_HUMAN Bax inhibitor 1 OS=Homo sapiens GN=TMBIM6 PE=1 SV=2	-0.137036	0.0980251	0.109081	22.273	26.443	22.9541	-0.599932	0.477976	0.507691	0.938395	0.990135	0.994699
P55072	>sp|P55072|TERA_HUMAN Transitional endoplasmic reticulum ATPase OS=Homo sapiens GN=VCP PE=1 SV=4	-0.0256296	0.0220923	-0.040674	2335.05	2798.8	2153.42	-0.291549	0.325192	-0.732795	0.988193	0.996885	0.966075
P55083	>sp|P55083|MFAP4_HUMAN Microfibril-associated glycoprotein 4 OS=Homo sapiens GN=MFAP4 PE=1 SV=2	-0.0223318	0.241298	0.124593	276.854	320.573	284.197	-0.21386	2.80953	1.59084	0.990687	0.126487	0.670152
P55084	>sp|P55084|ECHB_HUMAN Trifunctional enzyme subunit beta, mitochondrial OS=Homo sapiens GN=HADHB PE=1 SV=3	-0.0594075	-0.134699	-0.107924	1230.12	1440.24	1137.24	-0.659357	-1.91411	-1.82539	0.923163	0.585971	0.542396
P55209	>sp|P55209|NP1L1_HUMAN Nucleosome assembly protein 1-like 1 OS=Homo sapiens GN=NAP1L1 PE=1 SV=1	-0.112862	0.105073	-0.0604503	148.12	170.889	156.725	-0.952018	1.04513	-0.637394	0.879999	0.971916	0.978025
P55263	>sp|P55263|ADK_HUMAN Adenosine kinase OS=Homo sapiens GN=ADK PE=1 SV=2	0.065258	-0.0200913	-0.0936728	147.278	162.416	161.871	0.549494	-0.196892	-0.99902	0.945586	1.00296	0.903439
P55268	>sp|P55268|LAMB2_HUMAN Laminin subunit beta-2 OS=Homo sapiens GN=LAMB2 PE=1 SV=2	0.255814	-0.00344383	0.0186735	2164.34	2500.54	2136.56	2.90162	-0.0504597	0.336227	0.0880211	0.995878	1.00559
P55290	>sp|P55290|CAD13_HUMAN Cadherin-13 OS=Homo sapiens GN=CDH13 PE=1 SV=1	0.0962093	-0.0736826	-0.0884597	375.795	444.32	364.554	0.963388	-0.913367	-1.20843	0.877617	0.968381	0.835309
P55769	>sp|P55769|NH2L1_HUMAN NHP2-like protein 1 OS=Homo sapiens GN=NHP2L1 PE=1 SV=3	0.181014	-0.158956	0.168931	39.8289	42.222	46.6257	1.00544	-0.951091	1.0892	0.85958	0.969861	0.897879
P55786	>sp|P55786|PSA_HUMAN Puromycin-sensitive aminopeptidase OS=Homo sapiens GN=NPEPPS PE=1 SV=2	0.0199194	0.0717962	-0.0150387	493.679	574.874	461.512	0.206001	0.927119	-0.217461	0.988555	0.96772	1.01386
P55789	>sp|P55789|ALR_HUMAN FAD-linked sulfhydryl oxidase ALR OS=Homo sapiens GN=GFER PE=1 SV=2	0.111048	0.0016332	0.194638	35.1198	38.1284	39.3586	0.587051	0.0093556	1.16291	0.940249	0.998431	0.863959
P55809	>sp|P55809|SCOT1_HUMAN Succinyl-CoA:3-ketoacid coenzyme A transferase 1, mitochondrial OS=Homo sapiens GN=OXCT1 PE=1 SV=1	-0.0148163	-0.109652	-0.0215655	374.523	429.256	376.262	-0.148487	-1.35108	-0.296974	0.987777	0.851397	1.01188
P55884	>sp|P55884|EIF3B_HUMAN Eukaryotic translation initiation factor 3 subunit B OS=Homo sapiens GN=EIF3B PE=1 SV=3	0.0944505	-0.0920961	-0.142754	96.2479	110.864	98.0092	0.709905	-0.799343	-1.26102	0.923208	0.991638	0.821926
P55899	>sp|P55899|FCGRN_HUMAN IgG receptor FcRn large subunit p51 OS=Homo sapiens GN=FCGRT PE=1 SV=1	-0.0553413	0.0846307	0.100029	219.699	260.636	220.197	-0.508329	0.940728	1.18246	0.954054	0.967492	0.850203
P56134	>sp|P56134|ATPK_HUMAN ATP synthase subunit f, mitochondrial OS=Homo sapiens GN=ATP5J2 PE=1 SV=3	-0.0929252	-0.0643446	-0.0884708	194.834	248.083	167.307	-0.833291	-0.70681	-0.954496	0.895889	1.00471	0.91875
P56199	>sp|P56199|ITA1_HUMAN Integrin alpha-1 OS=Homo sapiens GN=ITGA1 PE=1 SV=2	0.157617	0.0326754	0.165368	276.347	305.578	301.148	1.50768	0.376569	2.1464	0.647534	0.994714	0.34161
P56385	>sp|P56385|ATP5I_HUMAN ATP synthase subunit e, mitochondrial OS=Homo sapiens GN=ATP5I PE=1 SV=2	-0.131582	0.00924939	-0.0317661	95.519	119.496	82.559	-0.98708	0.0823247	-0.261788	0.867945	1.00065	1.01202
P56537	>sp|P56537|IF6_HUMAN Eukaryotic translation initiation factor 6 OS=Homo sapiens GN=EIF6 PE=1 SV=1	-0.0296657	0.0372458	-0.0397451	70.1479	86.3788	64.432	-0.202152	0.296029	-0.295176	0.9867	1.00445	1.01144
P56556	>sp|P56556|NDUA6_HUMAN NADH dehydrogenase [ubiquinone] 1 alpha subcomplex subunit 6 OS=Homo sapiens GN=NDUFA6 PE=1 SV=3	-0.208127	-0.0859761	-0.0518735	55.1076	62.0574	56.1677	-1.30476	-0.602463	-0.363072	0.757351	0.981544	1.00233
P57059	>sp|P57059|SIK1_HUMAN Serine/threonine-protein kinase SIK1 OS=Homo sapiens GN=SIK1 PE=1 SV=2	-0.0296003	0.678492	0.497237	56.0306	63.1771	56.8859	-0.186755	4.78809	3.49956	0.98524	0.000166341	0.0175387
P57088	>sp|P57088|TMM33_HUMAN Transmembrane protein 33 OS=Homo sapiens GN=TMEM33 PE=1 SV=2	-0.0876529	0.0142604	-0.00135516	87.0124	107.756	78.0676	-0.639437	0.122578	-0.0109129	0.926657	1.00079	1.004
P58107	>sp|P58107|EPIPL_HUMAN Epiplakin OS=Homo sapiens GN=EPPK1 PE=1 SV=2	-0.00951455	-0.0275155	-0.0362162	62.475	66.6208	68.4134	-0.0624275	-0.198255	-0.275925	0.999103	1.00321	1.01397
P58546	>sp|P58546|MTPN_HUMAN Myotrophin OS=Homo sapiens GN=MTPN PE=1 SV=2	-0.128792	0.0531387	0.0296802	165.994	201.162	153.541	-1.11559	0.553193	0.310676	0.835369	0.980393	1.00934
P59190	>sp|P59190|RAB15_HUMAN Ras-related protein Rab-15 OS=Homo sapiens GN=RAB15 PE=1 SV=1	-0.0506744	0.0724344	0.0159314	79.7476	94.9139	75.5565	-0.359844	0.595616	0.126558	0.979128	0.984521	1.00957
P59665	>sp|P59665|DEF1_HUMAN Neutrophil defensin 1 OS=Homo sapiens GN=DEFA1 PE=1 SV=1	1.27432	0.13483	-0.0740824	59.2522	108.383	108.078	8.19498	1.16125	-0.680103	1.75489e-13	0.928503	0.971971
P59768	>sp|P59768|GBG2_HUMAN Guanine nucleotide-binding protein G(I)/G(S)/G(O) subunit gamma-2 OS=Homo sapiens GN=GNG2 PE=1 SV=2	-0.0119031	0.0689139	0.188311	375.675	461.215	340.151	-0.119373	0.859716	2.52651	0.988805	0.975275	0.178524
P59998	>sp|P59998|ARPC4_HUMAN Actin-related protein 2/3 complex subunit 4 OS=Homo sapiens GN=ARPC4 PE=1 SV=3	-0.137034	0.122941	0.0442508	260.6	314.648	246.04	-1.29817	1.4258	0.541445	0.762451	0.814645	0.986297
P60033	>sp|P60033|CD81_HUMAN CD81 antigen OS=Homo sapiens GN=CD81 PE=1 SV=1	-0.176549	-0.049943	0.0305942	346.397	420.533	310.515	-1.74865	-0.613126	0.400489	0.527733	0.983742	0.99886
P60174	>sp|P60174|TPIS_HUMAN Triosephosphate isomerase OS=Homo sapiens GN=TPI1 PE=1 SV=3	-0.153125	0.0253175	0.00173369	1466.6	1677.12	1327.73	-1.7131	0.363381	0.0298668	0.542356	0.996126	1.0085
P60660	>sp|P60660|MYL6_HUMAN Myosin light polypeptide 6 OS=Homo sapiens GN=MYL6 PE=1 SV=2	-0.0522994	-0.000625277	-0.140026	599.771	713.009	563.208	-0.552183	-0.00831113	-2.11303	0.944535	0.997999	0.364587
P60709	>sp|P60709|ACTB_HUMAN Actin, cytoplasmic 1 OS=Homo sapiens GN=ACTB PE=1 SV=1	-0.0183185	0.12545	-0.0346763	1658.34	2161.56	1318.9	-0.206122	1.82588	-0.596932	0.988936	0.618907	0.969087
P60842	>sp|P60842|IF4A1_HUMAN Eukaryotic initiation factor 4A-I OS=Homo sapiens GN=EIF4A1 PE=1 SV=1	-0.0120758	0.0213444	-0.031937	828.277	976.771	812.528	-0.131031	0.293699	-0.514922	0.988745	1.00345	0.989179
P60866	>sp|P60866|RS20_HUMAN 40S ribosomal protein S20 OS=Homo sapiens GN=RPS20 PE=1 SV=1	-0.291889	0.184719	0.0414505	54.7177	59.9383	59.7091	-1.8252	1.27666	0.297924	0.497399	0.88244	1.01205
P60891	>sp|P60891|PRPS1_HUMAN Ribose-phosphate pyrophosphokinase 1 OS=Homo sapiens GN=PRPS1 PE=1 SV=2	-0.211733	0.379311	0.138947	106.903	62.9971	111.601	-1.64052	2.67378	1.29158	0.587775	0.166197	0.813108
P60900	>sp|P60900|PSA6_HUMAN Proteasome subunit alpha type-6 OS=Homo sapiens GN=PSMA6 PE=1 SV=1	-0.054396	0.0531452	0.00202568	322.259	379.396	320.342	-0.533262	0.640124	0.0267441	0.948803	0.989512	1.00625
P60903	>sp|P60903|S10AA_HUMAN Protein S100-A10 OS=Homo sapiens GN=S100A10 PE=1 SV=2	0.163467	-0.0454462	0.0855628	176.755	343.527	236.797	1.43549	-0.536786	1.03472	0.68785	0.979222	0.903922
P60953	>sp|P60953|CDC42_HUMAN Cell division control protein 42 homolog OS=Homo sapiens GN=CDC42 PE=1 SV=2	-0.0201256	-0.00837075	0.0883701	511.731	598.005	508.807	-0.209279	-0.108704	1.30562	0.989475	0.997586	0.807249
P60981	>sp|P60981|DEST_HUMAN Destrin OS=Homo sapiens GN=DSTN PE=1 SV=3	0.0642964	-0.00567541	-0.0271044	306.14	343.15	306.289	0.625082	-0.0670198	-0.353464	0.931444	0.999247	1.00233
P60983	>sp|P60983|GMFB_HUMAN Glia maturation factor beta OS=Homo sapiens GN=GMFB PE=1 SV=2	0.0897876	0.0792682	0.0246531	109.368	123.498	115.074	0.699942	0.71323	0.231886	0.920191	1.00705	1.0132
P61006	>sp|P61006|RAB8A_HUMAN Ras-related protein Rab-8A OS=Homo sapiens GN=RAB8A PE=1 SV=1	0.0105157	0.102239	-0.0914924	125.576	145.024	127.036	0.0849646	0.968203	-0.893508	0.993018	0.967411	0.932305
P61011	>sp|P61011|SRP54_HUMAN Signal recognition particle 54 kDa protein OS=Homo sapiens GN=SRP54 PE=1 SV=1	0.0909095	0.0751678	0.255801	59.163	66.7317	64.0403	0.58422	0.541951	1.89481	0.940781	0.981547	0.493895
P61019	>sp|P61019|RAB2A_HUMAN Ras-related protein Rab-2A OS=Homo sapiens GN=RAB2A PE=1 SV=1	0.00162267	0.0395725	-0.000476441	707.361	885.499	727.545	0.0171971	0.539162	-0.0075421	0.998919	0.979242	1.00286
P61020	>sp|P61020|RAB5B_HUMAN Ras-related protein Rab-5B OS=Homo sapiens GN=RAB5B PE=1 SV=1	-0.0164203	0.158638	0.0757115	157.114	222.861	199.697	-0.140573	1.69655	0.867208	0.988704	0.70255	0.937294
P61026	>sp|P61026|RAB10_HUMAN Ras-related protein Rab-10 OS=Homo sapiens GN=RAB10 PE=1 SV=1	0.0339768	-0.05847	-0.0248288	247.894	302.398	231.094	0.318878	-0.672305	-0.297996	0.982221	0.989838	1.01254
P61088	>sp|P61088|UBE2N_HUMAN Ubiquitin-conjugating enzyme E2 N OS=Homo sapiens GN=UBE2N PE=1 SV=1	-0.0908443	0.0795811	-0.0782718	472.575	566.312	455.849	-0.935916	1.0254	-1.12865	0.882033	0.973843	0.882473
P61106	>sp|P61106|RAB14_HUMAN Ras-related protein Rab-14 OS=Homo sapiens GN=RAB14 PE=1 SV=4	0.0436487	-0.03966	0.021398	456.832	485.123	467.989	0.447707	-0.498931	0.310392	0.964862	0.983795	1.00906
P61158	>sp|P61158|ARP3_HUMAN Actin-related protein 3 OS=Homo sapiens GN=ACTR3 PE=1 SV=3	0.0194505	0.0222644	0.0326084	599.008	729.138	587.968	0.205097	0.296751	0.49631	0.987421	1.00539	0.995428
P61160	>sp|P61160|ARP2_HUMAN Actin-related protein 2 OS=Homo sapiens GN=ACTR2 PE=1 SV=1	0.00469015	0.0734662	0.0328218	344.796	397.952	342.606	0.0462557	0.892881	0.441198	0.999792	0.972244	0.99914
P61163	>sp|P61163|ACTZ_HUMAN Alpha-centractin OS=Homo sapiens GN=ACTR1A PE=1 SV=1	0.0528635	0.0831252	-0.0920144	212.797	245.63	208.997	0.482281	0.910902	-1.06969	0.957535	0.970762	0.896632
P61201	>sp|P61201|CSN2_HUMAN COP9 signalosome complex subunit 2 OS=Homo sapiens GN=COPS2 PE=1 SV=1	-0.0303051	0.151048	0.185784	71.441	77.6159	80.9786	-0.207753	1.15386	1.51893	0.989898	0.931016	0.716761
P61224	>sp|P61224|RAP1B_HUMAN Ras-related protein Rap-1b OS=Homo sapiens GN=RAP1B PE=1 SV=1	0.0446323	-0.0311738	0.0112302	378.273	458.811	350.986	0.447226	-0.388556	0.151918	0.963576	1.00122	1.00857
P61225	>sp|P61225|RAP2B_HUMAN Ras-related protein Rap-2b OS=Homo sapiens GN=RAP2B PE=1 SV=1	-0.0479722	0.00760012	-0.193641	47.8262	58.0818	39.7395	-0.285718	0.051871	-1.16201	0.9907	0.995583	0.863957
P61247	>sp|P61247|RS3A_HUMAN 40S ribosomal protein S3a OS=Homo sapiens GN=RPS3A PE=1 SV=2	-0.106262	0.00953576	-0.0578183	579.486	715.293	620.247	-1.11812	0.126799	-0.889171	0.835292	1.00271	0.935172
P61313	>sp|P61313|RL15_HUMAN 60S ribosomal protein L15 OS=Homo sapiens GN=RPL15 PE=1 SV=2	-0.0960143	0.028716	0.0562685	158.196	182.653	159.812	-0.822599	0.291106	0.597406	0.900883	1.00383	0.96925
P61353	>sp|P61353|RL27_HUMAN 60S ribosomal protein L27 OS=Homo sapiens GN=RPL27 PE=1 SV=2	-0.117042	0.0058975	0.0534429	112.466	133.941	108.235	-0.919767	0.0544735	0.490903	0.885275	0.996923	0.994822
P61457	>sp|P61457|PHS_HUMAN Pterin-4-alpha-carbinolamine dehydratase OS=Homo sapiens GN=PCBD1 PE=1 SV=2	0.0453934	-0.0606189	-0.0181949	115.749	133.425	116.797	0.359347	-0.559231	-0.172119	0.977389	0.982522	1.01036
P61586	>sp|P61586|RHOA_HUMAN Transforming protein RhoA OS=Homo sapiens GN=RHOA PE=1 SV=1	0.0133645	-0.00113386	-0.0549728	961.885	1087.71	821.293	0.146083	-0.0157585	-0.887845	0.988501	0.997524	0.930088
P61604	>sp|P61604|CH10_HUMAN 10 kDa heat shock protein, mitochondrial OS=Homo sapiens GN=HSPE1 PE=1 SV=2	0.00853021	-0.198772	-0.0667994	423.701	503.146	405.753	0.086582	-2.51533	-0.937203	0.993881	0.236943	0.920556
P61619	>sp|P61619|S61A1_HUMAN Protein transport protein Sec61 subunit alpha isoform 1 OS=Homo sapiens GN=SEC61A1 PE=1 SV=2	-0.0226766	0.160226	-0.00702992	31.1105	35.1715	34.6478	-0.114269	0.886348	-0.0396303	0.988215	0.979257	1.00792
P61626	>sp|P61626|LYSC_HUMAN Lysozyme C OS=Homo sapiens GN=LYZ PE=1 SV=1	0.407354	0.130189	0.142206	119.668	134.384	130.196	3.25478	1.20378	1.40159	0.0395682	0.909709	0.769796
P61758	>sp|P61758|PFD3_HUMAN Prefoldin subunit 3 OS=Homo sapiens GN=VBP1 PE=1 SV=3	0.170264	-0.0366111	0.0814556	56.9927	63.1403	61.9691	1.08002	-0.258304	0.594917	0.845036	1.00732	0.968581
P61764	>sp|P61764|STXB1_HUMAN Syntaxin-binding protein 1 OS=Homo sapiens GN=STXBP1 PE=1 SV=1	0.1892	-0.148775	0.0607449	128.913	146.301	130.336	1.54141	-1.41271	0.598946	0.62425	0.821982	0.971771
P61803	>sp|P61803|DAD1_HUMAN Dolichyl-diphosphooligosaccharide--protein glycosyltransferase subunit DAD1 OS=Homo sapiens GN=DAD1 PE=1 SV=3	-0.261619	0.07102	-0.00188393	33.811	36.7171	37.0551	-1.36251	0.400267	-0.0109516	0.737898	0.999097	1.00439
P61916	>sp|P61916|NPC2_HUMAN Epididymal secretory protein E1 OS=Homo sapiens GN=NPC2 PE=1 SV=1	-0.109328	-0.0220482	-0.0714711	94.8956	104.772	103.113	-0.818575	-0.187696	-0.644154	0.900084	1.00298	0.977521
P61923	>sp|P61923|COPZ1_HUMAN Coatomer subunit zeta-1 OS=Homo sapiens GN=COPZ1 PE=1 SV=1	0.0183211	-0.0789349	0.0717475	39.1541	41.6203	45.5136	0.10101	-0.469428	0.457642	0.991016	0.987294	0.998396
P61956	>sp|P61956|SUMO2_HUMAN Small ubiquitin-related modifier 2 OS=Homo sapiens GN=SUMO2 PE=1 SV=3	-0.0925563	-0.00264221	0.00410363	71.4055	82.9595	70.2945	-0.634173	-0.0206908	0.0316258	0.92857	0.998228	1.00837
P61960	>sp|P61960|UFM1_HUMAN Ubiquitin-fold modifier 1 OS=Homo sapiens GN=UFM1 PE=1 SV=1	-0.00524731	-0.101703	-0.0568436	53.3322	58.853	53.9834	-0.0326122	-0.697797	-0.391021	0.999271	0.999701	0.998606
P61970	>sp|P61970|NTF2_HUMAN Nuclear transport factor 2 OS=Homo sapiens GN=NUTF2 PE=1 SV=1	-0.113302	0.0729284	-0.0340551	212.777	243.91	186.057	-1.03412	0.797791	-0.381008	0.852878	0.991787	1.00077
P61978	>sp|P61978|HNRPK_HUMAN Heterogeneous nuclear ribonucleoprotein K OS=Homo sapiens GN=HNRNPK PE=1 SV=1	-0.116959	-0.00889819	0.065442	454.576	529.639	449.243	-1.19959	-0.113507	0.940499	0.823581	1.00127	0.918132
P61981	>sp|P61981|1433G_HUMAN 14-3-3 protein gamma OS=Homo sapiens GN=YWHAG PE=1 SV=2	0.119117	-0.0101389	-0.0186129	866.579	1329.04	854.988	1.29462	-0.143238	-0.302508	0.762192	1.00284	1.01138
P62070	>sp|P62070|RRAS2_HUMAN Ras-related protein R-Ras2 OS=Homo sapiens GN=RRAS2 PE=1 SV=1	0.0467539	0.0629139	-0.108603	375.248	450.589	350.463	0.467993	0.781761	-1.46856	0.960698	0.990246	0.749589
P62072	>sp|P62072|TIM10_HUMAN Mitochondrial import inner membrane translocase subunit Tim10 OS=Homo sapiens GN=TIMM10 PE=1 SV=1	-0.0215944	0.0123019	-0.100573	35.5919	38.5763	40.4571	-0.11487	0.0708246	-0.60843	0.98815	1.00006	0.970024
P62081	>sp|P62081|RS7_HUMAN 40S ribosomal protein S7 OS=Homo sapiens GN=RPS7 PE=1 SV=1	-0.148193	0.0903114	-0.14779	92.3667	103.478	98.693	-1.10067	0.765515	-1.30912	0.840046	1.00156	0.806537
P62136	>sp|P62136|PP1A_HUMAN Serine/threonine-protein phosphatase PP1-alpha catalytic subunit OS=Homo sapiens GN=PPP1CA PE=1 SV=1	0.0511814	-0.0275529	0.000874936	496.512	503.291	452.114	0.529901	-0.348679	0.0125925	0.949325	0.993376	1.00522
P62140	>sp|P62140|PP1B_HUMAN Serine/threonine-protein phosphatase PP1-beta catalytic subunit OS=Homo sapiens GN=PPP1CB PE=1 SV=3	0.0724051	-0.0342311	-0.132678	127.567	140.578	138.668	0.588204	-0.321044	-1.33854	0.94028	0.998271	0.800911
P62158	>sp|P62158|CALM_HUMAN Calmodulin OS=Homo sapiens GN=CALM1 PE=1 SV=2	-0.0809564	-0.0643383	0.0115112	1156.48	1507.85	1014.87	-0.895611	-0.917145	0.191811	0.884554	0.968541	1.00921
P62191	>sp|P62191|PRS4_HUMAN 26S protease regulatory subunit 4 OS=Homo sapiens GN=PSMC1 PE=1 SV=1	0.0658067	-0.0119768	-0.0348971	285.242	326.11	260.146	0.632653	-0.139954	-0.434216	0.92756	1.00147	0.99788
P62195	>sp|P62195|PRS8_HUMAN 26S protease regulatory subunit 8 OS=Homo sapiens GN=PSMC5 PE=1 SV=1	-0.0166953	0.153255	0.0199615	120.494	143.65	125.304	-0.133778	1.44705	0.193939	0.988648	0.817326	1.01129
P62241	>sp|P62241|RS8_HUMAN 40S ribosomal protein S8 OS=Homo sapiens GN=RPS8 PE=1 SV=2	-0.158873	0.089041	-0.00623561	274.429	265.61	247.307	-1.51825	0.994173	-0.0764171	0.638293	0.971893	1.00613
P62244	>sp|P62244|RS15A_HUMAN 40S ribosomal protein S15a OS=Homo sapiens GN=RPS15A PE=1 SV=2	-0.231128	0.118894	0.0045085	143.893	161.454	153.673	-1.93588	1.1631	0.0472069	0.452655	0.928634	1.00561
P62249	>sp|P62249|RS16_HUMAN 40S ribosomal protein S16 OS=Homo sapiens GN=RPS16 PE=1 SV=2	-0.0925123	-0.0234952	-0.044928	210.472	238.643	217.283	-0.8426	-0.255642	-0.528857	0.896028	1.00831	0.987621
P62258	>sp|P62258|1433E_HUMAN 14-3-3 protein epsilon OS=Homo sapiens GN=YWHAE PE=1 SV=1	-0.0424574	-0.0248507	-0.00764495	1260.33	1629.54	1176.42	-0.471848	-0.356043	-0.129849	0.96021	0.996162	1.01
P62263	>sp|P62263|RS14_HUMAN 40S ribosomal protein S14 OS=Homo sapiens GN=RPS14 PE=1 SV=3	-0.350853	-0.0659275	0.000232648	117.408	134.669	118.555	-2.78929	-0.610004	0.00221339	0.108908	0.980724	0.999499
P62266	>sp|P62266|RS23_HUMAN 40S ribosomal protein S23 OS=Homo sapiens GN=RPS23 PE=1 SV=3	0.131312	-0.042558	-0.167487	54.6261	61.162	58.7016	0.820463	-0.296506	-1.19497	0.90105	1.00508	0.842736
P62269	>sp|P62269|RS18_HUMAN 40S ribosomal protein S18 OS=Homo sapiens GN=RPS18 PE=1 SV=3	-0.0868009	0.0185317	0.0347807	173.996	194.137	184.421	-0.759845	0.191069	0.387971	0.917527	1.00236	0.998219
P62273	>sp|P62273|RS29_HUMAN 40S ribosomal protein S29 OS=Homo sapiens GN=RPS29 PE=1 SV=2	-0.435845	0.202804	-0.164025	58.8346	66.0335	61.4673	-2.79608	1.45621	-1.19379	0.107581	0.818498	0.843126
P62277	>sp|P62277|RS13_HUMAN 40S ribosomal protein S13 OS=Homo sapiens GN=RPS13 PE=1 SV=2	-0.0193751	-0.0392512	-0.0342107	401.385	404.606	349.788	-0.195884	-0.478507	-0.462378	0.988054	0.990197	0.999656
P62280	>sp|P62280|RS11_HUMAN 40S ribosomal protein S11 OS=Homo sapiens GN=RPS11 PE=1 SV=3	0.016741	-0.00589357	-0.0419654	264.106	299.097	277.938	0.15878	-0.0676031	-0.532401	0.987079	1.00009	0.98631
P62304	>sp|P62304|RUXE_HUMAN Small nuclear ribonucleoprotein E OS=Homo sapiens GN=SNRPE PE=1 SV=1	-0.0562972	0.0582359	-0.296821	37.8065	46.0215	29.1487	-0.306537	0.361316	-1.545	0.984173	0.997102	0.697313
P62310	>sp|P62310|LSM3_HUMAN U6 snRNA-associated Sm-like protein LSm3 OS=Homo sapiens GN=LSM3 PE=1 SV=2	-0.0240536	-0.0164248	0.0955149	39.6711	42.0972	46.4388	-0.133504	-0.0981524	0.614739	0.987506	1.00028	0.972086
P62316	>sp|P62316|SMD2_HUMAN Small nuclear ribonucleoprotein Sm D2 OS=Homo sapiens GN=SNRPD2 PE=1 SV=1	-0.0857663	-0.0535923	-0.122042	39.782	42.1822	46.6571	-0.476305	-0.320534	-0.787111	0.957855	0.998225	0.964543
P62318	>sp|P62318|SMD3_HUMAN Small nuclear ribonucleoprotein Sm D3 OS=Homo sapiens GN=SNRPD3 PE=1 SV=1	-0.106428	0.0311695	0.042613	40.2752	46.6458	40.1214	-0.593855	0.194478	0.256824	0.939238	1.0027	1.01147
P62328	>sp|P62328|TYB4_HUMAN Thymosin beta-4 OS=Homo sapiens GN=TMSB4X PE=1 SV=2	0.170441	-0.0957501	-0.0640545	391.257	431.104	230.307	1.71591	-1.18068	-0.767968	0.544881	0.918016	0.969669
P62330	>sp|P62330|ARF6_HUMAN ADP-ribosylation factor 6 OS=Homo sapiens GN=ARF6 PE=1 SV=2	-0.186454	0.165951	-0.0248908	29.6071	33.5777	32.3297	-0.920116	0.899634	-0.135922	0.885749	0.970305	1.0089
P62333	>sp|P62333|PRS10_HUMAN 26S protease regulatory subunit 10B OS=Homo sapiens GN=PSMC6 PE=1 SV=1	0.0451554	0.0729379	0.0970827	97.874	111.107	107.321	0.340997	0.63353	0.888816	0.977063	0.992891	0.932698
P62424	>sp|P62424|RL7A_HUMAN 60S ribosomal protein L7a OS=Homo sapiens GN=RPL7A PE=1 SV=2	-0.180298	-0.0179817	-0.028698	348.985	387.888	372.212	-1.78766	-0.217498	-0.394117	0.508879	1.00861	0.997135
P62491	>sp|P62491|RB11A_HUMAN Ras-related protein Rab-11A OS=Homo sapiens GN=RAB11A PE=1 SV=3	0.0013659	-0.00536549	-0.0878247	378.542	457.41	361.817	0.0135273	-0.066842	-1.19744	0.998897	0.998951	0.841817
P62633	>sp|P62633|CNBP_HUMAN Cellular nucleic acid-binding protein OS=Homo sapiens GN=CNBP PE=1 SV=1	0.0696744	-0.0899296	-0.08757	60.0343	71.1909	58.0258	0.450016	-0.664797	-0.621657	0.963605	0.992683	0.973491
P62701	>sp|P62701|RS4X_HUMAN 40S ribosomal protein S4, X isoform OS=Homo sapiens GN=RPS4X PE=1 SV=2	-0.148717	0.0723036	0.0723255	418.256	486.976	410.861	-1.51018	0.910159	1.01781	0.645724	0.970715	0.908305
P62714	>sp|P62714|PP2AB_HUMAN Serine/threonine-protein phosphatase 2A catalytic subunit beta isoform OS=Homo sapiens GN=PPP2CB PE=1 SV=1	-0.0857384	-0.1646	0.00173351	55.6739	62.898	56.7608	-0.539521	-1.15955	0.0121888	0.948283	0.929647	1.00468
P62736	>sp|P62736|ACTA_HUMAN Actin, aortic smooth muscle OS=Homo sapiens GN=ACTA2 PE=1 SV=1	0.00630551	0.028431	-0.0896241	2711.44	3532.7	2457.25	0.0717702	0.4219	-1.62995	0.996142	0.99434	0.653689
P62750	>sp|P62750|RL23A_HUMAN 60S ribosomal protein L23a OS=Homo sapiens GN=RPL23A PE=1 SV=1	-0.244659	0.0216155	-0.0475899	237.504	275.569	236.754	-2.27979	0.243417	-0.575479	0.276459	1.01003	0.97634
P62753	>sp|P62753|RS6_HUMAN 40S ribosomal protein S6 OS=Homo sapiens GN=RPS6 PE=1 SV=1	-0.194143	0.0624515	-0.15679	76.1999	84.9338	83.0573	-1.35847	0.493305	-1.29532	0.739357	0.987462	0.810577
P62805	>sp|P62805|H4_HUMAN Histone H4 OS=Homo sapiens GN=HIST1H4A PE=1 SV=2	-0.247177	0.112113	-0.0707362	883.484	1364.32	865.793	-2.69051	1.58698	-1.15187	0.129125	0.74938	0.868235
P62807	>sp|P62807|H2B1C_HUMAN Histone H2B type 1-C/E/F/G/I OS=Homo sapiens GN=HIST1H2BC PE=1 SV=4	-0.42485	0.201959	-0.207841	185.205	229.148	167.885	-3.76905	2.17521	-2.24505	0.00883041	0.428146	0.29958
P62820	>sp|P62820|RAB1A_HUMAN Ras-related protein Rab-1A OS=Homo sapiens GN=RAB1A PE=1 SV=3	0.0216084	-0.0102366	0.0242136	554.413	678.092	555.399	0.226186	-0.135205	0.364355	0.991204	1.00047	1.00217
P62826	>sp|P62826|RAN_HUMAN GTP-binding nuclear protein Ran OS=Homo sapiens GN=RAN PE=1 SV=3	-0.195545	0.084546	0.0239354	415.217	492.583	400.39	-1.98387	1.06624	0.33473	0.431066	0.973961	1.00367
P62829	>sp|P62829|RL23_HUMAN 60S ribosomal protein L23 OS=Homo sapiens GN=RPL23 PE=1 SV=1	-0.327953	0.000842488	-0.132186	150.887	173.646	152.012	-2.77836	0.00841873	-1.37871	0.111671	0.998336	0.788699
P62834	>sp|P62834|RAP1A_HUMAN Ras-related protein Rap-1A OS=Homo sapiens GN=RAP1A PE=1 SV=1	0.117017	-0.0340263	-0.00150241	763.64	936.139	695.371	1.26028	-0.466246	-0.0235961	0.781188	0.985032	1.00708
P62841	>sp|P62841|RS15_HUMAN 40S ribosomal protein S15 OS=Homo sapiens GN=RPS15 PE=1 SV=2	0.0291686	-0.0148045	-0.101786	36.8472	39.6269	42.1973	0.157092	-0.0862201	-0.62758	0.985764	0.999589	0.976159
P62847	>sp|P62847|RS24_HUMAN 40S ribosomal protein S24 OS=Homo sapiens GN=RPS24 PE=1 SV=1	-0.139773	0.0838453	0.00101533	146.511	173.867	144.745	-1.17589	0.838147	0.0104048	0.821075	0.977455	1.00269
P62851	>sp|P62851|RS25_HUMAN 40S ribosomal protein S25 OS=Homo sapiens GN=RPS25 PE=1 SV=1	-0.15669	-0.0108856	0.0146412	262.922	306.503	258.93	-1.48662	-0.125534	0.181923	0.664831	1.00194	1.01083
P62854	>sp|P62854|RS26_HUMAN 40S ribosomal protein S26 OS=Homo sapiens GN=RPS26 PE=1 SV=3	-0.194496	0.169144	-0.0746805	31.4613	35.2203	35.0819	-0.983926	0.936243	-0.423411	0.86817	0.967091	0.998935
P62857	>sp|P62857|RS28_HUMAN 40S ribosomal protein S28 OS=Homo sapiens GN=RPS28 PE=1 SV=1	-0.185859	-0.0374521	-0.103985	82.2279	92.8545	84.9668	-1.33225	-0.305559	-0.867111	0.753684	1.00212	0.936463
P62861	>sp|P62861|RS30_HUMAN 40S ribosomal protein S30 OS=Homo sapiens GN=FAU PE=1 SV=1	-0.0876073	0.0290959	0.0411774	32.8054	36.1414	36.1448	-0.450809	0.162866	0.236669	0.963961	1.00548	1.01443
P62873	>sp|P62873|GBB1_HUMAN Guanine nucleotide-binding protein G(I)/G(S)/G(T) subunit beta-1 OS=Homo sapiens GN=GNB1 PE=1 SV=3	0.0468353	0.0102276	-0.00504873	994.898	1193.89	943.486	0.513454	0.143279	-0.0832698	0.952214	1.00328	1.00575
P62879	>sp|P62879|GBB2_HUMAN Guanine nucleotide-binding protein G(I)/G(S)/G(T) subunit beta-2 OS=Homo sapiens GN=GNB2 PE=1 SV=3	0.0112968	-0.0356491	0.104264	682.163	813.154	639.114	0.120419	-0.481241	1.61254	0.988811	0.990423	0.657991
P62888	>sp|P62888|RL30_HUMAN 60S ribosomal protein L30 OS=Homo sapiens GN=RPL30 PE=1 SV=2	-0.0645094	-0.0334453	0.000190021	278.87	328.746	265.332	-0.618211	-0.391481	0.00237825	0.931106	1.00237	0.999789
P62899	>sp|P62899|RL31_HUMAN 60S ribosomal protein L31 OS=Homo sapiens GN=RPL31 PE=1 SV=1	-0.39448	0.0845524	0.00689154	63.8496	67.513	66.931	-2.60322	0.612378	0.0520192	0.151014	0.983132	1.00827
P62906	>sp|P62906|RL10A_HUMAN 60S ribosomal protein L10a OS=Homo sapiens GN=RPL10A PE=1 SV=2	-0.0784581	0.00819668	-0.00632005	394.353	449.372	412.287	-0.790919	0.101804	-0.0890137	0.905733	0.999881	1.00632
P62910	>sp|P62910|RL32_HUMAN 60S ribosomal protein L32 OS=Homo sapiens GN=RPL32 PE=1 SV=2	-0.060258	0.0761919	0.101911	97.6508	110.948	97.6699	-0.455034	0.661474	0.898988	0.962464	0.991933	0.927909
P62913	>sp|P62913|RL11_HUMAN 60S ribosomal protein L11 OS=Homo sapiens GN=RPL11 PE=1 SV=2	-0.0819156	-0.0110158	-0.0970834	145.302	171.021	139.154	-0.687823	-0.109596	-0.980696	0.919163	0.998654	0.903975
P62917	>sp|P62917|RL8_HUMAN 60S ribosomal protein L8 OS=Homo sapiens GN=RPL8 PE=1 SV=2	-0.214524	-0.00581446	-0.090649	54.5248	63.6023	53.4663	-1.33977	-0.0411409	-0.620939	0.751389	0.99704	0.972109
P62937	>sp|P62937|PPIA_HUMAN Peptidyl-prolyl cis-trans isomerase A OS=Homo sapiens GN=PPIA PE=1 SV=2	0.0575623	0.0153648	0.0365961	1093.75	1590.67	1065.03	0.63457	0.219798	0.613766	0.928804	1.00954	0.971767
P62942	>sp|P62942|FKB1A_HUMAN Peptidyl-prolyl cis-trans isomerase FKBP1A OS=Homo sapiens GN=FKBP1A PE=1 SV=2	0.0796916	-0.116053	0.0673914	116.49	137.332	112.833	0.632052	-1.08048	0.629098	0.927563	0.971758	0.976603
P62987	>sp|P62987|RL40_HUMAN Ubiquitin-60S ribosomal protein L40 OS=Homo sapiens GN=UBA52 PE=1 SV=2	-0.153251	0.135595	-0.0398101	748.773	943.164	655.981	-1.64844	1.85938	-0.618686	0.582551	0.606944	0.971084
P62993	>sp|P62993|GRB2_HUMAN Growth factor receptor-bound protein 2 OS=Homo sapiens GN=GRB2 PE=1 SV=1	0.140069	0.17187	0.331221	38.3958	41.1798	44.7171	0.766984	1.0175	2.09608	0.911161	0.968828	0.371886
P63000	>sp|P63000|RAC1_HUMAN Ras-related C3 botulinum toxin substrate 1 OS=Homo sapiens GN=RAC1 PE=1 SV=1	0.0619957	0.0220245	-0.0186877	606.628	725.945	572.069	0.654864	0.293396	-0.282889	0.921356	1.0032	1.01369
P63010	>sp|P63010|AP2B1_HUMAN AP-2 complex subunit beta OS=Homo sapiens GN=AP2B1 PE=1 SV=1	0.00715255	0.0201506	0.0592764	129.903	148.701	135.859	0.0582564	0.192302	0.593532	0.999935	1.00321	0.969489
P63027	>sp|P63027|VAMP2_HUMAN Vesicle-associated membrane protein 2 OS=Homo sapiens GN=VAMP2 PE=1 SV=3	-0.0892895	-0.0658047	-0.0201166	259.615	321.536	232.402	-0.845372	-0.766678	-0.241865	0.896795	1.00095	1.01314
P63096	>sp|P63096|GNAI1_HUMAN Guanine nucleotide-binding protein G(i) subunit alpha-1 OS=Homo sapiens GN=GNAI1 PE=1 SV=2	0.0795043	-0.0604083	-0.0275211	974.668	1229.82	990.319	0.870639	-0.848303	-0.457036	0.893374	0.979722	0.998417
P63104	>sp|P63104|1433Z_HUMAN 14-3-3 protein zeta/delta OS=Homo sapiens GN=YWHAZ PE=1 SV=1	-0.163708	0.0115132	0.000278068	869.627	1189.56	838.502	-1.78012	0.161241	0.00450567	0.509911	1.00402	1.00063
P63167	>sp|P63167|DYL1_HUMAN Dynein light chain 1, cytoplasmic OS=Homo sapiens GN=DYNLL1 PE=1 SV=1	0.11098	-0.0553994	0.0104531	237.41	273.785	238.808	1.03384	-0.622931	0.126741	0.852236	0.984833	1.01037
P63173	>sp|P63173|RL38_HUMAN 60S ribosomal protein L38 OS=Homo sapiens GN=RPL38 PE=1 SV=2	-0.473322	0.269859	-0.109236	52.4947	58.851	56.0103	-2.91589	1.85152	-0.763627	0.0866957	0.612779	0.969952
P63208	>sp|P63208|SKP1_HUMAN S-phase kinase-associated protein 1 OS=Homo sapiens GN=SKP1 PE=1 SV=2	-0.127985	-0.0250846	-0.0956962	287.598	325.924	300.968	-1.23253	-0.29309	-1.24188	0.800448	1.00295	0.827459
P63220	>sp|P63220|RS21_HUMAN 40S ribosomal protein S21 OS=Homo sapiens GN=RPS21 PE=1 SV=1	0.0117378	-0.111978	-0.0195073	70.2752	81.7414	68.8794	0.0798764	-0.872098	-0.149052	0.994201	0.980001	1.00872
P63241	>sp|P63241|IF5A1_HUMAN Eukaryotic translation initiation factor 5A-1 OS=Homo sapiens GN=EIF5A PE=1 SV=2	0.013343	-0.0287491	0.0133015	461.413	553.703	435.686	0.136899	-0.369202	0.189811	0.98915	0.995341	1.00854
P63244	>sp|P63244|GBLP_HUMAN Guanine nucleotide-binding protein subunit beta-2-like 1 OS=Homo sapiens GN=GNB2L1 PE=1 SV=3	-0.093258	0.0773471	0.00749108	809.352	940.778	787.878	-1.00905	1.06038	0.120179	0.8608	0.976005	1.00856
P63279	>sp|P63279|UBC9_HUMAN SUMO-conjugating enzyme UBC9 OS=Homo sapiens GN=UBE2I PE=1 SV=1	0.0461155	-0.150416	-0.225637	51.3515	58.4552	52.4046	0.281725	-1.02923	-1.53204	0.989809	0.973331	0.703517
P63313	>sp|P63313|TYB10_HUMAN Thymosin beta-10 OS=Homo sapiens GN=TMSB10 PE=1 SV=2	0.132812	-0.0239494	-0.0395998	79.0894	164.283	130.42	0.940222	-0.235493	-0.39055	0.880195	1.00709	0.997898
P67775	>sp|P67775|PP2AA_HUMAN Serine/threonine-protein phosphatase 2A catalytic subunit alpha isoform OS=Homo sapiens GN=PPP2CA PE=1 SV=1	0.0215426	-0.00363309	0.0288034	298.111	340.32	309.325	0.208463	-0.0428302	0.376647	0.989736	0.996518	1.00177
P67809	>sp|P67809|YBOX1_HUMAN Nuclease-sensitive element-binding protein 1 OS=Homo sapiens GN=YBX1 PE=1 SV=3	-0.394592	-0.104522	-0.259096	204.676	273.178	218.423	-3.57357	-1.17468	-3.05495	0.0163713	0.91828	0.0544591
P67812	>sp|P67812|SC11A_HUMAN Signal peptidase complex catalytic subunit SEC11A OS=Homo sapiens GN=SEC11A PE=1 SV=1	-0.071712	0.109094	-0.00298532	142.219	164.818	149.796	-0.599023	1.07374	-0.0309737	0.937403	0.970845	1.00847
P67870	>sp|P67870|CSK2B_HUMAN Casein kinase II subunit beta OS=Homo sapiens GN=CSNK2B PE=1 SV=1	0.402758	0.182567	0.407405	28.2345	32.7385	31.0828	1.94872	0.978795	2.1847	0.445792	0.968744	0.320318
P67936	>sp|P67936|TPM4_HUMAN Tropomyosin alpha-4 chain OS=Homo sapiens GN=TPM4 PE=1 SV=3	-0.0253417	-0.00360507	-0.0222268	890.942	1075.14	861.419	-0.27616	-0.0500516	-0.361661	0.989931	0.994909	1.00262
P68036	>sp|P68036|UB2L3_HUMAN Ubiquitin-conjugating enzyme E2 L3 OS=Homo sapiens GN=UBE2L3 PE=1 SV=1	0.00143857	-0.0250481	0.0743252	189.792	228.741	177.669	0.0126804	-0.269661	0.818654	0.999154	1.007	0.952514
P68104	>sp|P68104|EF1A1_HUMAN Elongation factor 1-alpha 1 OS=Homo sapiens GN=EEF1A1 PE=1 SV=1	-0.0402998	0.107519	-0.042871	1887.84	2382.93	1729.93	-0.455347	1.57206	-0.758514	0.962732	0.751056	0.966831
P68363	>sp|P68363|TBA1B_HUMAN Tubulin alpha-1B chain OS=Homo sapiens GN=TUBA1B PE=1 SV=1	0.0390518	0.155093	-0.0370551	153.171	192.346	141.238	0.331861	1.59501	-0.376356	0.976908	0.745723	1.00148
P68366	>sp|P68366|TBA4A_HUMAN Tubulin alpha-4A chain OS=Homo sapiens GN=TUBA4A PE=1 SV=1	-0.090391	0.076133	0.114698	109.475	123.679	114.753	-0.705096	0.685349	1.07769	0.921471	0.997607	0.89726
P68371	>sp|P68371|TBB4B_HUMAN Tubulin beta-4B chain OS=Homo sapiens GN=TUBB4B PE=1 SV=1	-0.0923908	0.371053	0.151858	101.198	128.983	86.8944	-0.704861	3.38612	1.27797	0.920264	0.0289783	0.822738
P68402	>sp|P68402|PA1B2_HUMAN Platelet-activating factor acetylhydrolase IB subunit beta OS=Homo sapiens GN=PAFAH1B2 PE=1 SV=1	-0.00976355	0.0292268	-0.0974115	153.99	199.755	160.255	-0.0832506	0.303685	-1.03523	0.993577	1.00178	0.906651
P78337	>sp|P78337|PITX1_HUMAN Pituitary homeobox 1 OS=Homo sapiens GN=PITX1 PE=1 SV=2	-0.212649	0.072509	0.155183	38.8085	41.3493	45.0311	-1.16951	0.430018	0.985134	0.822717	0.99678	0.905327
P78371	>sp|P78371|TCPB_HUMAN T-complex protein 1 subunit beta OS=Homo sapiens GN=CCT2 PE=1 SV=4	0.0505412	-0.0498847	0.0074592	561.976	604.949	541.111	0.529979	-0.648865	0.111644	0.949877	0.993062	1.00898
P78417	>sp|P78417|GSTO1_HUMAN Glutathione S-transferase omega-1 OS=Homo sapiens GN=GSTO1 PE=1 SV=2	-0.0566106	0.0581338	0.00857042	390.483	447.043	403.879	-0.569998	0.721385	0.120109	0.945538	1.0081	1.00815
P78527	>sp|P78527|PRKDC_HUMAN DNA-dependent protein kinase catalytic subunit OS=Homo sapiens GN=PRKDC PE=1 SV=3	-0.0050208	0.0571841	0.0524585	214.48	242.803	235.395	-0.0460414	0.624859	0.633224	0.999532	0.989429	0.974659
P80188	>sp|P80188|NGAL_HUMAN Neutrophil gelatinase-associated lipocalin OS=Homo sapiens GN=LCN2 PE=1 SV=2	0.133554	0.0924495	0.0455328	38.9832	74.8761	77.3372	0.735643	0.696707	0.365238	0.918088	0.996777	1.00184
P80723	>sp|P80723|BASP1_HUMAN Brain acid soluble protein 1 OS=Homo sapiens GN=BASP1 PE=1 SV=2	0.0926891	-0.0509921	0.102007	418.5	485.54	420.88	0.941031	-0.641581	1.4438	0.882921	0.991682	0.760328
P82979	>sp|P82979|SARNP_HUMAN SAP domain-containing ribonucleoprotein OS=Homo sapiens GN=SARNP PE=1 SV=3	-0.0522513	-0.00950613	0.0649897	69.324	75.373	77.5599	-0.354582	-0.0718186	0.521935	0.975528	1.00011	0.99143
P83731	>sp|P83731|RL24_HUMAN 60S ribosomal protein L24 OS=Homo sapiens GN=RPL24 PE=1 SV=1	-0.161235	-0.087716	0.0602311	160.056	101.538	149.712	-1.38502	-0.738635	0.624791	0.723707	1.00922	0.974984
P83916	>sp|P83916|CBX1_HUMAN Chromobox protein homolog 1 OS=Homo sapiens GN=CBX1 PE=1 SV=1	-0.051237	-0.0228847	0.0530123	70.3066	76.3438	78.866	-0.349325	-0.173732	0.428704	0.976402	1.00441	0.998208
P84074	>sp|P84074|HPCA_HUMAN Neuron-specific calcium-binding protein hippocalcin OS=Homo sapiens GN=HPCA PE=1 SV=2	-0.360391	-0.0779083	-0.198436	76.2513	90.2937	71.5167	-2.5222	-0.629266	-1.54046	0.179556	0.991838	0.695239
P84077	>sp|P84077|ARF1_HUMAN ADP-ribosylation factor 1 OS=Homo sapiens GN=ARF1 PE=1 SV=2	-0.0591587	0.105072	0.0274636	739.754	901.937	594.248	-0.635851	1.43432	0.418877	0.930101	0.81628	0.99574
P84085	>sp|P84085|ARF5_HUMAN ADP-ribosylation factor 5 OS=Homo sapiens GN=ARF5 PE=1 SV=2	-0.0471348	0.000368007	0.0327014	94.8885	104.678	103.09	-0.352978	0.00313186	0.294705	0.974378	0.997922	1.01135
P84090	>sp|P84090|ERH_HUMAN Enhancer of rudimentary homolog OS=Homo sapiens GN=ERH PE=1 SV=1	-0.00862839	-0.00535887	-0.103512	87.1382	97.516	93.1948	-0.0630814	-0.0444898	-0.896141	0.999886	0.995587	0.930742
P84095	>sp|P84095|RHOG_HUMAN Rho-related GTP-binding protein RhoG OS=Homo sapiens GN=RHOG PE=1 SV=1	0.0961537	0.101626	0.0569796	113.597	128.943	123.144	0.757452	0.927319	0.549975	0.918081	0.969674	0.986933
P84098	>sp|P84098|RL19_HUMAN 60S ribosomal protein L19 OS=Homo sapiens GN=RPL19 PE=1 SV=1	-0.104993	-0.242297	-0.0540521	35.6716	38.462	39.2561	-0.558662	-1.39318	-0.322565	0.941851	0.828655	1.00751
P84157	>sp|P84157|MXRA7_HUMAN Matrix-remodeling-associated protein 7 OS=Homo sapiens GN=MXRA7 PE=1 SV=1	-0.107657	-0.141791	-0.00883275	126.242	146.69	121.033	-0.872553	-1.3475	-0.0846982	0.891819	0.851737	1.00635
P84157-2	>sp|P84157-2|MXRA7_HUMAN Isoform 2 of Matrix-remodeling-associated protein 7 OS=Homo sapiens GN=MXRA7	-0.265587	0.0190373	-0.0845742	67.8531	79.0438	66.1916	-1.78902	0.146423	-0.635377	0.508843	1.00383	0.974342
P98095	>sp|P98095|FBLN2_HUMAN Fibulin-2 OS=Homo sapiens GN=FBLN2 PE=1 SV=2	0.326357	0.0387334	0.0788277	37.3856	40.1891	42.9174	1.76862	0.226942	0.489742	0.516906	1.00899	0.992128
P98160	>sp|P98160|PGBM_HUMAN Basement membrane-specific heparan sulfate proteoglycan core protein OS=Homo sapiens GN=HSPG2 PE=1 SV=4	0.0952148	-0.100396	-0.117461	1138.94	1290.95	1175.53	1.0521	-1.41523	-1.99489	0.852731	0.819934	0.442089
P99999	>sp|P99999|CYC_HUMAN Cytochrome c OS=Homo sapiens GN=CYCS PE=1 SV=2	-0.154052	-0.15556	-0.0767595	500.49	572.385	491.606	-1.59701	-2.00752	-1.12566	0.60517	0.527216	0.884229
Q00013	>sp|Q00013|EM55_HUMAN 55 kDa erythrocyte membrane protein OS=Homo sapiens GN=MPP1 PE=1 SV=2	0.0102509	0.0707485	0.102254	52.1617	63.1009	50.4261	0.0629012	0.499032	0.682614	0.99915	0.984342	0.972073
Q00059	>sp|Q00059|TFAM_HUMAN Transcription factor A, mitochondrial OS=Homo sapiens GN=TFAM PE=1 SV=1	0.0514662	-0.215839	-0.187117	38.4651	41.0026	44.4167	0.281958	-1.27547	-1.18057	0.990113	0.881035	0.851597
Q00325	>sp|Q00325|MPCP_HUMAN Phosphate carrier protein, mitochondrial OS=Homo sapiens GN=SLC25A3 PE=1 SV=2	-0.123451	0.00997635	-0.000357592	614.079	755.688	641.739	-1.306	0.133542	-0.00553475	0.759488	1.00147	1.00192
Q00325-2	>sp|Q00325-2|MPCP_HUMAN Isoform B of Phosphate carrier protein, mitochondrial OS=Homo sapiens GN=SLC25A3	-0.174247	0.115642	0.0295602	72.2897	87.6477	67.433	-1.19862	0.924025	0.223839	0.823687	0.967655	1.01143
Q00577	>sp|Q00577|PURA_HUMAN Transcriptional activator protein Pur-alpha OS=Homo sapiens GN=PURA PE=1 SV=2	-0.0139386	-0.0730543	-0.0343682	194.575	217.806	209.604	-0.125084	-0.776669	-0.399913	0.988419	0.992312	0.997645
Q00610	>sp|Q00610|CLH1_HUMAN Clathrin heavy chain 1 OS=Homo sapiens GN=CLTC PE=1 SV=5	0.0310412	0.0838329	0.0503791	2986.47	3518.03	2990.73	0.35484	1.24387	0.927416	0.975822	0.900924	0.924639
Q00688	>sp|Q00688|FKBP3_HUMAN Peptidyl-prolyl cis-trans isomerase FKBP3 OS=Homo sapiens GN=FKBP3 PE=1 SV=1	-0.217016	0.00949573	0.224236	38.8679	41.3451	45.0233	-1.19423	0.0563124	1.42338	0.821146	0.99671	0.762194
Q00765	>sp|Q00765|REEP5_HUMAN Receptor expression-enhancing protein 5 OS=Homo sapiens GN=REEP5 PE=1 SV=3	0.0653984	0.0657159	0.0520116	395.563	458.638	402.818	0.659221	0.819045	0.728442	0.921911	0.984564	0.967366
Q00796	>sp|Q00796|DHSO_HUMAN Sorbitol dehydrogenase OS=Homo sapiens GN=SORD PE=1 SV=4	-0.245692	0.186651	0.0265763	23.2566	27.2919	23.968	-1.09567	0.923116	0.126238	0.84132	0.966724	1.0089
Q00839	>sp|Q00839|HNRPU_HUMAN Heterogeneous nuclear ribonucleoprotein U OS=Homo sapiens GN=HNRNPU PE=1 SV=6	-0.0727999	-0.034453	-0.0260816	256.261	295.116	263.02	-0.687731	-0.394031	-0.325586	0.918547	1.0027	1.00729
Q01064	>sp|Q01064|PDE1B_HUMAN Calcium/calmodulin-dependent 3',5'-cyclic nucleotide phosphodiesterase 1B OS=Homo sapiens GN=PDE1B PE=1 SV=2	-0.271044	-0.157766	-0.286539	35.7672	38.1614	40.1709	-1.4436	-0.904082	-1.7279	0.685299	0.967304	0.596341
Q01082	>sp|Q01082|SPTB2_HUMAN Spectrin beta chain, non-erythrocytic 1 OS=Homo sapiens GN=SPTBN1 PE=1 SV=2	0.127331	0.00343243	-0.0272888	6837.35	8317.45	6838.81	1.47443	0.0518735	-0.519168	0.668291	0.996017	0.991849
Q01105	>sp|Q01105|SET_HUMAN Protein SET OS=Homo sapiens GN=SET PE=1 SV=3	-0.136145	0.0498879	0.117943	152.637	173.796	158.075	-1.15664	0.498638	1.24738	0.818179	0.982803	0.829094
Q01130	>sp|Q01130|SRSF2_HUMAN Serine/arginine-rich splicing factor 2 OS=Homo sapiens GN=SRSF2 PE=1 SV=4	-0.116758	-0.303697	-0.103992	35.6215	38.4159	39.1186	-0.620904	-1.74533	-0.619605	0.930753	0.67091	0.971471
Q01469	>sp|Q01469|FABP5_HUMAN Fatty acid-binding protein, epidermal OS=Homo sapiens GN=FABP5 PE=1 SV=3	0.0783494	-0.115423	0.0719852	1259.75	1708.1	1145.43	0.87019	-1.65851	1.21863	0.893069	0.718052	0.835221
Q01518	>sp|Q01518|CAP1_HUMAN Adenylyl cyclase-associated protein 1 OS=Homo sapiens GN=CAP1 PE=1 SV=5	-0.0121541	0.0542504	-0.0175041	1031.97	1217.92	993.761	-0.133765	0.761233	-0.290826	0.988199	1.00541	1.01301
Q01740	>sp|Q01740|FMO1_HUMAN Dimethylaniline monooxygenase [N-oxide-forming] 1 OS=Homo sapiens GN=FMO1 PE=2 SV=3	0.142045	-0.0842073	0.229651	38.7167	41.2285	44.7661	0.780335	-0.498775	1.45403	0.909916	0.98331	0.755506
Q01813	>sp|Q01813|K6PP_HUMAN 6-phosphofructokinase type C OS=Homo sapiens GN=PFKP PE=1 SV=2	0.171664	0.166438	-0.0308327	58.7639	67.3533	67.2815	1.10067	1.20433	-0.233251	0.838954	0.911919	1.01507
Q01970	>sp|Q01970|PLCB3_HUMAN 1-phosphatidylinositol 4,5-bisphosphate phosphodiesterase beta-3 OS=Homo sapiens GN=PLCB3 PE=1 SV=2	0.357864	-0.0836688	-0.0721964	35.9806	38.7459	40.5255	1.9103	-0.482608	-0.437096	0.463416	0.991525	0.997903
Q01995	>sp|Q01995|TAGL_HUMAN Transgelin OS=Homo sapiens GN=TAGLN PE=1 SV=4	0.186658	-0.0838346	-0.143588	1293.76	1516.6	1165.5	2.07605	-1.19553	-2.43604	0.372763	0.907239	0.214678
Q02218	>sp|Q02218|ODO1_HUMAN 2-oxoglutarate dehydrogenase, mitochondrial OS=Homo sapiens GN=OGDH PE=1 SV=3	-0.069343	-0.0576087	-0.0252906	751.456	813.783	729.917	-0.746191	-0.777751	-0.400577	0.924755	0.991814	0.999377
Q02252	>sp|Q02252|MMSA_HUMAN Methylmalonate-semialdehyde dehydrogenase [acylating], mitochondrial OS=Homo sapiens GN=ALDH6A1 PE=1 SV=2	-0.0748744	-0.167435	-0.0698791	711.328	862.305	752.589	-0.802223	-2.27484	-1.11258	0.905577	0.36961	0.88294
Q02388	>sp|Q02388|CO7A1_HUMAN Collagen alpha-1(VII) chain OS=Homo sapiens GN=COL7A1 PE=1 SV=2	0.179584	-0.254654	0.112074	59.7665	67.0102	62.4701	1.15827	-1.839	0.821382	0.818258	0.612876	0.954498
Q02410	>sp|Q02410|APBA1_HUMAN Amyloid beta A4 precursor protein-binding family A member 1 OS=Homo sapiens GN=APBA1 PE=1 SV=3	0.127549	0.199837	0.0644207	57.5149	65.3079	60.394	0.811644	1.42873	0.465309	0.902096	0.811985	0.999012
Q02539	>sp|Q02539|H11_HUMAN Histone H1.1 OS=Homo sapiens GN=HIST1H1A PE=1 SV=3	-0.305763	-0.0783586	-0.0661656	352.67	443.452	314.33	-3.036	-0.971003	-0.869045	0.0668736	0.96691	0.93581
Q02543	>sp|Q02543|RL18A_HUMAN 60S ribosomal protein L18a OS=Homo sapiens GN=RPL18A PE=1 SV=2	-0.175937	0.0431569	-0.0417837	156.396	180.224	160.448	-1.50321	0.43585	-0.444241	0.650482	0.994838	1.00092
Q02750	>sp|Q02750|MP2K1_HUMAN Dual specificity mitogen-activated protein kinase kinase 1 OS=Homo sapiens GN=MAP2K1 PE=1 SV=2	0.26512	-0.185873	-0.0247714	77.2609	82.2928	89.0168	1.86307	-1.45121	-0.210519	0.495231	0.818531	1.01368
Q02790	>sp|Q02790|FKBP4_HUMAN Peptidyl-prolyl cis-trans isomerase FKBP4 OS=Homo sapiens GN=FKBP4 PE=1 SV=3	-0.272828	0.224035	-0.0960836	99.1082	114.785	101.377	-2.0687	1.96746	-0.860202	0.376381	0.562748	0.937044
Q02818	>sp|Q02818|NUCB1_HUMAN Nucleobindin-1 OS=Homo sapiens GN=NUCB1 PE=1 SV=4	-0.222548	0.0630987	-0.013372	105.154	124.623	100.162	-1.71632	0.569428	-0.119145	0.547317	0.980563	1.00852
Q02878	>sp|Q02878|RL6_HUMAN 60S ribosomal protein L6 OS=Homo sapiens GN=RPL6 PE=1 SV=3	-0.0410625	-0.0376783	-0.00276178	395.501	474.616	377.72	-0.414177	-0.472299	-0.038069	0.972977	0.989284	1.00833
Q02952	>sp|Q02952|AKA12_HUMAN A-kinase anchor protein 12 OS=Homo sapiens GN=AKAP12 PE=1 SV=4	0.0782351	-0.0789006	-0.0533987	2708.6	3084.27	2685.6	0.892612	-1.16557	-0.976739	0.887491	0.926312	0.905162
Q02978	>sp|Q02978|M2OM_HUMAN Mitochondrial 2-oxoglutarate/malate carrier protein OS=Homo sapiens GN=SLC25A11 PE=1 SV=3	0.0065647	-0.00849736	0.0516496	242.887	270.096	262.456	0.0612616	-0.0952476	0.644352	0.999636	0.999582	0.978056
Q03001	>sp|Q03001|DYST_HUMAN Dystonin OS=Homo sapiens GN=DST PE=1 SV=4	-0.0449461	-0.0626934	-0.00742605	68.6178	80.1881	56.6896	-0.303988	-0.484794	-0.052186	0.985612	0.990398	1.00902
Q03113	>sp|Q03113|GNA12_HUMAN Guanine nucleotide-binding protein subunit alpha-12 OS=Homo sapiens GN=GNA12 PE=1 SV=4	-0.054044	0.250501	0.0964097	84.9054	94.2018	78.35	-0.391346	2.05431	0.777535	0.976394	0.514738	0.965289
Q03135	>sp|Q03135|CAV1_HUMAN Caveolin-1 OS=Homo sapiens GN=CAV1 PE=1 SV=4	0.00997732	0.0714812	-0.024098	768.195	1306.79	846.104	0.107341	1.00857	-0.391021	0.98965	0.968125	0.998003
Q03154	>sp|Q03154|ACY1_HUMAN Aminoacylase-1 OS=Homo sapiens GN=ACY1 PE=1 SV=1	-0.0220841	-0.0378407	0.094741	247.44	262.14	268.188	-0.207451	-0.421198	1.1895	0.989188	0.993858	0.842782
Q03169	>sp|Q03169|TNAP2_HUMAN Tumor necrosis factor alpha-induced protein 2 OS=Homo sapiens GN=TNFAIP2 PE=1 SV=2	0.0311172	0.053801	0.0903647	79.8445	90.5796	85.8789	0.220862	0.435047	0.756831	0.990658	0.995082	0.966368
Q03252	>sp|Q03252|LMNB2_HUMAN Lamin-B2 OS=Homo sapiens GN=LMNB2 PE=1 SV=3	-0.00103617	0.00737326	-0.0224467	516.456	583.482	549.111	-0.0109482	0.0954167	-0.336982	0.998423	0.999893	1.00597
Q04446	>sp|Q04446|GLGB_HUMAN 1,4-alpha-glucan-branching enzyme OS=Homo sapiens GN=GBE1 PE=1 SV=3	0.148586	0.0933496	0.042864	572.407	632.201	580.333	1.56121	1.22161	0.65072	0.614668	0.910069	0.978065
Q04637	>sp|Q04637|IF4G1_HUMAN Eukaryotic translation initiation factor 4 gamma 1 OS=Homo sapiens GN=EIF4G1 PE=1 SV=4	0.0919768	0.0282312	0.0218082	173.696	190.173	196.591	0.80455	0.289427	0.248508	0.904329	1.00385	1.01365
Q04695	>sp|Q04695|K1C17_HUMAN Keratin, type I cytoskeletal 17 OS=Homo sapiens GN=KRT17 PE=1 SV=2	0.189571	0.0330114	0.00376516	58.5261	82.0835	69.2885	1.21377	0.257495	0.028841	0.812629	1.00758	1.00715
Q04760	>sp|Q04760|LGUL_HUMAN Lactoylglutathione lyase OS=Homo sapiens GN=GLO1 PE=1 SV=4	-0.0087575	-0.0552623	-0.0566716	368.412	434.455	360.035	-0.0876396	-0.682357	-0.771704	0.993879	0.995484	0.968393
Q04828	>sp|Q04828|AK1C1_HUMAN Aldo-keto reductase family 1 member C1 OS=Homo sapiens GN=AKR1C1 PE=1 SV=1	0.332337	0.0545119	-0.169697	1528.16	2019.29	1487.85	3.72386	0.790675	-2.95922	0.0101127	0.993628	0.0709962
Q04837	>sp|Q04837|SSBP_HUMAN Single-stranded DNA-binding protein, mitochondrial OS=Homo sapiens GN=SSBP1 PE=1 SV=1	-0.0510484	-0.0488972	0.0248242	138.04	153.158	141.773	-0.423327	-0.470848	0.252478	0.96925	0.988949	1.01194
Q04917	>sp|Q04917|1433F_HUMAN 14-3-3 protein eta OS=Homo sapiens GN=YWHAH PE=1 SV=4	-0.140053	0.0515397	0.104203	345.456	404.121	348.969	-1.38667	0.628175	1.4075	0.722836	0.990826	0.770721
Q04941	>sp|Q04941|PLP2_HUMAN Proteolipid protein 2 OS=Homo sapiens GN=PLP2 PE=1 SV=1	0.0772163	0.227305	0.752965	125.398	132.121	70.3291	0.624509	2.09041	5.80415	0.930042	0.492809	1.02258e-06
Q05193	>sp|Q05193|DYN1_HUMAN Dynamin-1 OS=Homo sapiens GN=DNM1 PE=1 SV=2	0.0778081	0.0206224	0.0968694	160.428	183.499	166.318	0.668521	0.20933	1.04295	0.920271	1.00655	0.9062
Q05469	>sp|Q05469|LIPS_HUMAN Hormone-sensitive lipase OS=Homo sapiens GN=LIPE PE=1 SV=4	0.0643108	0.014529	0.0138859	2469.79	2716.4	2169.99	0.732012	0.213611	0.250316	0.920942	1.00764	1.01297
Q05655	>sp|Q05655|KPCD_HUMAN Protein kinase C delta type OS=Homo sapiens GN=PRKCD PE=1 SV=2	0.0456379	0.0298524	0.0746671	58.9785	66.2964	61.6381	0.292915	0.214684	0.544081	0.987922	1.00869	0.987444
Q05682	>sp|Q05682|CALD1_HUMAN Caldesmon OS=Homo sapiens GN=CALD1 PE=1 SV=3	-0.0858689	-0.0889049	-0.130039	1372.35	1580.89	1385.17	-0.957946	-1.27131	-2.25068	0.87896	0.880991	0.29675
Q05682-3	>sp|Q05682-3|CALD1_HUMAN Isoform 3 of Caldesmon OS=Homo sapiens GN=CALD1	0.0311607	0.00267055	-0.0429824	38.5255	41.1208	44.653	0.170783	0.0158005	-0.271833	0.988177	0.997916	1.01306
Q05682-4	>sp|Q05682-4|CALD1_HUMAN Isoform 4 of Caldesmon OS=Homo sapiens GN=CALD1	0.0304832	-0.18455	-0.086838	51.8433	58.9653	51.9794	0.186836	-1.26719	-0.587509	0.986129	0.88572	0.972253
Q05707	>sp|Q05707|COEA1_HUMAN Collagen alpha-1(XIV) chain OS=Homo sapiens GN=COL14A1 PE=1 SV=3	0.207353	-0.049979	0.185149	2164.06	2464.4	2159.78	2.35189	-0.731843	3.33644	0.246034	1.00803	0.026827
Q06033	>sp|Q06033|ITIH3_HUMAN Inter-alpha-trypsin inhibitor heavy chain H3 OS=Homo sapiens GN=ITIH3 PE=1 SV=2	-0.13571	0.0255256	-0.233091	35.7744	38.7423	41.2388	-0.722903	0.147228	-1.42236	0.918937	1.00503	0.762077
Q06124	>sp|Q06124|PTN11_HUMAN Tyrosine-protein phosphatase non-receptor type 11 OS=Homo sapiens GN=PTPN11 PE=1 SV=2	0.134622	-0.0864771	-0.0864347	130.304	143.241	150.945	1.09975	-0.815804	-0.89925	0.839098	0.986004	0.928544
Q06136	>sp|Q06136|KDSR_HUMAN 3-ketodihydrosphingosine reductase OS=Homo sapiens GN=KDSR PE=1 SV=1	0.000948082	0.0374705	0.151677	58.3456	65.7741	60.9226	0.00595856	0.26864	1.09969	0.999038	1.00746	0.890251
Q06210	>sp|Q06210|GFPT1_HUMAN Glutamine--fructose-6-phosphate aminotransferase [isomerizing] 1 OS=Homo sapiens GN=GFPT1 PE=1 SV=3	0.218073	-0.268946	-0.0834811	78.655	83.5481	91.4439	1.54119	-2.11158	-0.717225	0.623181	0.475874	0.970624
Q06278	>sp|Q06278|AOXA_HUMAN Aldehyde oxidase OS=Homo sapiens GN=AOX1 PE=1 SV=2	-0.183394	0.0814154	0.0682769	151.411	186.347	151.433	-1.55502	0.829981	0.711161	0.616873	0.978608	0.969923
Q06323	>sp|Q06323|PSME1_HUMAN Proteasome activator complex subunit 1 OS=Homo sapiens GN=PSME1 PE=1 SV=1	-0.134108	-0.0169777	-0.0620922	752.174	856.324	728.303	-1.44306	-0.230494	-0.9831	0.684667	1.00821	0.904922
Q06828	>sp|Q06828|FMOD_HUMAN Fibromodulin OS=Homo sapiens GN=FMOD PE=1 SV=2	0.00357607	-0.0135543	0.0444394	50.5722	57.5168	51.6478	0.0216326	-0.0921465	0.299812	0.99832	0.999511	1.0124
Q06830	>sp|Q06830|PRDX1_HUMAN Peroxiredoxin-1 OS=Homo sapiens GN=PRDX1 PE=1 SV=1	-0.0826236	0.0586309	-0.0359112	1202.1	1454.46	1122.03	-0.91589	0.833727	-0.606359	0.884758	0.979484	0.968828
Q07011	>sp|Q07011|TNR9_HUMAN Tumor necrosis factor receptor superfamily member 9 OS=Homo sapiens GN=TNFRSF9 PE=1 SV=1	-0.103917	0.184972	0.245069	66.4656	81.2398	62.9405	-0.695228	1.4373	1.80188	0.917702	0.819155	0.561847
Q07020	>sp|Q07020|RL18_HUMAN 60S ribosomal protein L18 OS=Homo sapiens GN=RPL18 PE=1 SV=2	-0.0957644	-0.0251931	-0.0373677	235.274	286.073	227.84	-0.890904	-0.286131	-0.446506	0.88611	1.00547	1.00036
Q07021	>sp|Q07021|C1QBP_HUMAN Complement component 1 Q subcomponent-binding protein, mitochondrial OS=Homo sapiens GN=C1QBP PE=1 SV=1	-0.174304	-0.0713947	0.0266357	45.777	52.3942	44.8387	-1.02109	-0.467359	0.168765	0.857955	0.985086	1.01195
Q07065	>sp|Q07065|CKAP4_HUMAN Cytoskeleton-associated protein 4 OS=Homo sapiens GN=CKAP4 PE=1 SV=2	-0.250779	-0.0388317	-0.0282552	291.826	313.052	316.737	-2.42057	-0.449856	-0.37189	0.213613	0.989024	1.00199
Q07157	>sp|Q07157|ZO1_HUMAN Tight junction protein ZO-1 OS=Homo sapiens GN=TJP1 PE=1 SV=3	-0.104589	-0.0161894	0.0372625	55.0651	61.4227	59.0056	-0.65555	-0.112984	0.266453	0.921261	1.00033	1.0107
Q07507	>sp|Q07507|DERM_HUMAN Dermatopontin OS=Homo sapiens GN=DPT PE=2 SV=2	0.150172	-0.0538815	0.0234805	252.938	297.398	247.121	1.41494	-0.617281	0.287687	0.700091	0.984798	1.01336
Q07866	>sp|Q07866|KLC1_HUMAN Kinesin light chain 1 OS=Homo sapiens GN=KLC1 PE=1 SV=2	0.0869556	0.0560478	-0.0713723	39.6394	42.0957	46.4709	0.482054	0.334928	-0.459498	0.956553	0.996035	0.999591
Q07954	>sp|Q07954|LRP1_HUMAN Prolow-density lipoprotein receptor-related protein 1 OS=Homo sapiens GN=LRP1 PE=1 SV=2	0.0232367	0.0104539	0.0226997	1309.36	1443.21	1280.8	0.25843	0.148574	0.389463	0.991331	1.00479	0.998447
Q07960	>sp|Q07960|RHG01_HUMAN Rho GTPase-activating protein 1 OS=Homo sapiens GN=ARHGAP1 PE=1 SV=1	0.071996	-0.0120691	0.00480352	668.484	775.184	672.65	0.767083	-0.16204	0.0749938	0.911831	1.00525	1.00508
Q08174	>sp|Q08174|PCDH1_HUMAN Protocadherin-1 OS=Homo sapiens GN=PCDH1 PE=1 SV=2	0.147704	-0.0138081	0.0204996	26.256	29.7428	27.0329	0.693283	-0.0709598	0.103023	0.918541	1.00039	1.00808
Q08209	>sp|Q08209|PP2BA_HUMAN Serine/threonine-protein phosphatase 2B catalytic subunit alpha isoform OS=Homo sapiens GN=PPP3CA PE=1 SV=1	0.0985162	-0.0444955	-0.0223964	154.602	174.818	165.367	0.839238	-0.44549	-0.240651	0.896015	0.990003	1.01378
Q08211	>sp|Q08211|DHX9_HUMAN ATP-dependent RNA helicase A OS=Homo sapiens GN=DHX9 PE=1 SV=4	0.17683	0.0132602	0.115148	87.6164	98.5553	95.658	1.29235	0.1105	1.00736	0.763993	0.999253	0.905027
Q08257	>sp|Q08257|QOR_HUMAN Quinone oxidoreductase OS=Homo sapiens GN=CRYZ PE=1 SV=1	0.139338	-0.0732245	-0.0968922	95.3297	69.3937	101.035	1.0444	-0.536006	-0.866281	0.853625	0.978747	0.936608
Q08380	>sp|Q08380|LG3BP_HUMAN Galectin-3-binding protein OS=Homo sapiens GN=LGALS3BP PE=1 SV=1	0.160466	0.111528	0.0482607	392.888	444.071	387.719	1.61634	1.38236	0.669593	0.599947	0.834654	0.974584
Q08426	>sp|Q08426|ECHP_HUMAN Peroxisomal bifunctional enzyme OS=Homo sapiens GN=EHHADH PE=1 SV=3	-0.115876	0.210258	0.0372886	51.3108	58.9601	56.809	-0.708048	1.44366	0.262283	0.922428	0.813099	1.01208
Q08554	>sp|Q08554|DSC1_HUMAN Desmocollin-1 OS=Homo sapiens GN=DSC1 PE=1 SV=2	0.107712	-0.0425608	-0.1048	46.1328	52.7555	47.3722	0.632659	-0.279392	-0.680503	0.928242	1.00448	0.972278
Q08722	>sp|Q08722|CD47_HUMAN Leukocyte surface antigen CD47 OS=Homo sapiens GN=CD47 PE=1 SV=1	0.0221058	-0.130334	-0.00180112	76.4739	81.6746	87.9468	0.154729	-1.01475	-0.0152318	0.985988	0.966551	1.00696
Q09028	>sp|Q09028|RBBP4_HUMAN Histone-binding protein RBBP4 OS=Homo sapiens GN=RBBP4 PE=1 SV=3	-0.0367953	0.0706161	-0.0647424	37.5222	40.3533	43.3333	-0.199789	0.414466	-0.403979	0.987403	0.996162	0.997576
Q09161	>sp|Q09161|NCBP1_HUMAN Nuclear cap-binding protein subunit 1 OS=Homo sapiens GN=NCBP1 PE=1 SV=1	0.026505	-0.0318314	0.0994827	61.234	69.0184	66.2646	0.172302	-0.23252	0.74773	0.988241	1.00837	0.965871
Q09666	>sp|Q09666|AHNK_HUMAN Neuroblast differentiation-associated protein AHNAK OS=Homo sapiens GN=AHNAK PE=1 SV=2	0.0123437	-0.00939263	0.11916	17048.8	20595.5	16662	0.143607	-0.143124	2.30323	0.989754	1.00246	0.271086
Q0P5P4	>tr|Q0P5P4|Q0P5P4_HUMAN TMSB4X protein (Fragment) OS=Homo sapiens GN=TMSB4X PE=2 SV=1	0.225323	-0.355759	-0.442536	59.8434	67.0821	46.7992	1.45395	-2.57022	-2.85801	0.678568	0.204217	0.0878925
Q0ZGT2	>sp|Q0ZGT2|NEXN_HUMAN Nexilin OS=Homo sapiens GN=NEXN PE=1 SV=1	0.137247	-0.08152	0.0561831	34.3409	73.5756	73.7028	0.719112	-0.610266	0.441703	0.92122	0.981159	0.999864
Q10567	>sp|Q10567|AP1B1_HUMAN AP-1 complex subunit beta-1 OS=Homo sapiens GN=AP1B1 PE=1 SV=2	0.0274905	0.109026	0.101052	242.04	265.642	246.493	0.256872	1.21735	1.23715	0.990747	0.910399	0.826148
Q10588	>sp|Q10588|BST1_HUMAN ADP-ribosyl cyclase/cyclic ADP-ribose hydrolase 2 OS=Homo sapiens GN=BST1 PE=1 SV=2	0.0751964	-0.248635	-0.246407	144.454	173.876	133.404	0.630241	-2.48548	-2.45068	0.928267	0.247381	0.211294
Q10589	>sp|Q10589|BST2_HUMAN Bone marrow stromal antigen 2 OS=Homo sapiens GN=BST2 PE=1 SV=1	-0.0857287	-0.0780915	-0.0937854	126.862	143.197	130.578	-0.695736	-0.736626	-0.925368	0.920027	1.01003	0.924364
Q12765	>sp|Q12765|SCRN1_HUMAN Secernin-1 OS=Homo sapiens GN=SCRN1 PE=1 SV=2	0.122273	0.0137781	-0.129112	75.7696	85.9552	80.9702	0.853831	0.109312	-1.05554	0.896417	0.99844	0.904826
Q12797	>sp|Q12797|ASPH_HUMAN Aspartyl/asparaginyl beta-hydroxylase OS=Homo sapiens GN=ASPH PE=1 SV=3	0.145935	-0.059232	-0.0748486	1775.23	2149.21	1791.81	1.64453	-0.861855	-1.32845	0.585818	0.975415	0.805045
Q12802	>sp|Q12802|AKP13_HUMAN A-kinase anchor protein 13 OS=Homo sapiens GN=AKAP13 PE=1 SV=2	-0.487663	0.175136	-0.149818	22.979	25.24	22.6321	-2.16353	0.836247	-0.692661	0.337929	0.979049	0.970902
Q12805	>sp|Q12805|FBLN3_HUMAN EGF-containing fibulin-like extracellular matrix protein 1 OS=Homo sapiens GN=EFEMP1 PE=1 SV=2	0.39848	0.132408	0.0936824	185.533	220.117	191.753	3.53615	1.41153	1.05874	0.018512	0.816618	0.906223
Q12840	>sp|Q12840|KIF5A_HUMAN Kinesin heavy chain isoform 5A OS=Homo sapiens GN=KIF5A PE=1 SV=2	0.17612	-0.0094847	-0.0729127	42.7813	52.3119	41.0345	1.00549	-0.0620482	-0.443929	0.86051	0.996328	0.999981
Q12841	>sp|Q12841|FSTL1_HUMAN Follistatin-related protein 1 OS=Homo sapiens GN=FSTL1 PE=1 SV=1	0.172415	-0.142571	-0.0987929	97.5538	107.324	106.167	1.30112	-1.2238	-0.900658	0.760991	0.909818	0.92863
Q12873	>sp|Q12873|CHD3_HUMAN Chromodomain-helicase-DNA-binding protein 3 OS=Homo sapiens GN=CHD3 PE=1 SV=3	0.17212	-0.150067	-0.0138836	23.9093	27.0912	22.9892	0.776557	-0.739734	-0.0646643	0.911356	1.00869	1.00751
Q12905	>sp|Q12905|ILF2_HUMAN Interleukin enhancer-binding factor 2 OS=Homo sapiens GN=ILF2 PE=1 SV=2	-0.136735	0.0151583	0.110323	65.6845	72.5692	72.8384	-0.91112	0.112882	0.863061	0.884503	0.999956	0.936108
Q12906	>sp|Q12906|ILF3_HUMAN Interleukin enhancer-binding factor 3 OS=Homo sapiens GN=ILF3 PE=1 SV=3	0.076346	-0.0640311	-0.0428902	108.231	116.597	121.988	0.593409	-0.565274	-0.412506	0.939072	0.981147	0.997035
Q12907	>sp|Q12907|LMAN2_HUMAN Vesicular integral-membrane protein VIP36 OS=Homo sapiens GN=LMAN2 PE=1 SV=1	-0.125932	0.122903	0.0679884	186.157	206.755	205.175	-1.11853	1.28888	0.785665	0.836976	0.873378	0.962804
Q12912	>sp|Q12912|LRMP_HUMAN Lymphoid-restricted membrane protein OS=Homo sapiens GN=LRMP PE=1 SV=3	-0.0428103	-0.478417	-0.284883	99.2582	109.894	75.304	-0.324854	-4.14001	-2.25994	0.980625	0.00249525	0.294211
Q12931	>sp|Q12931|TRAP1_HUMAN Heat shock protein 75 kDa, mitochondrial OS=Homo sapiens GN=TRAP1 PE=1 SV=3	-0.134284	0.00251877	-0.00960904	97.7508	123.147	85.1277	-1.01418	0.0226419	-0.0801902	0.859023	0.999215	1.00565
Q12938	>tr|Q12938|Q12938_HUMAN 12-lipoxygenase (Fragment) OS=Homo sapiens PE=2 SV=1	0.0815078	-0.196694	-0.0796895	37.394	40.0353	42.4153	0.441684	-1.15056	-0.492482	0.964087	0.931677	0.99438
Q13011	>sp|Q13011|ECH1_HUMAN Delta(3,5)-Delta(2,4)-dienoyl-CoA isomerase, mitochondrial OS=Homo sapiens GN=ECH1 PE=1 SV=2	-0.0840233	-0.103679	-0.0931326	592.503	724.555	646.253	-0.886013	-1.38082	-1.44337	0.887909	0.831759	0.75931
Q13045	>sp|Q13045|FLII_HUMAN Protein flightless-1 homolog OS=Homo sapiens GN=FLII PE=1 SV=2	0.983576	-0.0183206	0.323154	59.9222	83.5746	70.9269	6.35003	-0.143859	2.49992	5.67116e-08	1.00324	0.188803
Q13085	>sp|Q13085|ACACA_HUMAN Acetyl-CoA carboxylase 1 OS=Homo sapiens GN=ACACA PE=1 SV=2	0.161092	-0.383791	0.0982962	204.672	236.061	202.687	1.45869	-4.16461	1.13139	0.67646	0.00231084	0.881065
Q13098	>sp|Q13098|CSN1_HUMAN COP9 signalosome complex subunit 1 OS=Homo sapiens GN=GPS1 PE=1 SV=4	-0.0842449	-0.037726	0.000717663	110.263	118.365	125.005	-0.658469	-0.334723	0.00696629	0.922081	0.99511	1.00205
Q13126	>sp|Q13126|MTAP_HUMAN S-methyl-5'-thioadenosine phosphorylase OS=Homo sapiens GN=MTAP PE=1 SV=2	-0.00908134	0.0290526	0.102146	92.0517	98.3901	89.7597	-0.067496	0.241957	0.871018	0.997514	1.00985	0.934146
Q13148	>sp|Q13148|TADBP_HUMAN TAR DNA-binding protein 43 OS=Homo sapiens GN=TARDBP PE=1 SV=1	0.00978236	-0.0966659	-0.0912141	38.0723	44.0649	37.4868	0.0533051	-0.588918	-0.533047	0.998771	0.98364	0.987641
Q13162	>sp|Q13162|PRDX4_HUMAN Peroxiredoxin-4 OS=Homo sapiens GN=PRDX4 PE=1 SV=1	0.0283972	-0.0171684	-0.20465	330.837	346.124	333.12	0.279221	-0.203093	-2.73054	0.989068	1.00324	0.117126
Q13177	>sp|Q13177|PAK2_HUMAN Serine/threonine-protein kinase PAK 2 OS=Homo sapiens GN=PAK2 PE=1 SV=3	-0.0701089	0.00134506	-0.0942091	69.4248	80.8541	68.1766	-0.475957	0.0104331	-0.716709	0.95762	0.998837	0.970437
Q13185	>sp|Q13185|CBX3_HUMAN Chromobox protein homolog 3 OS=Homo sapiens GN=CBX3 PE=1 SV=4	-0.0235164	-0.0375333	-0.0637897	39.1236	41.6086	45.5719	-0.129822	-0.223185	-0.407116	0.989341	1.00996	0.996669
Q13200	>sp|Q13200|PSMD2_HUMAN 26S proteasome non-ATPase regulatory subunit 2 OS=Homo sapiens GN=PSMD2 PE=1 SV=3	0.0659095	0.0819214	0.138368	248.915	245.192	258.562	0.619169	0.89732	1.71855	0.930691	0.971396	0.60292
Q13228	>sp|Q13228|SBP1_HUMAN Selenium-binding protein 1 OS=Homo sapiens GN=SELENBP1 PE=1 SV=2	-0.0430786	-0.0697154	0.046557	2527.74	3122.55	2292.35	-0.490948	-1.03033	0.842641	0.958645	0.979631	0.943273
Q13263	>sp|Q13263|TIF1B_HUMAN Transcription intermediary factor 1-beta OS=Homo sapiens GN=TRIM28 PE=1 SV=5	-0.0469769	0.0406497	-0.096111	101.549	115.975	105.508	-0.358811	0.358219	-0.874076	0.976256	0.996816	0.932
Q13283	>sp|Q13283|G3BP1_HUMAN Ras GTPase-activating protein-binding protein 1 OS=Homo sapiens GN=G3BP1 PE=1 SV=1	-0.171215	0.00834427	-0.0278628	67.7898	76.6159	59.9376	-1.153	0.0634315	-0.200594	0.817408	0.996495	1.01324
Q13326	>sp|Q13326|SGCG_HUMAN Gamma-sarcoglycan OS=Homo sapiens GN=SGCG PE=1 SV=4	-0.0322431	0.15143	0.0750089	34.8584	38.3125	39.6667	-0.170058	0.869252	0.449743	0.987876	0.975558	1.00066
Q13332	>sp|Q13332|PTPRS_HUMAN Receptor-type tyrosine-protein phosphatase S OS=Homo sapiens GN=PTPRS PE=1 SV=3	0.152616	-0.196176	-0.0816508	27.5337	30.7165	27.7346	0.730705	-1.02264	-0.415283	0.920215	0.974081	0.996518
Q13347	>sp|Q13347|EIF3I_HUMAN Eukaryotic translation initiation factor 3 subunit I OS=Homo sapiens GN=EIF3I PE=1 SV=1	-0.027524	-0.0860992	-0.111663	37.9301	40.5205	43.6773	-0.150106	-0.506232	-0.699234	0.987279	0.984879	0.973328
Q13361	>sp|Q13361|MFAP5_HUMAN Microfibrillar-associated protein 5 OS=Homo sapiens GN=MFAP5 PE=1 SV=1	0.503334	-0.185388	0.321979	37.2294	39.8859	41.9743	2.72326	-1.0827	1.98049	0.123599	0.969758	0.450096
Q13382	>tr|Q13382|Q13382_HUMAN RNA binding motif (Fragment) OS=Homo sapiens GN=RBM PE=4 SV=1	0.532474	-0.381932	-0.432804	38.6592	41.1769	44.8716	2.92374	-2.26105	-2.74317	0.0854186	0.37551	0.115419
Q13404	>sp|Q13404|UB2V1_HUMAN Ubiquitin-conjugating enzyme E2 variant 1 OS=Homo sapiens GN=UBE2V1 PE=1 SV=2	-0.0556752	0.0862651	0.0392179	210.905	251.068	208.282	-0.507353	0.950353	0.455412	0.953867	0.968606	0.998271
Q13409	>sp|Q13409|DC1I2_HUMAN Cytoplasmic dynein 1 intermediate chain 2 OS=Homo sapiens GN=DYNC1I2 PE=1 SV=3	0.00361484	0.00286973	-0.0475089	290.409	326.34	308.764	0.0347023	0.033539	-0.620938	0.999724	0.998945	0.971366
Q13409-2	>sp|Q13409-2|DC1I2_HUMAN Isoform 2B of Cytoplasmic dynein 1 intermediate chain 2 OS=Homo sapiens GN=DYNC1I2	0.0518718	-0.123042	-0.12293	88.9352	106.734	81.9221	0.380742	-1.05417	-1.00986	0.977006	0.968998	0.904867
Q13418	>sp|Q13418|ILK_HUMAN Integrin-linked protein kinase OS=Homo sapiens GN=ILK PE=1 SV=2	0.0532311	-0.0489084	-0.0890713	1090.71	1276.64	1084.92	0.586718	-0.688839	-1.49747	0.939956	0.995708	0.723533
Q13421	>sp|Q13421|MSLN_HUMAN Mesothelin OS=Homo sapiens GN=MSLN PE=1 SV=2	-0.628655	0.19796	0.221689	107.668	120.04	107.477	-4.88037	1.7646	2.03077	0.000114118	0.655025	0.415946
Q13423	>sp|Q13423|NNTM_HUMAN NAD(P) transhydrogenase, mitochondrial OS=Homo sapiens GN=NNT PE=1 SV=3	-0.0413441	-0.0116591	-0.0322582	723.687	820.899	755.84	-0.443662	-0.157557	-0.513972	0.963777	1.00492	0.989581
Q13425	>sp|Q13425|SNTB2_HUMAN Beta-2-syntrophin OS=Homo sapiens GN=SNTB2 PE=1 SV=1	0.0844314	0.0276441	0.0695103	112	126.876	122.77	0.662519	0.250931	0.670151	0.923015	1.00968	0.974692
Q13442	>sp|Q13442|HAP28_HUMAN 28 kDa heat- and acid-stable phosphoprotein OS=Homo sapiens GN=PDAP1 PE=1 SV=1	-0.232808	-0.0189773	0.208471	106.431	122.463	102.873	-1.80157	-0.170281	1.87718	0.511434	1.00461	0.506815
Q13464	>sp|Q13464|ROCK1_HUMAN Rho-associated protein kinase 1 OS=Homo sapiens GN=ROCK1 PE=1 SV=1	0.227874	-0.137241	-0.0958062	78.6518	88.3261	81.5496	1.61044	-1.09969	-0.785562	0.604305	0.964993	0.962034
Q13492	>sp|Q13492|PICAL_HUMAN Phosphatidylinositol-binding clathrin assembly protein OS=Homo sapiens GN=PICALM PE=1 SV=2	0.157606	-0.0280337	0.0589998	59.5808	69.6583	55.0455	1.01541	-0.205509	0.409328	0.858412	1.00554	0.997368
Q13505	>sp|Q13505|MTX1_HUMAN Metaxin-1 OS=Homo sapiens GN=MTX1 PE=1 SV=2	-0.110447	-0.0602873	0.0333681	36.6343	39.3442	41.4289	-0.593898	-0.350034	0.20404	0.939862	0.993704	1.0136
Q13509	>sp|Q13509|TBB3_HUMAN Tubulin beta-3 chain OS=Homo sapiens GN=TUBB3 PE=1 SV=2	0.0518816	0.0595309	-0.00198616	525.301	650.574	474.367	0.540359	0.78204	-0.028898	0.948641	0.991779	1.00754
Q13510	>sp|Q13510|ASAH1_HUMAN Acid ceramidase OS=Homo sapiens GN=ASAH1 PE=1 SV=5	-0.0204775	-0.0744314	-0.1848	635.701	682.107	590.538	-0.217454	-0.983832	-2.81512	0.990334	0.974772	0.0963384
Q13526	>sp|Q13526|PIN1_HUMAN Peptidyl-prolyl cis-trans isomerase NIMA-interacting 1 OS=Homo sapiens GN=PIN1 PE=1 SV=1	0.347745	-0.163759	-0.0149272	35.8049	38.5845	39.6722	1.85269	-0.942884	-0.0895072	0.493719	0.970118	1.00681
Q13557	>sp|Q13557|KCC2D_HUMAN Calcium/calmodulin-dependent protein kinase type II subunit delta OS=Homo sapiens GN=CAMK2D PE=1 SV=3	0.0191788	0.123539	-0.0696628	142.067	161.74	155.394	0.159987	1.20917	-0.732313	0.986946	0.912156	0.96584
Q13561	>sp|Q13561|DCTN2_HUMAN Dynactin subunit 2 OS=Homo sapiens GN=DCTN2 PE=1 SV=4	0.00287073	-0.00370245	-0.0942204	702.233	808.11	718.235	0.0305421	-0.049946	-1.4882	0.999235	0.994562	0.731631
Q13564	>sp|Q13564|ULA1_HUMAN NEDD8-activating enzyme E1 regulatory subunit OS=Homo sapiens GN=NAE1 PE=1 SV=1	0.0288348	0.0386142	0.0235603	58.0194	69.4238	56.2163	0.18397	0.282705	0.164965	0.986323	1.00558	1.01096
Q13572	>sp|Q13572|ITPK1_HUMAN Inositol-tetrakisphosphate 1-kinase OS=Homo sapiens GN=ITPK1 PE=1 SV=2	0.0411787	0.00841436	0.0635385	39.5206	41.9778	46.2116	0.227968	0.0502225	0.408044	0.991551	0.995203	0.997516
Q13576	>sp|Q13576|IQGA2_HUMAN Ras GTPase-activating-like protein IQGAP2 OS=Homo sapiens GN=IQGAP2 PE=1 SV=4	-0.0175506	0.167951	0.219639	32.4267	36.3315	36.4435	-0.0899569	0.942253	1.26714	0.992806	0.967589	0.825646
Q13596	>sp|Q13596|SNX1_HUMAN Sorting nexin-1 OS=Homo sapiens GN=SNX1 PE=1 SV=3	0.0606159	0.0572897	0.116988	374.857	425.1	377.793	0.606711	0.704676	1.61267	0.936085	1.00394	0.65954
Q13618	>sp|Q13618|CUL3_HUMAN Cullin-3 OS=Homo sapiens GN=CUL3 PE=1 SV=2	-0.424255	-0.148789	-0.185207	37.4669	39.5641	42.0755	-2.30132	-0.865945	-1.14044	0.269559	0.9739	0.875692
Q13630	>sp|Q13630|FCL_HUMAN GDP-L-fucose synthase OS=Homo sapiens GN=TSTA3 PE=1 SV=1	0.177846	-0.0885498	0.127927	57.1355	64.382	59.0022	1.12911	-0.629552	0.914745	0.829373	0.993056	0.927613
Q13637	>sp|Q13637|RAB32_HUMAN Ras-related protein Rab-32 OS=Homo sapiens GN=RAB32 PE=1 SV=3	-0.112365	0.348786	0.109148	37.8912	40.9894	44.3665	-0.612274	2.06081	0.688298	0.935854	0.517944	0.968237
Q13642	>sp|Q13642|FHL1_HUMAN Four and a half LIM domains protein 1 OS=Homo sapiens GN=FHL1 PE=1 SV=4	0.163543	0.227564	-0.0698727	1016.22	1484.59	1037.83	1.79565	3.24051	-1.16783	0.51195	0.0442022	0.863361
Q13642-1	>sp|Q13642-1|FHL1_HUMAN Isoform 1 of Four and a half LIM domains protein 1 OS=Homo sapiens GN=FHL1	0.0886935	0.176992	-0.0512266	424.152	518.563	320.281	0.90194	2.25038	-0.676286	0.882725	0.380993	0.972693
Q13683	>sp|Q13683|ITA7_HUMAN Integrin alpha-7 OS=Homo sapiens GN=ITGA7 PE=1 SV=3	0.0189097	-0.0373587	-0.0856855	821.402	841.428	819.811	0.204604	-0.506229	-1.38348	0.986894	0.984215	0.786486
Q13683-3	>sp|Q13683-3|ITA7_HUMAN Isoform Alpha-7X1B of Integrin alpha-7 OS=Homo sapiens GN=ITGA7	0.0144458	-0.0947571	-0.210207	60.723	71.2848	59.4876	0.0935881	-0.700838	-1.50843	0.991957	1.00188	0.723102
Q13724	>sp|Q13724|MOGS_HUMAN Mannosyl-oligosaccharide glucosidase OS=Homo sapiens GN=MOGS PE=1 SV=5	0.0609978	0.082982	0.145609	38.9252	41.5253	45.3591	0.335746	0.493018	0.927356	0.977391	0.987123	0.923702
Q13753	>sp|Q13753|LAMC2_HUMAN Laminin subunit gamma-2 OS=Homo sapiens GN=LAMC2 PE=1 SV=2	0.450033	-0.424206	0.12363	59.9465	67.1846	62.7236	2.90579	-3.06654	0.907651	0.087733	0.0713125	0.927167
Q13765	>sp|Q13765|NACA_HUMAN Nascent polypeptide-associated complex subunit alpha OS=Homo sapiens GN=NACA PE=1 SV=1	-0.21386	0.0443246	0.0139103	155.683	175.656	163.419	-1.82524	0.444387	0.148849	0.498895	0.989317	1.00842
Q13813	>sp|Q13813|SPTN1_HUMAN Spectrin alpha chain, non-erythrocytic 1 OS=Homo sapiens GN=SPTAN1 PE=1 SV=3	0.151467	0.00660069	-0.0347958	10120.6	12064.6	9741.17	1.75956	0.100183	-0.667268	0.522702	1.00082	0.974274
Q13813-3	>sp|Q13813-3|SPTN1_HUMAN Isoform 3 of Spectrin alpha chain, non-erythrocytic 1 OS=Homo sapiens GN=SPTAN1	0.115745	0.0570142	0.0713349	58.4265	65.8348	61.0459	0.740603	0.408903	0.517642	0.921366	0.997824	0.989484
Q13838	>sp|Q13838|DX39B_HUMAN Spliceosome RNA helicase DDX39B OS=Homo sapiens GN=DDX39B PE=1 SV=1	0.110378	0.491761	0.126682	88.9821	66.939	96.7559	0.810449	3.54982	1.11332	0.902758	0.017577	0.885606
Q13885	>sp|Q13885|TBB2A_HUMAN Tubulin beta-2A chain OS=Homo sapiens GN=TUBB2A PE=1 SV=1	0.105735	0.0816986	-0.0338367	1984.13	2320.82	1760.99	1.19599	1.19311	-0.599628	0.821173	0.906458	0.971692
Q14012	>sp|Q14012|KCC1A_HUMAN Calcium/calmodulin-dependent protein kinase type 1 OS=Homo sapiens GN=CAMK1 PE=1 SV=1	0.0556755	0.239844	0.304854	36.7953	40.0411	42.6535	0.299763	1.40305	1.88875	0.98655	0.824213	0.498966
Q14019	>sp|Q14019|COTL1_HUMAN Coactosin-like protein OS=Homo sapiens GN=COTL1 PE=1 SV=3	-0.199773	0.37757	-0.0721533	236.834	276.501	251.539	-1.8606	4.2552	-0.888785	0.494691	0.00159746	0.93176
Q14103	>sp|Q14103|HNRPD_HUMAN Heterogeneous nuclear ribonucleoprotein D0 OS=Homo sapiens GN=HNRNPD PE=1 SV=1	-0.289507	0.0301427	-0.0152677	254.435	321.45	293.356	-2.73107	0.351167	-0.196712	0.121692	0.995412	1.01073
Q14108	>sp|Q14108|SCRB2_HUMAN Lysosome membrane protein 2 OS=Homo sapiens GN=SCARB2 PE=1 SV=2	0.026824	-0.136676	-0.0758517	193.962	223.892	192.503	0.240127	-1.46341	-0.858346	0.991771	0.817057	0.936657
Q14112	>sp|Q14112|NID2_HUMAN Nidogen-2 OS=Homo sapiens GN=NID2 PE=1 SV=3	0.144952	-0.13196	-0.067232	1029.56	1187.23	1021.3	1.59273	-1.84778	-1.12125	0.603439	0.608125	0.888043
Q14118	>sp|Q14118|DAG1_HUMAN Dystroglycan OS=Homo sapiens GN=DAG1 PE=1 SV=2	0.0267464	0.0510145	0.137372	61.3975	72.9358	59.4369	0.174033	0.38063	0.98541	0.987637	0.999968	0.906014
Q14152	>sp|Q14152|EIF3A_HUMAN Eukaryotic translation initiation factor 3 subunit A OS=Homo sapiens GN=EIF3A PE=1 SV=1	-0.0544366	-0.0112296	-0.0111299	87.6111	100.332	86.8728	-0.397998	-0.0941679	-0.0936546	0.978773	0.999598	1.00646
Q14165	>sp|Q14165|MLEC_HUMAN Malectin OS=Homo sapiens GN=MLEC PE=1 SV=1	0.0394317	-0.0536454	-0.112171	282.183	301.283	286.221	0.378361	-0.616332	-1.43514	0.975461	0.984424	0.761367
Q14166	>sp|Q14166|TTL12_HUMAN Tubulin--tyrosine ligase-like protein 12 OS=Homo sapiens GN=TTLL12 PE=1 SV=2	-0.0559151	-0.0243635	0.302191	58.6379	65.9159	61.1241	-0.358386	-0.174818	2.19406	0.976129	1.00391	0.314252
Q14194	>sp|Q14194|DPYL1_HUMAN Dihydropyrimidinase-related protein 1 OS=Homo sapiens GN=CRMP1 PE=1 SV=1	-0.0636481	0.114733	0.176385	299.189	292.597	285.632	-0.61689	1.30968	2.25539	0.931254	0.86771	0.294653
Q14195	>sp|Q14195|DPYL3_HUMAN Dihydropyrimidinase-related protein 3 OS=Homo sapiens GN=DPYSL3 PE=1 SV=1	-0.118618	0.0733398	0.0748748	570.462	639.318	580.434	-1.24623	0.961203	1.13672	0.790384	0.964599	0.879773
Q14195-2	>sp|Q14195-2|DPYL3_HUMAN Isoform LCRMP-4 of Dihydropyrimidinase-related protein 3 OS=Homo sapiens GN=DPYSL3	-0.0141321	0.338969	0.29371	136.676	160.888	135.041	-0.117002	3.31257	2.93435	0.989035	0.0371498	0.0727055
Q14203	>sp|Q14203|DCTN1_HUMAN Dynactin subunit 1 OS=Homo sapiens GN=DCTN1 PE=1 SV=3	0.109335	0.0578906	0.0540184	438.978	500.352	385.376	1.11649	0.731917	0.74835	0.836378	1.00886	0.965941
Q14203-5	>sp|Q14203-5|DCTN1_HUMAN Isoform 5 of Dynactin subunit 1 OS=Homo sapiens GN=DCTN1	0.0570706	-0.0010229	-0.0178367	60.3702	71.3135	58.4918	0.369305	-0.00756669	-0.127062	0.977935	0.99775	1.01104
Q14204	>sp|Q14204|DYHC1_HUMAN Cytoplasmic dynein 1 heavy chain 1 OS=Homo sapiens GN=DYNC1H1 PE=1 SV=5	0.0926161	0.0122842	-0.035122	2982.36	3147.51	2914.88	1.05906	0.1816	-0.645601	0.849721	1.00363	0.980426
Q14240	>sp|Q14240|IF4A2_HUMAN Eukaryotic initiation factor 4A-II OS=Homo sapiens GN=EIF4A2 PE=1 SV=2	0.0324307	-0.0693934	-0.0381644	117.633	177.074	165.538	0.257815	-0.697318	-0.410226	0.991401	0.996854	0.998251
Q14246	>sp|Q14246|EMR1_HUMAN EGF-like module-containing mucin-like hormone receptor-like 1 OS=Homo sapiens GN=EMR1 PE=2 SV=3	0.284539	-0.291091	0.057729	43.2679	50.0624	39.6859	1.63153	-1.87025	0.346211	0.591476	0.602052	1.00342
Q14247	>sp|Q14247|SRC8_HUMAN Src substrate cortactin OS=Homo sapiens GN=CTTN PE=1 SV=2	-0.137724	0.188107	-0.119373	129.799	77.5664	101.124	-1.12424	1.4366	-1.06765	0.831477	0.818354	0.897146
Q14254	>sp|Q14254|FLOT2_HUMAN Flotillin-2 OS=Homo sapiens GN=FLOT2 PE=1 SV=2	-0.0362675	-0.0304652	-0.129911	106.008	122.952	107.145	-0.280447	-0.273718	-1.1886	0.989994	1.00627	0.842772
Q14257	>sp|Q14257|RCN2_HUMAN Reticulocalbin-2 OS=Homo sapiens GN=RCN2 PE=1 SV=1	0.368339	0.00793986	-0.227798	74.8143	92.9309	68.5346	2.56184	0.0647977	-1.73686	0.165682	0.998004	0.590333
Q14258	>sp|Q14258|TRI25_HUMAN E3 ubiquitin/ISG15 ligase TRIM25 OS=Homo sapiens GN=TRIM25 PE=1 SV=2	-0.0167275	0.0603381	0.0754958	95.8731	105.995	104.357	-0.125729	0.515717	0.683644	0.988774	0.980184	0.971599
Q14315	>sp|Q14315|FLNC_HUMAN Filamin-C OS=Homo sapiens GN=FLNC PE=1 SV=3	-0.0141529	0.0136675	0.041722	196.255	226.712	197.431	-0.12723	0.146807	0.476099	0.988843	1.00493	0.994854
Q14344	>sp|Q14344|GNA13_HUMAN Guanine nucleotide-binding protein subunit alpha-13 OS=Homo sapiens GN=GNA13 PE=1 SV=2	0.00208477	-0.0440507	0.122739	68.1782	74.7919	77.0278	0.0139533	-0.331828	0.982905	0.998979	0.994663	0.903071
Q14376	>sp|Q14376|GALE_HUMAN UDP-glucose 4-epimerase OS=Homo sapiens GN=GALE PE=1 SV=2	-0.147755	0.118269	0.112884	30.339	34.1972	33.1885	-0.736498	0.64629	0.623915	0.918594	0.993044	0.97303
Q14511	>sp|Q14511|CASL_HUMAN Enhancer of filamentation 1 OS=Homo sapiens GN=NEDD9 PE=1 SV=1	0.144016	-0.0803805	-0.155641	76.2017	90.9167	72.0346	1.00752	-0.650846	-1.21192	0.859817	0.993016	0.836872
Q14515	>sp|Q14515|SPRL1_HUMAN SPARC-like protein 1 OS=Homo sapiens GN=SPARCL1 PE=1 SV=2	0.314404	-0.182524	0.0389955	30.8986	33.9833	32.0063	1.57866	-0.994684	0.211959	0.606884	0.972383	1.01492
Q14558	>sp|Q14558|KPRA_HUMAN Phosphoribosyl pyrophosphate synthase-associated protein 1 OS=Homo sapiens GN=PRPSAP1 PE=1 SV=2	0.210053	-0.260289	-0.0534482	39.5846	42.0046	46.1263	1.16397	-1.554	-0.342961	0.820897	0.766018	1.00503
Q14568	>sp|Q14568|HS902_HUMAN Putative heat shock protein HSP 90-alpha A2 OS=Homo sapiens GN=HSP90AA2 PE=1 SV=2	-0.319261	-0.0305998	0.0745641	119.412	135.677	109.605	-2.54969	-0.2838	0.688274	0.170426	1.00614	0.967463
Q14587	>sp|Q14587|ZN268_HUMAN Zinc finger protein 268 OS=Homo sapiens GN=ZNF268 PE=1 SV=2	-0.313136	-0.336778	-0.268735	230.273	307.118	186.187	-2.90122	-3.88544	-3.0073	0.0872597	0.00620981	0.0612684
Q14624	>sp|Q14624|ITIH4_HUMAN Inter-alpha-trypsin inhibitor heavy chain H4 OS=Homo sapiens GN=ITIH4 PE=1 SV=4	-0.189739	0.20836	0.1823	1037.87	1126.03	1016.46	-2.08624	2.90459	3.03832	0.369721	0.103798	0.0569758
Q14651	>sp|Q14651|PLSI_HUMAN Plastin-1 OS=Homo sapiens GN=PLS1 PE=1 SV=2	-0.150979	0.17183	0.0848741	184.146	215.93	183.619	-1.33787	1.82268	0.945358	0.75132	0.618553	0.919767
Q14657	>sp|Q14657|LAGE3_HUMAN EKC/KEOPS complex subunit LAGE3 OS=Homo sapiens GN=LAGE3 PE=1 SV=2	-0.249354	0.182881	0.301672	13.2435	16.5545	12.6655	-0.866691	0.719317	1.05646	0.894014	1.00809	0.904702
Q14677	>sp|Q14677|EPN4_HUMAN Clathrin interactor 1 OS=Homo sapiens GN=CLINT1 PE=1 SV=1	0.0701315	0.134962	0.232756	32.5166	36.2856	36.3712	0.359444	0.756764	1.3416	0.977851	1.0057	0.804019
Q14678	>sp|Q14678|KANK1_HUMAN KN motif and ankyrin repeat domain-containing protein 1 OS=Homo sapiens GN=KANK1 PE=1 SV=3	0.187495	-0.178545	-0.0722875	59.2768	66.5175	61.89	1.20584	-1.28568	-0.527667	0.817403	0.876678	0.987609
Q14697	>sp|Q14697|GANAB_HUMAN Neutral alpha-glucosidase AB OS=Homo sapiens GN=GANAB PE=1 SV=3	0.0050548	0.0653045	0.014178	1498.08	1750.05	1375.61	0.0564106	0.93972	0.245204	0.999267	0.967795	1.01418
Q14697-2	>sp|Q14697-2|GANAB_HUMAN Isoform 2 of Neutral alpha-glucosidase AB OS=Homo sapiens GN=GANAB	0.702549	0.00559568	-0.242366	29.6812	33.1526	33.26	3.47012	0.0301659	-1.3409	0.0224268	0.999543	0.803521
Q14699	>sp|Q14699|RFTN1_HUMAN Raftlin OS=Homo sapiens GN=RFTN1 PE=1 SV=4	0.0671557	-0.0690083	-0.0325736	335.736	382.149	347.286	0.661958	-0.83234	-0.439426	0.922961	0.97838	0.997895
Q14728	>sp|Q14728|MFS10_HUMAN Major facilitator superfamily domain-containing protein 10 OS=Homo sapiens GN=MFSD10 PE=2 SV=1	-0.136156	-0.0603013	-0.150289	38.0302	65.0038	52.414	-0.742954	-0.430335	-1.02052	0.921627	0.997064	0.906761
Q14764	>sp|Q14764|MVP_HUMAN Major vault protein OS=Homo sapiens GN=MVP PE=1 SV=4	0.04749	0.119708	0.200555	393.278	452.766	340.576	0.478301	1.48871	2.69168	0.958763	0.817664	0.123941
Q14847	>sp|Q14847|LASP1_HUMAN LIM and SH3 domain protein 1 OS=Homo sapiens GN=LASP1 PE=1 SV=2	0.107675	-0.0735091	-0.203209	480.932	533.941	469.245	1.11111	-0.938861	-2.94945	0.838095	0.966752	0.0725765
Q14914	>sp|Q14914|PTGR1_HUMAN Prostaglandin reductase 1 OS=Homo sapiens GN=PTGR1 PE=1 SV=2	0.0460407	-0.0851299	-0.0489255	293.742	330.806	306.147	0.444669	-0.99775	-0.637947	0.963305	0.970345	0.978895
Q14957	>sp|Q14957|NMDE3_HUMAN Glutamate receptor ionotropic, NMDA 2C OS=Homo sapiens GN=GRIN2C PE=1 SV=3	1.11628	-0.0163241	0.0122103	39.8742	42.2725	46.7741	6.20354	-0.0977224	0.0788387	1.30894e-07	1.00019	1.00589
Q14974	>sp|Q14974|IMB1_HUMAN Importin subunit beta-1 OS=Homo sapiens GN=KPNB1 PE=1 SV=2	-0.0416957	0.0632479	0.0255547	530.693	599.755	559.214	-0.435038	0.82169	0.385071	0.966959	0.982946	0.997679
Q14980	>sp|Q14980|NUMA1_HUMAN Nuclear mitotic apparatus protein 1 OS=Homo sapiens GN=NUMA1 PE=1 SV=2	0.192854	-0.223162	-0.0109207	63.4757	70.848	68.6874	1.26995	-1.64665	-0.0833441	0.776763	0.720188	1.00614
Q14CZ8	>sp|Q14CZ8|HECAM_HUMAN Hepatocyte cell adhesion molecule OS=Homo sapiens GN=HEPACAM PE=1 SV=1	-0.0733389	0.0688722	0.176643	13.2092	16.5914	12.6993	-0.254647	0.271174	0.619407	0.990805	1.0066	0.970965
Q15005	>sp|Q15005|SPCS2_HUMAN Signal peptidase complex subunit 2 OS=Homo sapiens GN=SPCS2 PE=1 SV=3	0.26082	-0.122316	-1.34816	4.24559	5.25785	7.71866	0.52934	-0.27744	-3.70904	0.94867	1.00532	0.00948607
Q15006	>sp|Q15006|EMC2_HUMAN ER membrane protein complex subunit 2 OS=Homo sapiens GN=EMC2 PE=1 SV=1	0.280039	-0.216271	-0.0604856	51.4651	57.5673	51.0051	1.71267	-1.47079	-0.405823	0.541414	0.8174	0.997441
Q15008	>sp|Q15008|PSMD6_HUMAN 26S proteasome non-ATPase regulatory subunit 6 OS=Homo sapiens GN=PSMD6 PE=1 SV=1	-0.069107	0.0335688	0.0260846	105.187	122.035	104.094	-0.533099	0.300862	0.235972	0.948344	1.00405	1.01404
Q15014	>sp|Q15014|MO4L2_HUMAN Mortality factor 4-like protein 2 OS=Homo sapiens GN=MORF4L2 PE=1 SV=1	-0.0580829	0.274302	-0.343416	39.0306	41.7323	46.0754	-0.320216	1.63315	-2.20251	0.982521	0.731568	0.311944
Q15019	>sp|Q15019|SEPT2_HUMAN Septin-2 OS=Homo sapiens GN=SEPT2 PE=1 SV=1	-0.0924763	0.085432	-0.0179684	778.189	920.077	762.035	-0.997707	1.16859	-0.286683	0.862831	0.92316	1.01268
Q15046	>sp|Q15046|SYK_HUMAN Lysine--tRNA ligase OS=Homo sapiens GN=KARS PE=1 SV=3	-0.165761	0.099537	0.0704753	134.561	147.322	151.414	-1.36554	0.947192	0.734027	0.735155	0.968532	0.967912
Q15056	>sp|Q15056|IF4H_HUMAN Eukaryotic translation initiation factor 4H OS=Homo sapiens GN=EIF4H PE=1 SV=5	0.0193134	-0.124743	0.271973	75.9753	81.1517	46.4842	0.134886	-0.968905	1.7512	0.988602	0.96758	0.584786
Q15063	>sp|Q15063|POSTN_HUMAN Periostin OS=Homo sapiens GN=POSTN PE=1 SV=2	0.242827	-0.223088	0.0765939	167.75	193.252	154.254	2.10793	-2.29724	0.803065	0.361184	0.358223	0.959168
Q15063-3	>sp|Q15063-3|POSTN_HUMAN Isoform 3 of Periostin OS=Homo sapiens GN=POSTN	0.132785	-0.20508	-0.0591881	56.0555	63.2188	57.6821	0.837333	-1.44762	-0.419092	0.896713	0.818347	0.996749
Q15067	>sp|Q15067|ACOX1_HUMAN Peroxisomal acyl-coenzyme A oxidase 1 OS=Homo sapiens GN=ACOX1 PE=1 SV=3	0.0165601	0.206701	0.16793	29.3737	33.8701	32.7083	0.0813665	1.1248	0.921953	0.993388	0.952323	0.926959
Q15075	>sp|Q15075|EEA1_HUMAN Early endosome antigen 1 OS=Homo sapiens GN=EEA1 PE=1 SV=2	0.0924115	0.0504073	-0.0629725	645.091	725.867	643.959	0.981631	0.671485	-0.975305	0.868253	0.989221	0.903968
Q15084	>sp|Q15084|PDIA6_HUMAN Protein disulfide-isomerase A6 OS=Homo sapiens GN=PDIA6 PE=1 SV=1	-0.0883303	0.0815672	0.00654767	687.5	723.256	644.703	-0.943728	1.08609	0.101431	0.882249	0.965942	1.00667
Q15113	>sp|Q15113|PCOC1_HUMAN Procollagen C-endopeptidase enhancer 1 OS=Homo sapiens GN=PCOLCE PE=1 SV=2	0.303826	0.179894	0.145473	53.2414	61.4088	55.3799	1.8811	1.25535	1.01194	0.4819	0.892764	0.905302
Q15121	>sp|Q15121|PEA15_HUMAN Astrocytic phosphoprotein PEA-15 OS=Homo sapiens GN=PEA15 PE=1 SV=2	0.00713588	0.0184252	-0.00425297	338.218	379.465	340.058	0.0702678	0.221936	-0.0570568	0.996517	1.00959	1.00987
Q15124	>sp|Q15124|PGM5_HUMAN Phosphoglucomutase-like protein 5 OS=Homo sapiens GN=PGM5 PE=1 SV=2	-0.0944486	-0.00788869	0.0597933	137.418	149.521	152.853	-0.782233	-0.07541	0.624881	0.909185	1.00156	0.976385
Q15149	>sp|Q15149|PLEC_HUMAN Plectin OS=Homo sapiens GN=PLEC PE=1 SV=3	0.0956922	0.0266191	0.0642918	2293.19	2571.13	2483.16	1.08711	0.39049	1.17006	0.84632	1.00281	0.861447
Q15155	>sp|Q15155|NOMO1_HUMAN Nodal modulator 1 OS=Homo sapiens GN=NOMO1 PE=1 SV=5	0.0624613	-0.0421982	0.00325922	38.6787	41.2115	44.7758	0.342954	-0.249903	0.0206376	0.977297	1.00961	1.00733
Q15165	>sp|Q15165|PON2_HUMAN Serum paraoxonase/arylesterase 2 OS=Homo sapiens GN=PON2 PE=1 SV=3	0.0957934	-0.0136698	-0.0130519	83.4224	101.299	76.8756	0.689561	-0.115015	-0.104435	0.919292	1.00088	1.00872
Q15181	>sp|Q15181|IPYR_HUMAN Inorganic pyrophosphatase OS=Homo sapiens GN=PPA1 PE=1 SV=2	-0.0513282	0.0512893	-0.203373	596.925	705.314	585.734	-0.541692	0.680814	-3.09307	0.949742	0.994915	0.0505035
Q15185	>sp|Q15185|TEBP_HUMAN Prostaglandin E synthase 3 OS=Homo sapiens GN=PTGES3 PE=1 SV=1	-0.0734722	0.0380128	-0.128198	71.3118	85.1794	68.5534	-0.50322	0.300582	-0.977563	0.954626	1.00322	0.905089
Q15233	>sp|Q15233|NONO_HUMAN Non-POU domain-containing octamer-binding protein OS=Homo sapiens GN=NONO PE=1 SV=4	-0.270301	0.167206	0.0657076	21.7095	25.4193	21.7622	-1.17029	0.800938	0.298214	0.824005	0.990454	1.01345
Q15257	>sp|Q15257|PTPA_HUMAN Serine/threonine-protein phosphatase 2A activator OS=Homo sapiens GN=PPP2R4 PE=1 SV=3	-0.0434945	0.106732	0.115175	50.9396	63.3656	48.9232	-0.265131	0.754092	0.758648	0.993771	1.00643	0.967539
Q15276	>sp|Q15276|RABE1_HUMAN Rab GTPase-binding effector protein 1 OS=Homo sapiens GN=RABEP1 PE=1 SV=2	0.242641	0.0230926	0.0351761	27.2234	30.9077	28.5659	1.15631	0.120709	0.181386	0.817482	1.00103	1.01032
Q15286	>sp|Q15286|RAB35_HUMAN Ras-related protein Rab-35 OS=Homo sapiens GN=RAB35 PE=1 SV=1	-0.0127709	0.0586559	-0.00962838	166.588	202.181	154.073	-0.110839	0.611458	-0.100909	0.989357	0.983486	1.00666
Q15293	>sp|Q15293|RCN1_HUMAN Reticulocalbin-1 OS=Homo sapiens GN=RCN1 PE=1 SV=1	-0.0605058	-0.0546284	-0.123774	682.145	712.602	595.346	-0.646083	-0.726064	-1.88849	0.923844	1.0074	0.497489
Q15365	>sp|Q15365|PCBP1_HUMAN Poly(rC)-binding protein 1 OS=Homo sapiens GN=PCBP1 PE=1 SV=2	-0.0236878	0.0813276	0.0419981	582.831	678.919	590.379	-0.249522	1.07434	0.639739	0.990536	0.975562	0.977485
Q15366	>sp|Q15366|PCBP2_HUMAN Poly(rC)-binding protein 2 OS=Homo sapiens GN=PCBP2 PE=1 SV=1	0.0149476	-0.00325627	-0.00435097	205.822	234.728	208.526	0.135367	-0.0352847	-0.0505442	0.988643	0.998814	1.00682
Q15370	>sp|Q15370|ELOB_HUMAN Transcription elongation factor B polypeptide 2 OS=Homo sapiens GN=TCEB2 PE=1 SV=1	-0.0504927	-0.00319803	0.00379976	87.5898	102.236	89.3015	-0.369144	-0.0269942	0.032334	0.977533	0.998682	1.00955
Q15388	>sp|Q15388|TOM20_HUMAN Mitochondrial import receptor subunit TOM20 homolog OS=Homo sapiens GN=TOMM20 PE=1 SV=1	-0.19562	-0.0966432	-0.0147492	36.0133	38.6005	39.9966	-1.04474	-0.556546	-0.0887664	0.854198	0.979309	1.00561
Q15393	>sp|Q15393|SF3B3_HUMAN Splicing factor 3B subunit 3 OS=Homo sapiens GN=SF3B3 PE=1 SV=4	0.150289	0.187888	0.211842	27.3002	31.9218	29.9432	0.717016	0.996202	1.11652	0.920711	0.971386	0.886022
Q15404	>sp|Q15404|RSU1_HUMAN Ras suppressor protein 1 OS=Homo sapiens GN=RSU1 PE=1 SV=3	0.0845533	-0.0440104	-0.102029	683.608	828.454	637.415	0.902602	-0.595347	-1.5772	0.883672	0.982623	0.678487
Q15417	>sp|Q15417|CNN3_HUMAN Calponin-3 OS=Homo sapiens GN=CNN3 PE=1 SV=1	-0.126283	-0.101232	-0.0946044	45.8432	52.6545	45.9932	-0.740204	-0.664019	-0.606266	0.921072	0.992838	0.968212
Q15428	>sp|Q15428|SF3A2_HUMAN Splicing factor 3A subunit 2 OS=Homo sapiens GN=SF3A2 PE=1 SV=2	0.042241	-0.166105	-0.0632537	38.2159	40.7783	43.8434	0.230815	-0.979283	-0.396768	0.991404	0.97045	0.996135
Q15435	>sp|Q15435|PP1R7_HUMAN Protein phosphatase 1 regulatory subunit 7 OS=Homo sapiens GN=PPP1R7 PE=1 SV=1	0.0220999	-0.0215832	-0.0377043	151.352	168.897	161.644	0.187214	-0.213952	-0.401918	0.987715	1.00784	0.998556
Q15438	>sp|Q15438|CYH1_HUMAN Cytohesin-1 OS=Homo sapiens GN=CYTH1 PE=1 SV=1	-0.379795	-0.316807	-0.26341	37.5822	39.7719	42.1403	-2.06264	-1.84794	-1.62312	0.377303	0.61033	0.654148
Q15582	>sp|Q15582|BGH3_HUMAN Transforming growth factor-beta-induced protein ig-h3 OS=Homo sapiens GN=TGFBI PE=1 SV=1	0.154449	0.0905936	0.288534	100.793	114.121	108.347	1.17662	0.794034	2.65141	0.821268	0.990062	0.132901
Q15599	>sp|Q15599|NHRF2_HUMAN Na(+)/H(+) exchange regulatory cofactor NHE-RF2 OS=Homo sapiens GN=SLC9A3R2 PE=1 SV=2	0.0279397	0.0393522	0.0300347	28.7495	32.4517	30.6795	0.136124	0.210166	0.16009	0.988441	1.00679	1.01096
Q15629	>sp|Q15629|TRAM1_HUMAN Translocating chain-associated membrane protein 1 OS=Homo sapiens GN=TRAM1 PE=1 SV=3	0.228756	0.0177938	0.143842	39.0153	41.5533	45.4115	1.26051	0.105748	0.91658	0.78336	0.998767	0.929171
Q15631	>sp|Q15631|TSN_HUMAN Translin OS=Homo sapiens GN=TSN PE=1 SV=1	-0.0871941	0.00985395	-0.0116273	150.212	172.003	155.222	-0.738008	0.0981985	-0.122181	0.919081	1.0007	1.00916
Q15642	>sp|Q15642|CIP4_HUMAN Cdc42-interacting protein 4 OS=Homo sapiens GN=TRIP10 PE=1 SV=3	0.119263	0.10847	0.139001	23.7227	28.0431	24.8852	0.536267	0.543013	0.672008	0.948678	0.981709	0.97399
Q15661	>sp|Q15661|TRYB1_HUMAN Tryptase alpha/beta-1 OS=Homo sapiens GN=TPSAB1 PE=1 SV=1	-0.0256053	0.190916	0.0606392	329.405	327.1	320.661	-0.251918	2.23235	0.800808	0.990828	0.388963	0.959378
Q15691	>sp|Q15691|MARE1_HUMAN Microtubule-associated protein RP/EB family member 1 OS=Homo sapiens GN=MAPRE1 PE=1 SV=3	0.135777	-0.0442948	-0.0990061	303.458	337.014	327.055	1.31839	-0.521145	-1.31449	0.751709	0.98075	0.80606
Q15738	>sp|Q15738|NSDHL_HUMAN Sterol-4-alpha-carboxylate 3-dehydrogenase, decarboxylating OS=Homo sapiens GN=NSDHL PE=1 SV=2	0.285323	-0.22158	-0.0185817	31.7895	34.8329	33.043	1.4493	-1.2206	-0.102495	0.681917	0.910063	1.00807
Q15746	>sp|Q15746|MYLK_HUMAN Myosin light chain kinase, smooth muscle OS=Homo sapiens GN=MYLK PE=1 SV=4	0.053931	-0.0841722	0.231868	58.4259	65.6961	60.7619	0.345023	-0.603181	1.67917	0.977973	0.982173	0.623685
Q15758	>sp|Q15758|AAAT_HUMAN Neutral amino acid transporter B(0) OS=Homo sapiens GN=SLC1A5 PE=1 SV=2	-0.433659	0.168942	-0.0637579	27.8307	30.5355	28.43	-2.08589	0.878366	-0.32804	0.36849	0.979734	1.00765
Q15772	>sp|Q15772|SPEG_HUMAN Striated muscle preferentially expressed protein kinase OS=Homo sapiens GN=SPEG PE=1 SV=4	-0.420011	0.11308	0.634655	34.9257	37.3991	38.1553	-2.21589	0.642401	3.73882	0.307294	0.992261	0.00876744
Q15836	>sp|Q15836|VAMP3_HUMAN Vesicle-associated membrane protein 3 OS=Homo sapiens GN=VAMP3 PE=1 SV=3	0.0774494	-0.0790098	-0.0502008	102.546	117.534	104.219	0.592883	-0.699371	-0.454352	0.938325	1.00028	0.998149
Q15843	>sp|Q15843|NEDD8_HUMAN NEDD8 OS=Homo sapiens GN=NEDD8 PE=1 SV=1	-0.17794	0.0195885	-0.0277953	57.5201	64.8413	59.7485	-1.13259	0.139654	-0.199835	0.82691	1.00126	1.01292
Q15847	>sp|Q15847|ADIRF_HUMAN Adipogenesis regulatory factor OS=Homo sapiens GN=ADIRF PE=1 SV=1	0.129439	-0.144527	-0.0972174	411.612	621.136	397.882	1.3115	-1.8868	-1.35747	0.757155	0.594635	0.79472
Q15848	>sp|Q15848|ADIPO_HUMAN Adiponectin OS=Homo sapiens GN=ADIPOQ PE=1 SV=1	0.0920682	-0.256592	-0.0308752	63.4946	69.4931	66.1127	0.606279	-1.8793	-0.231837	0.935899	0.597244	1.01272
Q15849	>sp|Q15849|UT2_HUMAN Urea transporter 2 OS=Homo sapiens GN=SLC14A2 PE=1 SV=3	-0.0909467	-0.010815	-0.148299	34.2954	37.3492	38.7315	-0.476411	-0.0614038	-0.879611	0.959576	0.995985	0.931373
Q15907	>sp|Q15907|RB11B_HUMAN Ras-related protein Rab-11B OS=Homo sapiens GN=RAB11B PE=1 SV=4	-0.00653842	0.0613348	-0.0159001	161.198	198.255	147.887	-0.0563936	0.636009	-0.164209	0.998841	0.992209	1.01066
Q15942	>sp|Q15942|ZYX_HUMAN Zyxin OS=Homo sapiens GN=ZYX PE=1 SV=1	-0.05104	-0.0539157	-0.0588984	75.6264	80.9439	87.1312	-0.356359	-0.418376	-0.496212	0.975953	0.995043	0.994865
Q16082	>sp|Q16082|HSPB2_HUMAN Heat shock protein beta-2 OS=Homo sapiens GN=HSPB2 PE=1 SV=2	-0.0163241	0.0211514	-0.187582	34.2005	37.3657	38.9481	-0.0854878	0.120114	-1.11543	0.993021	1.00061	0.886327
Q16134	>sp|Q16134|ETFD_HUMAN Electron transfer flavoprotein-ubiquinone oxidoreductase, mitochondrial OS=Homo sapiens GN=ETFDH PE=1 SV=2	-0.0835222	-0.127346	-0.0394769	404.27	457.916	407.891	-0.84463	-1.58674	-0.554571	0.896025	0.747635	0.983707
Q16139	>tr|Q16139|Q16139_HUMAN SP-A2 delta (Fragment) OS=Homo sapiens GN=SP-A2 PE=2 SV=1	0.609379	0.0206297	0.245464	79.2638	94.3885	75.0339	4.31742	0.169299	1.94432	0.00124763	1.00453	0.469289
Q16143	>sp|Q16143|SYUB_HUMAN Beta-synuclein OS=Homo sapiens GN=SNCB PE=1 SV=1	0.42938	0.345538	0.00116177	95.798	114.492	103.064	3.22329	3.03188	0.0104689	0.0423205	0.074836	1.00307
Q16181	>sp|Q16181|SEPT7_HUMAN Septin-7 OS=Homo sapiens GN=SEPT7 PE=1 SV=2	-0.00803164	0.0532033	0.0140674	678.096	798.15	673.399	-0.0858724	0.716705	0.219668	0.994036	1.007	1.01228
Q16186	>sp|Q16186|ADRM1_HUMAN Proteasomal ubiquitin receptor ADRM1 OS=Homo sapiens GN=ADRM1 PE=1 SV=2	-0.30515	0.101798	0.128286	30.3828	33.3963	32.021	-1.52185	0.550548	0.697443	0.63647	0.98066	0.970642
Q16270	>sp|Q16270|IBP7_HUMAN Insulin-like growth factor-binding protein 7 OS=Homo sapiens GN=IGFBP7 PE=1 SV=1	0.287392	-0.0683046	0.185606	37.9056	40.4983	43.4526	1.5659	-0.401513	1.15957	0.614328	1.00144	0.864881
Q16352	>sp|Q16352|AINX_HUMAN Alpha-internexin OS=Homo sapiens GN=INA PE=1 SV=2	0.567084	0.219076	0.189294	107.186	142.463	91.2556	4.39661	2.06322	1.62496	0.000931074	0.517805	0.653409
Q16363	>sp|Q16363|LAMA4_HUMAN Laminin subunit alpha-4 OS=Homo sapiens GN=LAMA4 PE=1 SV=4	0.112838	-0.13616	-0.145051	2726.14	3166.23	2591.11	1.28769	-2.0133	-2.64718	0.767773	0.527886	0.13364
Q16401	>sp|Q16401|PSMD5_HUMAN 26S proteasome non-ATPase regulatory subunit 5 OS=Homo sapiens GN=PSMD5 PE=1 SV=3	-0.0210744	-0.130197	-0.0502548	82.6088	92.3095	85.783	-0.151385	-1.05999	-0.420707	0.988016	0.973825	0.998114
Q16515-2	>sp|Q16515-2|ASIC2_HUMAN Isoform 2 of Acid-sensing ion channel 2 OS=Homo sapiens GN=ASIC2	0.32575	0.0508703	0.134677	56.5084	64.0114	58.5934	2.06017	0.360847	0.960114	0.378042	0.997005	0.918416
Q16531	>sp|Q16531|DDB1_HUMAN DNA damage-binding protein 1 OS=Homo sapiens GN=DDB1 PE=1 SV=1	-0.0557995	0.0801154	0.10431	304.466	346.978	316.129	-0.542316	0.948194	1.3722	0.950991	0.968246	0.790344
Q16543	>sp|Q16543|CDC37_HUMAN Hsp90 co-chaperone Cdc37 OS=Homo sapiens GN=CDC37 PE=1 SV=1	0.0918239	0.0299803	0.000466074	184.765	212.666	193.107	0.814025	0.316753	0.00527964	0.900786	0.996445	1.00128
Q16555	>sp|Q16555|DPYL2_HUMAN Dihydropyrimidinase-related protein 2 OS=Homo sapiens GN=DPYSL2 PE=1 SV=1	-0.104125	0.0988288	0.0116199	1195.06	1393.65	1171.69	-1.15384	1.4011	0.197266	0.8174	0.82364	1.01175
Q16563	>sp|Q16563|SYPL1_HUMAN Synaptophysin-like protein 1 OS=Homo sapiens GN=SYPL1 PE=1 SV=1	0.00583919	0.0633825	0.0927371	92.5054	115.992	81.5232	0.0432611	0.558575	0.760295	0.999644	0.982578	0.968057
Q16610	>sp|Q16610|ECM1_HUMAN Extracellular matrix protein 1 OS=Homo sapiens GN=ECM1 PE=1 SV=2	0.29803	0.0471887	0.133768	49.7991	57.7025	52.0525	1.80096	0.321218	0.905581	0.509051	0.998657	0.926969
Q16647	>sp|Q16647|PTGIS_HUMAN Prostacyclin synthase OS=Homo sapiens GN=PTGIS PE=1 SV=1	-0.164337	0.25092	0.248416	263.419	328.07	293.858	-1.55966	2.93578	3.20218	0.615218	0.0962005	0.0394371
Q16658	>sp|Q16658|FSCN1_HUMAN Fascin OS=Homo sapiens GN=FSCN1 PE=1 SV=3	0.00276137	-0.0156756	-0.123002	560.533	644.605	554.126	0.0287847	-0.205674	-1.85001	0.998945	1.0059	0.52581
Q16666	>sp|Q16666|IF16_HUMAN Gamma-interferon-inducible protein 16 OS=Homo sapiens GN=IFI16 PE=1 SV=3	-0.0609347	0.0215432	0.222385	37.216	40.0154	42.6079	-0.329738	0.12599	1.37715	0.977393	1.00201	0.789394
Q16695	>sp|Q16695|H31T_HUMAN Histone H3.1t OS=Homo sapiens GN=HIST3H3 PE=1 SV=3	-0.153046	0.0210229	-0.141804	281.441	319.098	231.449	-1.46868	0.24454	-1.70275	0.674337	1.01001	0.612555
Q16698	>sp|Q16698|DECR_HUMAN 2,4-dienoyl-CoA reductase, mitochondrial OS=Homo sapiens GN=DECR1 PE=1 SV=1	-0.11582	-0.0784394	-0.0365846	544.324	649.744	520.76	-1.21123	-1.03026	-0.543196	0.81366	0.978401	0.987067
Q16718	>sp|Q16718|NDUA5_HUMAN NADH dehydrogenase [ubiquinone] 1 alpha subcomplex subunit 5 OS=Homo sapiens GN=NDUFA5 PE=1 SV=3	-0.0890783	-0.0585974	-0.0752514	143.404	160.384	154.962	-0.745565	-0.572108	-0.790279	0.923151	0.980997	0.964038
Q16762	>sp|Q16762|THTR_HUMAN Thiosulfate sulfurtransferase OS=Homo sapiens GN=TST PE=1 SV=4	0.086639	-0.0820506	-0.0205969	316.477	366.125	317.37	0.846629	-0.98151	-0.271242	0.898631	0.973277	1.01199
Q16775	>sp|Q16775|GLO2_HUMAN Hydroxyacylglutathione hydrolase, mitochondrial OS=Homo sapiens GN=HAGH PE=1 SV=2	0.0295112	-0.0209952	0.0185727	175.964	200.939	179.587	0.258781	-0.218502	0.205319	0.992036	1.0087	1.01394
Q16795	>sp|Q16795|NDUA9_HUMAN NADH dehydrogenase [ubiquinone] 1 alpha subcomplex subunit 9, mitochondrial OS=Homo sapiens GN=NDUFA9 PE=1 SV=2	-0.11374	0.00281021	0.0752868	144.849	162.625	152.692	-0.95427	0.0275502	0.786501	0.878969	0.99909	0.964432
Q16799	>sp|Q16799|RTN1_HUMAN Reticulon-1 OS=Homo sapiens GN=RTN1 PE=1 SV=1	0.0679006	-0.00186654	0.063411	32.6966	40.0013	30.7911	0.348784	-0.0109144	0.33856	0.976394	0.998875	1.00493
Q16822	>sp|Q16822|PCKGM_HUMAN Phosphoenolpyruvate carboxykinase [GTP], mitochondrial OS=Homo sapiens GN=PCK2 PE=1 SV=3	-0.156417	-0.0581885	-0.0276312	128.076	193.695	177.353	-1.27244	-0.59957	-0.304158	0.775895	0.982028	1.01084
Q16836	>sp|Q16836|HCDH_HUMAN Hydroxyacyl-coenzyme A dehydrogenase, mitochondrial OS=Homo sapiens GN=HADH PE=1 SV=3	-0.035505	-0.199986	-0.160679	1047.28	1224.44	969.339	-0.390742	-2.80737	-2.66036	0.976443	0.125984	0.131257
Q16850	>sp|Q16850|CP51A_HUMAN Lanosterol 14-alpha demethylase OS=Homo sapiens GN=CYP51A1 PE=1 SV=3	0.0698517	0.0855269	0.121408	38.2818	41.0013	44.3885	0.382002	0.505401	0.765777	0.977999	0.983151	0.968942
Q16851	>sp|Q16851|UGPA_HUMAN UTP--glucose-1-phosphate uridylyltransferase OS=Homo sapiens GN=UGP2 PE=1 SV=5	0.254911	0.0984112	-0.0525788	1622.85	2191.32	1686.21	2.86312	1.43329	-0.928101	0.0920933	0.816005	0.926776
Q16853	>sp|Q16853|AOC3_HUMAN Membrane primary amine oxidase OS=Homo sapiens GN=AOC3 PE=1 SV=3	0.0778838	0.0627966	0.0276037	2174.46	2727.12	1812.98	0.883403	0.923408	0.490428	0.887697	0.967419	0.993354
Q16881	>sp|Q16881|TRXR1_HUMAN Thioredoxin reductase 1, cytoplasmic OS=Homo sapiens GN=TXNRD1 PE=1 SV=3	0.174078	-0.189039	-0.155035	36.4252	39.1531	41.1284	0.933713	-1.09529	-0.944908	0.879282	0.966029	0.919345
Q16891	>sp|Q16891|IMMT_HUMAN Mitochondrial inner membrane protein OS=Homo sapiens GN=IMMT PE=1 SV=1	0.0203019	-0.0558558	-0.0167317	531.52	705.084	612.371	0.2116	-0.7414	-0.256683	0.990299	1.00927	1.01106
Q1KMD3	>sp|Q1KMD3|HNRL2_HUMAN Heterogeneous nuclear ribonucleoprotein U-like protein 2 OS=Homo sapiens GN=HNRNPUL2 PE=1 SV=1	-0.0060004	0.110018	0.0839909	57.5668	65.017	64.6917	-0.0383053	0.785193	0.624851	0.998936	0.991372	0.975665
Q24JR3	>tr|Q24JR3|Q24JR3_HUMAN SEMA6C protein OS=Homo sapiens GN=SEMA6C PE=2 SV=1	-0.346563	-0.248577	-0.155646	57.6038	64.4339	59.0003	-2.20691	-1.76783	-1.11294	0.311425	0.657474	0.884915
Q27J81	>sp|Q27J81|INF2_HUMAN Inverted formin-2 OS=Homo sapiens GN=INF2 PE=1 SV=2	0.0658193	-0.00804186	0.113607	97.9228	107.648	107.142	0.497172	-0.0691014	1.03942	0.957475	1.00106	0.908857
Q2L6J4	>tr|Q2L6J4|Q2L6J4_HUMAN Ring finger protein 39 OS=Homo sapiens GN=RNF39 PE=4 SV=1	0.263219	0.135528	0.266359	99.787	126.485	86.2215	1.99954	1.22898	2.23446	0.421872	0.912898	0.300242
Q2M1Z3	>sp|Q2M1Z3|RHG31_HUMAN Rho GTPase-activating protein 31 OS=Homo sapiens GN=ARHGAP31 PE=1 SV=2	0.0233529	-0.220626	-0.079639	37.0189	43.453	33.8464	0.125983	-1.33622	-0.444159	0.989011	0.858841	1.00037
Q2M389	>sp|Q2M389|WASH7_HUMAN WASH complex subunit 7 OS=Homo sapiens GN=KIAA1033 PE=1 SV=2	0.0857725	0.40958	0.255766	20.3316	26.7523	23.3208	0.360862	2.00759	1.19933	0.978654	0.529765	0.841726
Q2M3T9	>sp|Q2M3T9|HYAL4_HUMAN Hyaluronidase-4 OS=Homo sapiens GN=HYAL4 PE=1 SV=2	-0.17991	-0.113706	0.0837568	35.9884	38.6163	39.9496	-0.960583	-0.654924	0.503814	0.877431	0.994417	0.99571
Q2TAA2	>sp|Q2TAA2|IAH1_HUMAN Isoamyl acetate-hydrolyzing esterase 1 homolog OS=Homo sapiens GN=IAH1 PE=1 SV=1	-0.0917403	0.0594427	-0.0903423	170.034	191.828	182.969	-0.798989	0.610867	-1.00506	0.904684	0.981187	0.902725
Q2TAC2	>sp|Q2TAC2|CCD57_HUMAN Coiled-coil domain-containing protein 57 OS=Homo sapiens GN=CCDC57 PE=2 SV=2	-0.17505	0.273596	0.234952	37.1996	40.3227	43.1566	-0.94692	1.60529	1.46336	0.881887	0.743025	0.750387
Q2TAC6	>sp|Q2TAC6|KIF19_HUMAN Kinesin-like protein KIF19 OS=Homo sapiens GN=KIF19 PE=2 SV=2	0.409055	-0.337087	-0.0720407	57.1893	64.4289	58.5424	2.59801	-2.39723	-0.513385	0.152272	0.283826	0.988891
Q2VIR3	>sp|Q2VIR3|IF2GL_HUMAN Putative eukaryotic translation initiation factor 2 subunit 3-like protein OS=Homo sapiens GN=EIF2S3L PE=5 SV=2	0.249298	-0.059071	0.105902	38.0716	40.6498	43.7469	1.36065	-0.347788	0.663627	0.739068	0.993145	0.972434
Q32MZ4	>sp|Q32MZ4|LRRF1_HUMAN Leucine-rich repeat flightless-interacting protein 1 OS=Homo sapiens GN=LRRFIP1 PE=1 SV=2	0.0409705	-0.014415	0.169588	34.424	37.4544	38.2455	0.214814	-0.0819432	1.00013	0.990298	1.00007	0.902992
Q32P51	>sp|Q32P51|RA1L2_HUMAN Heterogeneous nuclear ribonucleoprotein A1-like 2 OS=Homo sapiens GN=HNRNPA1L2 PE=2 SV=2	-0.295781	0.0448026	0.156974	184.919	206.586	192.764	-2.6232	0.469743	1.77713	0.144427	0.98759	0.572272
Q3KQU3	>sp|Q3KQU3|MA7D1_HUMAN MAP7 domain-containing protein 1 OS=Homo sapiens GN=MAP7D1 PE=1 SV=1	0.350415	-0.330722	-0.13639	21.6957	24.8207	19.8525	1.51657	-1.56724	-0.592626	0.639056	0.752155	0.969119
Q3LXA3	>sp|Q3LXA3|DHAK_HUMAN Bifunctional ATP-dependent dihydroxyacetone kinase/FAD-AMP lyase (cyclizing) OS=Homo sapiens GN=DAK PE=1 SV=2	-0.0718769	-0.0218259	0.100963	97.8705	107.643	106.735	-0.543106	-0.18754	0.922364	0.95141	1.00262	0.927419
Q3ZCM7	>sp|Q3ZCM7|TBB8_HUMAN Tubulin beta-8 chain OS=Homo sapiens GN=TUBB8 PE=1 SV=2	0.0491142	0.147598	-0.216309	38.001	40.8448	44.5011	0.267795	0.870779	-1.36591	0.993298	0.976574	0.787125
Q495X7	>sp|Q495X7|TRI60_HUMAN Tripartite motif-containing protein 60 OS=Homo sapiens GN=TRIM60 PE=2 SV=2	0.357528	-0.0870319	0.0790232	39.2549	41.7103	45.6754	1.97482	-0.518057	0.50485	0.433681	0.978877	0.995892
Q49A26	>sp|Q49A26|GLYR1_HUMAN Putative oxidoreductase GLYR1 OS=Homo sapiens GN=GLYR1 PE=1 SV=3	-0.294925	0.174744	-0.129354	38.6302	41.2126	44.9634	-1.61906	1.03487	-0.820609	0.598052	0.978096	0.954586
Q49AJ0	>sp|Q49AJ0|F135B_HUMAN Protein FAM135B OS=Homo sapiens GN=FAM135B PE=2 SV=2	0.326543	0.117792	-0.149449	28.3565	32.5061	31.7242	1.58277	0.629547	-0.809013	0.605966	0.992277	0.958726
Q4G0P3	>sp|Q4G0P3|HYDIN_HUMAN Hydrocephalus-inducing protein homolog OS=Homo sapiens GN=HYDIN PE=1 SV=3	0.309902	0.0607553	0.0910348	36.9192	39.8299	42.2793	1.67117	0.354607	0.561784	0.569814	0.997067	0.980258
Q4KMQ2	>sp|Q4KMQ2|ANO6_HUMAN Anoctamin-6 OS=Homo sapiens GN=ANO6 PE=1 SV=2	-0.106816	0.106419	-0.000220537	37.7654	45.1861	36.9286	-0.581284	0.655216	-0.00128002	0.938115	0.994866	0.999822
Q4KWH8	>sp|Q4KWH8|PLCH1_HUMAN 1-phosphatidylinositol 4,5-bisphosphate phosphodiesterase eta-1 OS=Homo sapiens GN=PLCH1 PE=1 SV=1	-0.00919793	0.00599654	-0.0336847	39.2967	41.7856	45.8641	-0.0509199	0.0357217	-0.215596	0.998557	0.998888	1.01459
Q4R9M9	>tr|Q4R9M9|Q4R9M9_HUMAN Kinesin family member 1Bbeta isoform II OS=Homo sapiens GN=KIF1Bbeta PE=2 SV=1	-0.23274	-0.360594	0.289642	39.5035	41.8806	45.7168	-1.28885	-2.15015	1.85117	0.767461	0.43994	0.52626
Q4V9L6	>sp|Q4V9L6|TM119_HUMAN Transmembrane protein 119 OS=Homo sapiens GN=TMEM119 PE=2 SV=1	0.104165	-0.0267213	0.0703321	72.6456	82.923	72.733	0.717507	-0.209218	0.549876	0.920877	1.00614	0.986343
Q4VNC0	>sp|Q4VNC0|AT135_HUMAN Probable cation-transporting ATPase 13A5 OS=Homo sapiens GN=ATP13A5 PE=2 SV=1	-0.0232773	0.0965636	-0.23954	27.1458	31.2619	30.7356	-0.110882	0.507299	-1.27787	0.989773	0.985012	0.821464
Q53EL6	>sp|Q53EL6|PDCD4_HUMAN Programmed cell death protein 4 OS=Homo sapiens GN=PDCD4 PE=1 SV=2	-0.25463	0.0979422	0.0255791	66.9333	73.0343	74.4602	-1.7074	0.731144	0.201962	0.543216	1.00528	1.01401
Q53FA7	>sp|Q53FA7|QORX_HUMAN Quinone oxidoreductase PIG3 OS=Homo sapiens GN=TP53I3 PE=1 SV=2	0.0947388	-0.0206789	0.0764925	39.8108	42.2167	46.6671	0.526089	-0.123722	0.493387	0.949711	1.00072	0.996043
Q53GL6	>tr|Q53GL6|Q53GL6_HUMAN RNA binding protein (Autoantigenic, hnRNP-associated with lethal yellow) long isoform variant (Fragment) OS=Homo sapiens GN=RALY PE=2 SV=1	0.286011	-0.208338	-0.314135	22.4852	28.2283	21.413	1.25702	-1.04603	-1.41483	0.781898	0.973253	0.764947
Q53GQ0	>sp|Q53GQ0|DHB12_HUMAN Estradiol 17-beta-dehydrogenase 12 OS=Homo sapiens GN=HSD17B12 PE=1 SV=2	-0.0565289	-0.0695434	-0.057753	237.104	269.105	247.085	-0.526703	-0.778851	-0.707567	0.950942	0.992242	0.969468
Q53SF7	>sp|Q53SF7|COBL1_HUMAN Cordon-bleu protein-like 1 OS=Homo sapiens GN=COBLL1 PE=1 SV=2	0.393911	-0.627653	-0.380587	21.388	24.5016	19.0806	1.69434	-2.95699	-1.62277	0.555496	0.0944311	0.652884
Q53T59	>sp|Q53T59|H1BP3_HUMAN HCLS1-binding protein 3 OS=Homo sapiens GN=HS1BP3 PE=1 SV=1	0.0373093	0.64366	0.526374	32.4235	37.8974	38.9743	0.19096	3.67751	3.13097	0.988177	0.0121397	0.0464153
Q53TN4	>sp|Q53TN4|CYBR1_HUMAN Cytochrome b reductase 1 OS=Homo sapiens GN=CYBRD1 PE=1 SV=1	-0.058836	-0.0644034	0.595346	115.873	130.416	62.1167	-0.466199	-0.589822	4.3526	0.962016	0.984036	0.000996816
Q562L6	>tr|Q562L6|Q562L6_HUMAN Actin-like protein (Fragment) OS=Homo sapiens GN=ACT PE=3 SV=1	0.00475266	0.0997502	0.0768869	137.9	159.317	132.464	0.0392525	0.971967	0.76269	0.999026	0.969086	0.970278
Q562M3	>tr|Q562M3|Q562M3_HUMAN Actin-like protein (Fragment) OS=Homo sapiens GN=ACT PE=3 SV=1	-0.16478	0.107284	-0.059663	71.2235	82.8366	70.1693	-1.128	0.83967	-0.459465	0.82976	0.981417	0.998976
Q562M5	>tr|Q562M5|Q562M5_HUMAN Actin-like protein (Fragment) OS=Homo sapiens GN=ACT PE=3 SV=1	0.201506	-0.0903664	-0.137333	38.9031	41.3956	45.2487	1.1091	-0.536177	-0.873697	0.837488	0.979235	0.931545
Q562R1	>sp|Q562R1|ACTBL_HUMAN Beta-actin-like protein 2 OS=Homo sapiens GN=ACTBL2 PE=1 SV=2	-0.0467988	0.143672	-0.0430535	214.412	250.706	216.051	-0.427868	1.58223	-0.505873	0.968601	0.744024	0.996089
Q562V5	>tr|Q562V5|Q562V5_HUMAN Actin-like protein (Fragment) OS=Homo sapiens GN=ACT PE=3 SV=1	0.0726278	0.100063	-0.0519662	93.3019	117.094	82.2414	0.540864	0.884623	-0.427581	0.94937	0.979527	0.9988
Q562W2	>tr|Q562W2|Q562W2_HUMAN Actin-like protein (Fragment) OS=Homo sapiens GN=ACT PE=3 SV=1	0.00486243	0.130645	0.0957084	79.6321	94.8102	75.4516	0.0343843	1.07385	0.759863	0.999118	0.973483	0.967732
Q56NI9	>sp|Q56NI9|ESCO2_HUMAN N-acetyltransferase ESCO2 OS=Homo sapiens GN=ESCO2 PE=1 SV=1	0.245285	-0.117639	-0.113832	37.8248	40.4254	43.4388	1.33534	-0.690981	-0.711063	0.750805	0.996385	0.968386
Q58FF3	>sp|Q58FF3|ENPLL_HUMAN Putative endoplasmin-like protein OS=Homo sapiens GN=HSP90B2P PE=5 SV=1	-0.0662574	0.00101578	-0.0336719	363.757	388.639	421.355	-0.660835	0.0122909	-0.476719	0.922149	0.999467	0.996138
Q58FF6	>sp|Q58FF6|H90B4_HUMAN Putative heat shock protein HSP 90-beta 4 OS=Homo sapiens GN=HSP90AB4P PE=5 SV=1	0.29866	-0.0453772	-0.23809	37.0769	39.7749	42.8511	1.61324	-0.264694	-1.47818	0.6023	1.00862	0.740857
Q58FF7	>sp|Q58FF7|H90B3_HUMAN Putative heat shock protein HSP 90-beta-3 OS=Homo sapiens GN=HSP90AB3P PE=5 SV=1	-0.0417738	0.0313354	0.0123528	568.337	597.899	479.358	-0.43884	0.406918	0.180148	0.963533	0.998723	1.00996
Q58FF8	>sp|Q58FF8|H90B2_HUMAN Putative heat shock protein HSP 90-beta 2 OS=Homo sapiens GN=HSP90AB2P PE=1 SV=2	-0.0592403	0.0163795	-0.0375152	452.692	527.946	440.064	-0.607391	0.208838	-0.536584	0.937349	1.00497	0.989124
Q58FG0	>sp|Q58FG0|HS905_HUMAN Putative heat shock protein HSP 90-alpha A5 OS=Homo sapiens GN=HSP90AA5P PE=1 SV=1	-0.16559	0.061057	0.00340577	160.867	195.256	148.289	-1.42408	0.63051	0.0352078	0.698742	0.994241	1.00938
Q58FG1	>sp|Q58FG1|HS904_HUMAN Putative heat shock protein HSP 90-alpha A4 OS=Homo sapiens GN=HSP90AA4P PE=5 SV=1	-0.198804	0.110921	0.0713159	125.168	143.939	126.635	-1.6076	1.04798	0.69564	0.603502	0.971639	0.969628
Q59EF6	>tr|Q59EF6|Q59EF6_HUMAN Calpain 2, large [catalytic] subunit variant (Fragment) OS=Homo sapiens PE=2 SV=1	0.0421654	-0.056774	-0.131331	136.338	168.677	124.389	0.348333	-0.562584	-1.27245	0.976297	0.982156	0.823619
Q59GM9	>tr|Q59GM9|Q59GM9_HUMAN Phosphorylase (Fragment) OS=Homo sapiens PE=2 SV=1	1.07563	0.660003	2.02539	8.36712	14.5052	10.8313	3.02091	2.43995	6.57459	0.0694799	0.269991	9.63989e-09
Q5CZ93	>tr|Q5CZ93|Q5CZ93_HUMAN Putative uncharacterized protein DKFZp686A0568 OS=Homo sapiens GN=DKFZp686A0568 PE=2 SV=1	0.464503	-0.270684	-0.165924	23.1169	26.2835	22.252	2.06592	-1.31629	-0.761013	0.375841	0.870964	0.968013
Q5CZB5	>tr|Q5CZB5|Q5CZB5_HUMAN Putative uncharacterized protein DKFZp686M0430 OS=Homo sapiens GN=DKFZp686M0430 PE=2 SV=1	0.0655865	-0.00782073	-0.14572	169.382	207.574	158.085	0.570473	-0.0821022	-1.5412	0.946331	1.00039	0.695882
Q5EB52	>sp|Q5EB52|MEST_HUMAN Mesoderm-specific transcript homolog protein OS=Homo sapiens GN=MEST PE=2 SV=2	0.167987	-0.0931235	0.0549431	71.8377	77.3443	80.6821	1.15297	-0.710433	0.448523	0.816319	1.00444	0.999422
Q5HYK7	>sp|Q5HYK7|SH319_HUMAN SH3 domain-containing protein 19 OS=Homo sapiens GN=SH3D19 PE=1 SV=2	-0.00091302	0.149376	-0.179936	21.4203	26.0289	23.7949	-0.00400107	0.723212	-0.851783	0.999337	1.00843	0.938723
Q5J8M3	>sp|Q5J8M3|EMC4_HUMAN ER membrane protein complex subunit 4 OS=Homo sapiens GN=EMC4 PE=1 SV=2	0.00207236	0.027987	0.146171	38.8523	41.4227	45.1678	0.0113105	0.166103	0.929181	0.998981	1.00597	0.926332
Q5JNZ5	>sp|Q5JNZ5|RS26L_HUMAN Putative 40S ribosomal protein S26-like 1 OS=Homo sapiens GN=RPS26P11 PE=5 SV=1	-0.159828	0.185734	0.0770398	74.4144	83.8173	79.5524	-1.10986	1.45999	0.625253	0.837562	0.816513	0.97745
Q5JRX3-2	>sp|Q5JRX3-2|PREP_HUMAN Isoform 2 of Presequence protease, mitochondrial OS=Homo sapiens GN=PITRM1	-0.229707	-0.0770212	-0.271454	25.2614	27.7595	26.4675	-1.061	-0.383829	-1.35082	0.850289	0.998991	0.799772
Q5JSH3	>sp|Q5JSH3|WDR44_HUMAN WD repeat-containing protein 44 OS=Homo sapiens GN=WDR44 PE=1 SV=1	-0.255072	0.121341	0.233611	22.0145	25.5145	21.8717	-1.11102	0.58222	1.06276	0.837099	0.981353	0.9017
Q5JU67	>sp|Q5JU67|CI117_HUMAN Uncharacterized protein C9orf117 OS=Homo sapiens GN=C9orf117 PE=2 SV=1	0.130974	0.0961709	0.252584	67.6019	79.4403	66.2558	0.880991	0.741072	1.89836	0.889884	1.00877	0.495235
Q5JWF2	>sp|Q5JWF2|GNAS1_HUMAN Guanine nucleotide-binding protein G(s) subunit alpha isoforms XLas OS=Homo sapiens GN=GNAS PE=1 SV=2	-0.0651029	0.0224243	0.118939	502.366	579.006	512.086	-0.675274	0.28987	1.75967	0.920932	1.00396	0.579552
Q5K4L6	>sp|Q5K4L6|S27A3_HUMAN Long-chain fatty acid transport protein 3 OS=Homo sapiens GN=SLC27A3 PE=2 SV=3	0.179109	0.150687	0.0777451	85.6132	56.76	90.3694	1.29978	1.01898	0.664763	0.76154	0.971775	0.971826
Q5NV82	>tr|Q5NV82|Q5NV82_HUMAN V4-2 protein (Fragment) OS=Homo sapiens GN=V4-2 PE=1 SV=1	-0.608677	-0.0125856	-0.280501	21.867	21.8136	19.875	-2.64346	-0.0562384	-1.21945	0.13998	0.995895	0.835371
Q5NV84	>tr|Q5NV84|Q5NV84_HUMAN V1-3 protein (Fragment) OS=Homo sapiens GN=V1-3 PE=4 SV=1	-0.0359532	0.182898	0.416116	39.4675	42.0083	46.2696	-0.199107	1.09199	2.67379	0.987052	0.963958	0.127018
Q5NV88	>tr|Q5NV88|Q5NV88_HUMAN V1-22 protein (Fragment) OS=Homo sapiens GN=V1-22 PE=1 SV=1	0.853593	-0.181358	0.0199435	27.32	30.5058	27.063	4.07401	-0.942514	0.100281	0.00304352	0.968357	1.00674
Q5NV92	>tr|Q5NV92|Q5NV92_HUMAN V5-6 protein (Fragment) OS=Homo sapiens GN=V5-6 PE=4 SV=1	-0.15161	0.296786	0.179905	47.8919	57.0187	49.879	-0.903222	2.0106	1.19521	0.884678	0.528624	0.843685
Q5QJ38	>sp|Q5QJ38|TCHL1_HUMAN Trichohyalin-like protein 1 OS=Homo sapiens GN=TCHHL1 PE=2 SV=1	0.227141	-0.148601	0.260186	38.3772	40.9235	44.0597	1.24359	-0.877415	1.63566	0.792748	0.978935	0.651293
Q5SSJ5	>sp|Q5SSJ5|HP1B3_HUMAN Heterochromatin protein 1-binding protein 3 OS=Homo sapiens GN=HP1BP3 PE=1 SV=1	-0.440265	0.584422	0.600892	113.199	81.1626	62.6016	-3.46559	4.53956	4.40786	0.0224002	0.000495024	0.000798484
Q5T013	>sp|Q5T013|HYI_HUMAN Putative hydroxypyruvate isomerase OS=Homo sapiens GN=HYI PE=1 SV=2	-0.0214029	-0.497683	-0.00541738	107.339	83.0337	118.41	-0.166136	-3.89858	-0.0515163	0.986647	0.00603711	1.00779
Q5T0F9	>sp|Q5T0F9|C2D1B_HUMAN Coiled-coil and C2 domain-containing protein 1B OS=Homo sapiens GN=CC2D1B PE=1 SV=1	0.259869	-0.0536382	-0.245055	38.3458	40.9029	44.6477	1.42234	-0.316638	-1.54972	0.698358	0.996003	0.694175
Q5T0W9	>sp|Q5T0W9|FA83B_HUMAN Protein FAM83B OS=Homo sapiens GN=FAM83B PE=1 SV=1	0.594106	-0.0243104	0.230056	57.6951	65.0264	59.8954	3.78509	-0.173512	1.65575	0.00847242	1.00412	0.642158
Q5T619	>sp|Q5T619|ZN648_HUMAN Zinc finger protein 648 OS=Homo sapiens GN=ZNF648 PE=2 SV=1	-0.342182	-0.114499	-0.0127007	78.4637	93.1206	73.8336	-2.41674	-0.935115	-0.099925	0.213394	0.96757	1.00659
Q5T8D3	>sp|Q5T8D3|ACBD5_HUMAN Acyl-CoA-binding domain-containing protein 5 OS=Homo sapiens GN=ACBD5 PE=1 SV=1	-0.0759121	0.191724	0.126524	58.3367	65.8556	61.0454	-0.485641	1.3752	0.918122	0.957593	0.831666	0.929108
Q5TBU2	>tr|Q5TBU2|Q5TBU2_HUMAN Adipogenesis regulatory factor (Fragment) OS=Homo sapiens GN=ADIRF PE=1 SV=1	0.272032	-0.206014	-0.296067	36.4626	39.1873	41.6381	1.45976	-1.19409	-1.81452	0.676421	0.906452	0.54823
Q5TCS8	>sp|Q5TCS8|KAD9_HUMAN Adenylate kinase 9 OS=Homo sapiens GN=AK9 PE=1 SV=2	-0.266389	0.0411137	-0.0919357	57.2438	67.291	54.6265	-1.69265	0.297389	-0.635703	0.554599	1.00586	0.976238
Q5TEC6	>tr|Q5TEC6|Q5TEC6_HUMAN Histone H3 OS=Homo sapiens GN=HIST2H3PS2 PE=1 SV=1	-0.292055	0.0979487	-0.0181644	79.7467	94.8671	75.5129	-2.07335	0.805275	-0.144263	0.373678	0.987513	1.00866
Q5TYW2	>sp|Q5TYW2|A20A1_HUMAN Ankyrin repeat domain-containing protein 20A1 OS=Homo sapiens GN=ANKRD20A1 PE=2 SV=1	0.119282	-0.0689538	0.0718299	97.781	119.547	83.9959	0.900732	-0.613812	0.596166	0.88248	0.983672	0.96855
Q5U651	>sp|Q5U651|RAIN_HUMAN Ras-interacting protein 1 OS=Homo sapiens GN=RASIP1 PE=1 SV=1	-0.0427382	0.120813	-0.150274	54.8544	66.4568	54.4182	-0.267572	0.869651	-1.03736	0.991934	0.977094	0.909451
Q5VT66	>sp|Q5VT66|MARC1_HUMAN Mitochondrial amidoxime-reducing component 1 OS=Homo sapiens GN=MARC1 PE=1 SV=1	0.0800014	-0.211167	-0.0811666	259.189	301.082	247.774	0.756924	-2.42574	-0.995261	0.917145	0.274413	0.905369
Q5VTU8	>sp|Q5VTU8|AT5EL_HUMAN ATP synthase subunit epsilon-like protein, mitochondrial OS=Homo sapiens GN=ATP5EP2 PE=3 SV=1	0.277808	-0.357426	-0.258857	39.1202	41.59	45.406	1.53241	-2.12497	-1.64938	0.630025	0.465735	0.645318
Q5VU62	>tr|Q5VU62|Q5VU62_HUMAN TPM3 protein OS=Homo sapiens GN=TPM3 PE=2 SV=1	-0.0298395	-0.0696032	-0.104424	42.0235	48.6702	41.0657	-0.169309	-0.442017	-0.636001	0.987123	0.990012	0.976643
Q5VV42-2	>sp|Q5VV42-2|CDKAL_HUMAN Isoform 2 of Threonylcarbamoyladenosine tRNA methylthiotransferase OS=Homo sapiens GN=CDKAL1	0.00864771	0.112992	0.0478191	35.4171	38.6778	40.2839	0.0457884	0.651256	0.288727	0.999304	0.994123	1.01287
Q5VWT5	>sp|Q5VWT5|CA168_HUMAN Uncharacterized protein C1orf168 OS=Homo sapiens GN=C1orf168 PE=2 SV=1	-0.152842	-0.301997	-0.322255	36.3704	39.0393	41.1408	-0.819489	-1.74759	-1.96434	0.901433	0.672361	0.458364
Q5VZL5	>sp|Q5VZL5|ZMYM4_HUMAN Zinc finger MYM-type protein 4 OS=Homo sapiens GN=ZMYM4 PE=1 SV=1	0.0384474	-0.304295	-0.0153255	37.8809	40.476	42.7698	0.209355	-1.78831	-0.0950672	0.9899	0.642668	1.00663
Q5W0V3	>sp|Q5W0V3|F16B1_HUMAN Protein FAM160B1 OS=Homo sapiens GN=FAM160B1 PE=2 SV=1	0.0147457	0.179435	0.371315	39.7785	42.2424	46.7164	0.0817805	1.07385	2.39616	0.993483	0.972083	0.235222
Q5XKP0	>sp|Q5XKP0|QIL1_HUMAN Protein QIL1 OS=Homo sapiens GN=QIL1 PE=1 SV=1	-0.246128	-0.261577	-0.127345	38.6949	41.0904	44.3751	-1.35207	-1.54715	-0.80312	0.745329	0.766181	0.960016
Q63HR2	>sp|Q63HR2|TENC1_HUMAN Tensin-like C1 domain-containing phosphatase OS=Homo sapiens GN=TENC1 PE=1 SV=2	0.071211	0.0938785	0.1581	70.2965	81.9409	69.1711	0.485212	0.731798	1.21017	0.956826	1.00717	0.83544
Q63ZY3	>sp|Q63ZY3|KANK2_HUMAN KN motif and ankyrin repeat domain-containing protein 2 OS=Homo sapiens GN=KANK2 PE=1 SV=1	0.149259	-0.0188279	0.0697026	187.547	208.915	204.454	1.32748	-0.197993	0.804551	0.749735	1.00295	0.960902
Q641Q2	>sp|Q641Q2|FA21A_HUMAN WASH complex subunit FAM21A OS=Homo sapiens GN=FAM21A PE=2 SV=3	0.0993114	0.0971035	-0.17889	51.3327	62.6548	50.9633	0.60674	0.683016	-1.19981	0.936732	0.995491	0.84364
Q658W4	>tr|Q658W4|Q658W4_HUMAN Putative uncharacterized protein DKFZp666M0710 (Fragment) OS=Homo sapiens GN=DKFZp666M0710 PE=2 SV=1	-0.0132242	0.0570893	-0.0227712	38.8091	41.4098	45.1505	-0.072815	0.338781	-0.144727	0.997486	0.994378	1.00873
Q674X7	>sp|Q674X7|KAZRN_HUMAN Kazrin OS=Homo sapiens GN=KAZN PE=1 SV=2	-0.0186556	-0.112113	-0.0949593	37.1367	39.8016	42.3087	-0.100929	-0.654164	-0.586185	0.990635	0.994552	0.971659
Q687X5	>sp|Q687X5|STEA4_HUMAN Metalloreductase STEAP4 OS=Homo sapiens GN=STEAP4 PE=1 SV=1	-0.0789662	0.129052	-0.0379107	60.9348	72.7455	59.7796	-0.512898	0.961927	-0.272621	0.952194	0.964722	1.01393
Q68EM7	>sp|Q68EM7|RHG17_HUMAN Rho GTPase-activating protein 17 OS=Homo sapiens GN=ARHGAP17 PE=1 SV=1	0.0535217	0.0323476	-0.0262184	26.4016	30.1695	27.6515	0.25175	0.167287	-0.133162	0.990473	1.00538	1.00896
Q6BAA4	>sp|Q6BAA4|FCRLB_HUMAN Fc receptor-like B OS=Homo sapiens GN=FCRLB PE=1 SV=1	0.0658027	-0.266747	-0.00297074	39.3682	41.8115	45.6713	0.363797	-1.58944	-0.0189782	0.977351	0.749883	1.00781
Q6DD88	>sp|Q6DD88|ATLA3_HUMAN Atlastin-3 OS=Homo sapiens GN=ATL3 PE=1 SV=1	0.102932	0.0605837	-0.0154172	540.875	606.431	563.956	1.07543	0.788299	-0.232711	0.845833	0.994899	1.01399
Q6IAA8	>sp|Q6IAA8|LTOR1_HUMAN Ragulator complex protein LAMTOR1 OS=Homo sapiens GN=LAMTOR1 PE=1 SV=2	0.157469	-0.201576	-0.194108	40.379	46.9739	38.9174	0.879298	-1.26139	-1.15383	0.889394	0.889856	0.867983
Q6IAN0	>sp|Q6IAN0|DRS7B_HUMAN Dehydrogenase/reductase SDR family member 7B OS=Homo sapiens GN=DHRS7B PE=1 SV=2	0.319387	-0.0932257	-0.120133	23.7929	26.9729	24.1506	1.43806	-0.458641	-0.572673	0.687167	0.98765	0.977483
Q6IB77	>sp|Q6IB77|GLYAT_HUMAN Glycine N-acyltransferase OS=Homo sapiens GN=GLYAT PE=1 SV=3	0.13892	-0.147038	0.0346089	71.1107	76.6942	78.985	0.950267	-1.11819	0.280054	0.880376	0.955242	1.01429
Q6IBS0	>sp|Q6IBS0|TWF2_HUMAN Twinfilin-2 OS=Homo sapiens GN=TWF2 PE=1 SV=2	0.0115675	0.148931	0.0496406	158.884	189.075	164.902	0.0990448	1.5244	0.532868	0.990896	0.784637	0.987156
Q6ICS0	>tr|Q6ICS0|Q6ICS0_HUMAN Annexin (Fragment) OS=Homo sapiens GN=ANXA11 PE=2 SV=1	0.278418	-0.294867	-0.101255	52.8538	60.0366	52.643	1.71925	-2.03926	-0.68888	0.548331	0.519663	0.969127
Q6IWH7	>sp|Q6IWH7|ANO7_HUMAN Anoctamin-7 OS=Homo sapiens GN=ANO7 PE=1 SV=2	0.388016	-0.312505	-0.173928	37.4489	40.0851	42.4414	2.10418	-1.82897	-1.07517	0.359853	0.621851	0.897218
Q6MZQ6	>tr|Q6MZQ6|Q6MZQ6_HUMAN Putative uncharacterized protein DKFZp686G11190 OS=Homo sapiens GN=DKFZp686G11190 PE=1 SV=1	0.326015	0.0893649	0.202656	39.2805	41.8178	45.9087	1.80121	0.532525	1.29764	0.510299	0.979995	0.810096
Q6MZU6	>tr|Q6MZU6|Q6MZU6_HUMAN Putative uncharacterized protein DKFZp686C15213 OS=Homo sapiens GN=DKFZp686C15213 PE=1 SV=1	-0.919663	0.534637	-0.289928	171.023	214.083	152.546	-8.01862	5.65847	-3.02777	6.58085e-13	2.26325e-06	0.0584136
Q6N089	>tr|Q6N089|Q6N089_HUMAN Putative uncharacterized protein DKFZp686P15220 OS=Homo sapiens GN=DKFZp686P15220 PE=1 SV=1	0.0180788	0.0624788	0.128359	76.4394	81.6176	88.2564	0.126503	0.486319	1.08707	0.989017	0.990669	0.898476
Q6N093	>tr|Q6N093|Q6N093_HUMAN Putative uncharacterized protein DKFZp686I04196 (Fragment) OS=Homo sapiens GN=DKFZp686I04196 PE=1 SV=1	-0.530494	0.310677	0.189371	30.2627	33.1966	31.7341	-2.64136	1.67581	1.02527	0.139846	0.714925	0.905774
Q6NT52-2	>sp|Q6NT52-2|CGB2_HUMAN Isoform 2 of Choriogonadotropin subunit beta variant 2 OS=Homo sapiens GN=CGB2	0.620785	-0.00642921	-0.212952	30.5059	33.8693	34.0398	3.10088	-0.0349853	-1.19078	0.0571849	0.998626	0.843529
Q6NUK1	>sp|Q6NUK1|SCMC1_HUMAN Calcium-binding mitochondrial carrier protein SCaMC-1 OS=Homo sapiens GN=SLC25A24 PE=1 SV=2	-0.160684	0.127695	0.0845613	168.657	194.314	171.673	-1.39679	1.31691	0.920492	0.71339	0.871691	0.927925
Q6NUM9	>sp|Q6NUM9|RETST_HUMAN All-trans-retinol 13,14-reductase OS=Homo sapiens GN=RETSAT PE=1 SV=2	0.174997	0.0408854	-0.0298638	628.485	709.139	625.941	1.85477	0.543078	-0.460065	0.49464	0.982327	1.00027
Q6NVV1	>sp|Q6NVV1|R13P3_HUMAN Putative 60S ribosomal protein L13a protein RPL13AP3 OS=Homo sapiens GN=RPL13AP3 PE=5 SV=1	-0.287726	0.0362851	-0.0172511	58.3337	65.5438	60.5671	-1.84037	0.259785	-0.124758	0.496199	1.00803	1.00831
Q6NVY1	>sp|Q6NVY1|HIBCH_HUMAN 3-hydroxyisobutyryl-CoA hydrolase, mitochondrial OS=Homo sapiens GN=HIBCH PE=1 SV=2	-0.115219	0.034305	-0.106453	246.706	273.376	271.048	-1.08111	0.385605	-1.3407	0.845723	1.00012	0.802291
Q6NYC8	>sp|Q6NYC8|PPR18_HUMAN Phostensin OS=Homo sapiens GN=PPP1R18 PE=1 SV=1	-0.000852213	-0.203742	-0.179007	36.3719	39.1043	41.08	-0.00465748	-1.17985	-1.09043	0.999657	0.916301	0.897345
Q6NZI2	>sp|Q6NZI2|PTRF_HUMAN Polymerase I and transcript release factor OS=Homo sapiens GN=PTRF PE=1 SV=1	-0.016847	0.0501529	-0.0324089	2385.89	3172.04	1960.26	-0.19182	0.741618	-0.579602	0.988363	1.00992	0.974369
Q6NZY1	>tr|Q6NZY1|Q6NZY1_HUMAN TPSB2 protein OS=Homo sapiens GN=TPSB2 PE=2 SV=1	-0.140413	-0.212456	-0.282932	34.5293	40.29	33.2466	-0.737484	-1.24613	-1.56504	0.918943	0.902238	0.683246
Q6P2E9	>sp|Q6P2E9|EDC4_HUMAN Enhancer of mRNA-decapping protein 4 OS=Homo sapiens GN=EDC4 PE=1 SV=1	-0.252314	0.314598	0.0796844	14.1748	18.5374	14.5281	-0.904488	1.30427	0.29817	0.883957	0.872737	1.01293
Q6P4F7	>sp|Q6P4F7|RHGBA_HUMAN Rho GTPase-activating protein 11A OS=Homo sapiens GN=ARHGAP11A PE=1 SV=2	-0.110055	-0.0344078	0.279938	51.4986	61.1427	47.6798	-0.673379	-0.239693	1.82297	0.921719	1.00938	0.54348
Q6P587	>sp|Q6P587|FAHD1_HUMAN Acylpyruvase FAHD1, mitochondrial OS=Homo sapiens GN=FAHD1 PE=1 SV=2	-0.192934	0.0225925	0.0221191	72.315	82.0743	71.6144	-1.32731	0.176218	0.17181	0.748677	1.00362	1.01015
Q6P5W5	>sp|Q6P5W5|S39A4_HUMAN Zinc transporter ZIP4 OS=Homo sapiens GN=SLC39A4 PE=1 SV=3	0.0263821	0.0211967	0.083969	39.1608	41.679	45.6473	0.145503	0.126133	0.5363	0.988547	1.00283	0.988755
Q6P9F0	>sp|Q6P9F0|CCD62_HUMAN Coiled-coil domain-containing protein 62 OS=Homo sapiens GN=CCDC62 PE=1 SV=2	0.0695033	-0.173353	-0.235853	36.0399	38.8003	40.9101	0.371183	-1.00052	-1.43402	0.97828	0.97377	0.75975
Q6PCB7	>sp|Q6PCB7|S27A1_HUMAN Long-chain fatty acid transport protein 1 OS=Homo sapiens GN=SLC27A1 PE=2 SV=1	0.162953	-0.0471795	-0.04626	43.6792	51.2026	42.9578	0.937683	-0.305946	-0.287526	0.881616	1.00229	1.01296
Q6PI48	>sp|Q6PI48|SYDM_HUMAN Aspartate--tRNA ligase, mitochondrial OS=Homo sapiens GN=DARS2 PE=1 SV=1	-0.0442955	-0.378812	-0.495893	20.3071	23.3739	20.7533	-0.186368	-1.7469	-2.20057	0.985111	0.670986	0.310539
Q6PIJ6-3	>sp|Q6PIJ6-3|FBX38_HUMAN Isoform 3 of F-box only protein 38 OS=Homo sapiens GN=FBXO38	0.105365	-0.453687	0.207918	39.593	42.012	45.9297	0.583866	-2.70884	1.33161	0.939848	0.156947	0.807942
Q6PJG2	>sp|Q6PJG2|EMSA1_HUMAN ELM2 and SANT domain-containing protein 1 OS=Homo sapiens GN=ELMSAN1 PE=1 SV=2	-0.0727818	0.184767	-0.0332705	37.8894	40.8014	44.0551	-0.396609	1.08957	-0.209145	0.97847	0.963427	1.01291
Q6PKG0	>sp|Q6PKG0|LARP1_HUMAN La-related protein 1 OS=Homo sapiens GN=LARP1 PE=1 SV=2	-0.0568695	-0.459684	-0.114941	39.4587	41.8923	45.7409	-0.314859	-2.74133	-0.734783	0.981337	0.146552	0.967802
Q6U2E0	>tr|Q6U2E0|Q6U2E0_HUMAN C4B2 (Fragment) OS=Homo sapiens GN=C4B PE=4 SV=1	-0.118665	0.19837	0.419838	87.9191	108.228	79.6043	-0.868374	1.70768	3.40831	0.893625	0.697745	0.0218288
Q6U2M2	>tr|Q6U2M2|Q6U2M2_HUMAN C4B1 (Fragment) OS=Homo sapiens GN=C4B PE=4 SV=1	-0.13452	0.289608	0.0744388	86.0047	105.713	90.6146	-0.977777	2.47304	0.637189	0.870387	0.25411	0.977504
Q6UVK1	>sp|Q6UVK1|CSPG4_HUMAN Chondroitin sulfate proteoglycan 4 OS=Homo sapiens GN=CSPG4 PE=1 SV=2	0.0824217	0.0112342	0.145777	88.9037	96.2099	100.441	0.604986	0.0928231	1.30031	0.936018	0.999841	0.810558
Q6UW68	>sp|Q6UW68|TM205_HUMAN Transmembrane protein 205 OS=Homo sapiens GN=TMEM205 PE=1 SV=1	0.0686508	0.0376436	-0.039055	37.883	40.6112	43.726	0.373898	0.221542	-0.244684	0.976064	1.00892	1.01361
Q6UWY5	>sp|Q6UWY5|OLFL1_HUMAN Olfactomedin-like protein 1 OS=Homo sapiens GN=OLFML1 PE=1 SV=2	-0.21816	0.0707574	-0.023571	308.493	352.211	319.429	-2.12414	0.83996	-0.310956	0.353117	0.982031	1.00962
Q6UXB8	>sp|Q6UXB8|PI16_HUMAN Peptidase inhibitor 16 OS=Homo sapiens GN=PI16 PE=1 SV=1	0.387797	-0.197529	-0.0178732	38.9444	41.4326	44.9749	2.13542	-1.17246	-0.113399	0.347961	0.920199	1.01027
Q6UXC1	>sp|Q6UXC1|AEGP_HUMAN Apical endosomal glycoprotein OS=Homo sapiens GN=MAMDC4 PE=1 SV=2	-0.309697	-0.0610175	-0.551565	34.798	37.0655	40.1787	-1.63154	-0.345299	-3.32637	0.5929	0.99284	0.0274494
Q6UXG3	>sp|Q6UXG3|CLM9_HUMAN CMRF35-like molecule 9 OS=Homo sapiens GN=CD300LG PE=1 SV=2	-0.113771	0.330787	0.257871	37.969	41.0247	44.4314	-0.620428	1.95518	1.62722	0.930615	0.565475	0.652117
Q6XQN6	>sp|Q6XQN6|PNCB_HUMAN Nicotinate phosphoribosyltransferase OS=Homo sapiens GN=NAPRT1 PE=1 SV=2	-0.112932	-0.00737353	-0.0413002	104.75	115.58	113.536	-0.870064	-0.0649039	-0.386461	0.892354	0.998358	0.996811
Q6YHK3	>sp|Q6YHK3|CD109_HUMAN CD109 antigen OS=Homo sapiens GN=CD109 PE=1 SV=2	-0.0109426	-0.0340928	-0.0246808	16.9856	20.0334	16.0414	-0.0426072	-0.146504	-0.0968588	0.99844	1.00424	1.006
Q6YN16	>sp|Q6YN16|HSDL2_HUMAN Hydroxysteroid dehydrogenase-like protein 2 OS=Homo sapiens GN=HSDL2 PE=1 SV=1	-0.0894942	-0.0296384	0.00610759	350.163	357.803	331.995	-0.887839	-0.352942	0.0814166	0.888242	0.997048	1.00551
Q6YP21	>sp|Q6YP21|KAT3_HUMAN Kynurenine--oxoglutarate transaminase 3 OS=Homo sapiens GN=CCBL2 PE=1 SV=1	0.208458	-0.120844	0.0831148	39.577	41.9977	46.2007	1.15504	-0.721424	0.533707	0.816916	1.00987	0.988268
Q6ZMR3	>sp|Q6ZMR3|LDH6A_HUMAN L-lactate dehydrogenase A-like 6A OS=Homo sapiens GN=LDHAL6A PE=2 SV=1	0.184874	-0.0267731	-0.0827606	79.3685	94.4857	75.1619	1.31029	-0.219796	-0.656012	0.757515	1.00902	0.978643
Q6ZMW3	>sp|Q6ZMW3|EMAL6_HUMAN Echinoderm microtubule-associated protein-like 6 OS=Homo sapiens GN=EML6 PE=2 SV=2	0.163219	-0.0311124	0.234836	39.62	42.0474	46.3439	0.904744	-0.18583	1.51004	0.885434	1.00221	0.722513
Q6ZN30	>sp|Q6ZN30|BNC2_HUMAN Zinc finger protein basonuclin-2 OS=Homo sapiens GN=BNC2 PE=1 SV=1	0.101776	0.102016	0.44035	39.3272	41.862	45.9922	0.562503	0.608184	2.82192	0.942117	0.980661	0.0951117
Q6ZNC8	>sp|Q6ZNC8|MBOA1_HUMAN Lysophospholipid acyltransferase 1 OS=Homo sapiens GN=MBOAT1 PE=1 SV=1	-0.318645	-0.250826	-0.16625	84.0401	101.628	77.0066	-2.29951	-2.1128	-1.33119	0.269414	0.477207	0.807045
Q6ZNW4	>tr|Q6ZNW4|Q6ZNW4_HUMAN CDNA FLJ27022 fis, clone SLV06258 OS=Homo sapiens PE=2 SV=1	0.520062	0.0527675	-0.0571289	59.0798	66.3842	61.8446	3.34098	0.379674	-0.416884	0.0324484	0.999179	0.99665
Q6ZS17	>sp|Q6ZS17|FA65A_HUMAN Protein FAM65A OS=Homo sapiens GN=FAM65A PE=1 SV=1	-0.574096	-0.18865	-0.182363	71.6818	83.0217	70.3615	-3.93796	-1.4777	-1.406	0.00487097	0.816602	0.769726
Q6ZTZ0	>tr|Q6ZTZ0|Q6ZTZ0_HUMAN cDNA FLJ44107 fis, clone TESTI4044296 OS=Homo sapiens PE=2 SV=1	0.0541589	-0.100283	0.15938	37.9441	40.5331	43.4356	0.295137	-0.589708	0.995553	0.98681	0.983437	0.90605
Q6ZU15	>sp|Q6ZU15|SEP14_HUMAN Septin-14 OS=Homo sapiens GN=SEPT14 PE=1 SV=2	-0.107711	0.25017	-0.0856002	57.3674	64.9505	60.1161	-0.684986	1.78474	-0.617058	0.918884	0.645324	0.971543
Q6ZUJ7	>tr|Q6ZUJ7|Q6ZUJ7_HUMAN cDNA FLJ43649 fis, clone SYNOV4001326 OS=Homo sapiens PE=2 SV=1	0.229505	-0.0864175	0.0504702	39.0662	41.5417	45.3545	1.26528	-0.513515	0.321421	0.779372	0.982003	1.0081
Q6ZV73	>sp|Q6ZV73|FGD6_HUMAN FYVE, RhoGEF and PH domain-containing protein 6 OS=Homo sapiens GN=FGD6 PE=1 SV=2	0.0946	-0.594514	0.113111	58.6365	65.866	60.2744	0.606045	-4.26461	0.816302	0.935488	0.00158263	0.953758
Q6ZW64	>tr|Q6ZW64|Q6ZW64_HUMAN cDNA FLJ41552 fis, clone COLON2004478, highly similar to Protein Tro alpha1 H,myeloma OS=Homo sapiens PE=1 SV=1	0.700467	-0.513692	0.0942219	32.9964	35.9736	32.9251	3.61214	-2.86963	0.518865	0.0144007	0.10948	0.990824
Q709F0	>sp|Q709F0|ACD11_HUMAN Acyl-CoA dehydrogenase family member 11 OS=Homo sapiens GN=ACAD11 PE=1 SV=2	-0.0174644	-0.131263	-0.0352428	39.5786	41.9992	46.2089	-0.0968696	-0.783631	-0.226323	0.990507	0.991555	1.01273
Q70HW3	>sp|Q70HW3|SAMC_HUMAN S-adenosylmethionine mitochondrial carrier protein OS=Homo sapiens GN=SLC25A26 PE=2 SV=1	-0.0879257	0.0715619	-0.0928262	56.6709	69.3082	53.412	-0.556774	0.523587	-0.63557	0.942011	0.982029	0.975635
Q70V32	>tr|Q70V32|Q70V32_HUMAN ABO glycosyltransferase (Fragment) OS=Homo sapiens GN=ABO PE=4 SV=1	0.541664	-0.114166	-0.0386097	39.0017	41.484	45.2341	2.98444	-0.678004	-0.245595	0.0732181	0.993444	1.01434
Q71RB1	>tr|Q71RB1|Q71RB1_HUMAN PP7080 OS=Homo sapiens PE=4 SV=1	-0.0665957	0.321925	0.231945	36.4584	39.9303	42.457	-0.357455	1.88099	1.43406	0.975957	0.597471	0.761313
Q71U36	>sp|Q71U36|TBA1A_HUMAN Tubulin alpha-1A chain OS=Homo sapiens GN=TUBA1A PE=1 SV=1	0.0367387	0.114971	-0.0219425	2473.47	3210.09	2325.27	0.418111	1.70079	-0.397543	0.971788	0.698605	0.996523
Q71U45	>tr|Q71U45|Q71U45_HUMAN Cytochrome c oxidase VIIc OS=Homo sapiens PE=4 SV=1	-0.0749302	-0.0950622	-0.153324	90.0851	102.197	93.2915	-0.552429	-0.802303	-1.32793	0.944909	0.989583	0.801362
Q71UI9	>sp|Q71UI9|H2AV_HUMAN Histone H2A.V OS=Homo sapiens GN=H2AFV PE=1 SV=3	-0.121184	-0.0716921	-0.085082	132.113	153.167	130.832	-0.993717	-0.690361	-0.8401	0.86512	0.995469	0.942878
Q75RY1	>tr|Q75RY1|Q75RY1_HUMAN Growth differentiation factor 7 OS=Homo sapiens GN=gdf7 PE=2 SV=1	0.163798	-0.136041	-0.0037455	39.0509	41.528	45.2586	0.902867	-0.80828	-0.0238308	0.884232	0.989325	1.00733
Q75VX8	>sp|Q75VX8|GAREL_HUMAN GRB2-associated and regulator of MAPK protein-like OS=Homo sapiens GN=GAREML PE=2 SV=3	-0.0778831	-0.0607759	0.0677008	36.079	38.8361	40.552	-0.416302	-0.35091	0.41	0.973101	0.994526	0.997878
Q7KZF4	>sp|Q7KZF4|SND1_HUMAN Staphylococcal nuclease domain-containing protein 1 OS=Homo sapiens GN=SND1 PE=1 SV=1	0.13519	-0.0155789	-0.0256865	312.757	345.145	343.706	1.3188	-0.184184	-0.345576	0.75244	1.00274	1.0035
Q7L0Q8	>sp|Q7L0Q8|RHOU_HUMAN Rho-related GTP-binding protein RhoU OS=Homo sapiens GN=RHOU PE=1 SV=1	-0.049053	0.197353	0.168661	35.8343	39.2131	41.2016	-0.261525	1.14421	1.02878	0.992005	0.934108	0.904269
Q7L1Q6	>sp|Q7L1Q6|BZW1_HUMAN Basic leucine zipper and W2 domain-containing protein 1 OS=Homo sapiens GN=BZW1 PE=1 SV=1	-0.332441	0.245652	-0.0764119	114.835	131.924	126.098	-2.62714	2.25805	-0.744158	0.143773	0.375941	0.967853
Q7L2E3	>sp|Q7L2E3|DHX30_HUMAN Putative ATP-dependent RNA helicase DHX30 OS=Homo sapiens GN=DHX30 PE=1 SV=1	0.844312	3.17237	3.24416	39.2864	42.5131	47.2374	4.66518	19.0367	21.0388	0.000304628	0	0
Q7L576	>sp|Q7L576|CYFP1_HUMAN Cytoplasmic FMR1-interacting protein 1 OS=Homo sapiens GN=CYFIP1 PE=1 SV=1	0.0730285	-0.128989	-0.129922	55.7517	62.6841	58.7941	0.459577	-0.90746	-0.927588	0.964256	0.969059	0.925426
Q7L5N1	>sp|Q7L5N1|CSN6_HUMAN COP9 signalosome complex subunit 6 OS=Homo sapiens GN=COPS6 PE=1 SV=1	-0.0758684	0.203737	0.125003	50.8772	58.1227	53.2514	-0.462192	1.3909	0.854748	0.963883	0.830378	0.935748
Q7Z2K5	>tr|Q7Z2K5|Q7Z2K5_HUMAN Beta-globin (Fragment) OS=Homo sapiens GN=HBB PE=2 SV=1	0.119046	-0.205859	-0.138908	79.204	82.5062	74.847	0.84314	-1.6088	-1.09914	0.896198	0.744207	0.889807
Q7Z351	>tr|Q7Z351|Q7Z351_HUMAN Putative uncharacterized protein DKFZp686N02209 OS=Homo sapiens GN=DKFZp686N02209 PE=2 SV=1	-0.164019	0.385317	0.314402	54.1518	62.5194	57.0641	-1.02186	2.70797	2.21578	0.85794	0.155833	0.307384
Q7Z379	>tr|Q7Z379|Q7Z379_HUMAN Putative uncharacterized protein DKFZp686K04218 (Fragment) OS=Homo sapiens GN=DKFZp686K04218 PE=1 SV=1	0.372453	-0.122252	0.098823	31.4467	34.5067	33.2242	1.88358	-0.670684	0.546472	0.480824	0.989404	0.98748
Q7Z3B1	>sp|Q7Z3B1|NEGR1_HUMAN Neuronal growth regulator 1 OS=Homo sapiens GN=NEGR1 PE=1 SV=3	0.0280132	-0.225252	-0.0152795	16.4951	19.3096	14.1195	0.107435	-0.951659	-0.0563936	0.990021	0.970205	1.00908
Q7Z3D6	>sp|Q7Z3D6|CN159_HUMAN UPF0317 protein C14orf159, mitochondrial OS=Homo sapiens GN=C14orf159 PE=1 SV=2	-0.276519	-0.106221	-0.238046	36.3923	38.7707	41.1291	-1.48288	-0.612857	-1.45085	0.660178	0.983311	0.758416
Q7Z401	>sp|Q7Z401|MYCPP_HUMAN C-myc promoter-binding protein OS=Homo sapiens GN=DENND4A PE=1 SV=2	0.185334	-0.213493	-0.00220027	38.0347	40.6149	43.3013	1.01113	-1.25651	-0.0137247	0.861047	0.894187	1.00516
Q7Z406	>sp|Q7Z406|MYH14_HUMAN Myosin-14 OS=Homo sapiens GN=MYH14 PE=1 SV=2	0.191581	-0.12035	-0.0638554	275.894	305.044	298.164	1.83209	-1.38644	-0.8265	0.497521	0.831916	0.951475
Q7Z434	>sp|Q7Z434|MAVS_HUMAN Mitochondrial antiviral-signaling protein OS=Homo sapiens GN=MAVS PE=1 SV=2	-0.146152	0.128101	0.260254	55.6077	63.2174	57.562	-0.919219	0.904231	1.84111	0.88506	0.968175	0.529089
Q7Z4J2	>sp|Q7Z4J2|GL6D1_HUMAN Glycosyltransferase 6 domain-containing protein 1 OS=Homo sapiens GN=GLT6D1 PE=2 SV=1	-0.0687396	-0.0406725	0.0120389	39.2044	41.6777	45.6449	-0.379605	-0.242022	0.0768889	0.977033	1.01031	1.00619
Q7Z4W1	>sp|Q7Z4W1|DCXR_HUMAN L-xylulose reductase OS=Homo sapiens GN=DCXR PE=1 SV=2	-0.00272004	0.0106477	-0.0517256	356.777	313.93	362.806	-0.0272144	0.123425	-0.705742	0.998503	1.00051	0.970107
Q7Z5J4	>sp|Q7Z5J4|RAI1_HUMAN Retinoic acid-induced protein 1 OS=Homo sapiens GN=RAI1 PE=1 SV=2	-0.0249432	-0.169212	0.133248	36.8571	39.5473	41.3971	-0.134515	-0.98463	0.814506	0.988465	0.976064	0.955196
Q7Z5P4	>sp|Q7Z5P4|DHB13_HUMAN 17-beta-hydroxysteroid dehydrogenase 13 OS=Homo sapiens GN=HSD17B13 PE=2 SV=1	-0.128121	-0.0703216	0.082481	24.9894	28.1596	24.9474	-0.589116	-0.352689	0.399228	0.939917	0.996152	0.997766
Q7Z5R6	>sp|Q7Z5R6|AB1IP_HUMAN Amyloid beta A4 precursor protein-binding family B member 1-interacting protein OS=Homo sapiens GN=APBB1IP PE=1 SV=1	0.154966	0.0469663	0.291961	26.1241	33.0853	24.6217	0.725835	0.252967	1.40447	0.920735	1.00931	0.770359
Q7Z6G4	>tr|Q7Z6G4|Q7Z6G4_HUMAN HBA2 (Fragment) OS=Homo sapiens GN=HBA2 PE=3 SV=1	-0.0442309	-0.0762873	0.0676446	59.0126	66.2471	61.554	-0.284151	-0.548463	0.49262	0.990632	0.979589	0.994895
Q7Z6Z7	>sp|Q7Z6Z7|HUWE1_HUMAN E3 ubiquitin-protein ligase HUWE1 OS=Homo sapiens GN=HUWE1 PE=1 SV=3	0.0262112	0.152579	0.184577	51.5191	60.5017	55.8525	0.160273	1.05846	1.28872	0.987162	0.972022	0.814366
Q7Z7G0	>sp|Q7Z7G0|TARSH_HUMAN Target of Nesh-SH3 OS=Homo sapiens GN=ABI3BP PE=1 SV=1	0.21002	-0.0858198	0.231696	61.8736	68.3806	67.0412	1.37094	-0.624643	1.75013	0.734558	0.988917	0.582535
Q7Z7H5	>sp|Q7Z7H5|TMED4_HUMAN Transmembrane emp24 domain-containing protein 4 OS=Homo sapiens GN=TMED4 PE=1 SV=1	-0.0351041	0.0124958	0.0612425	65.95	81.2134	59.7824	-0.234313	0.0970849	0.440412	0.991151	0.999372	0.998725
Q7Z7M8	>sp|Q7Z7M8|B3GN8_HUMAN UDP-GlcNAc:betaGal beta-1,3-N-acetylglucosaminyltransferase 8 OS=Homo sapiens GN=B3GNT8 PE=1 SV=1	0.281602	-0.161243	0.0870272	39.1994	41.6608	45.4875	1.55457	-0.959316	0.554962	0.614763	0.966153	0.983957
Q7Z7M9	>sp|Q7Z7M9|GALT5_HUMAN Polypeptide N-acetylgalactosaminyltransferase 5 OS=Homo sapiens GN=GALNT5 PE=1 SV=1	0.336199	-0.201112	-0.0235456	39.214	41.6739	45.4693	1.85625	-1.19667	-0.150121	0.496247	0.908492	1.00873
Q86SX2	>tr|Q86SX2|Q86SX2_HUMAN Full-length cDNA clone CS0DL004YM19 of B cells (Ramos cell line) of Homo sapiens (human) (Fragment) OS=Homo sapiens PE=2 SV=1	0.43847	-0.108376	0.607751	97.3306	119.155	85.6024	3.30687	-0.963689	5.0834	0.0349514	0.964518	3.99561e-05
Q86T13	>sp|Q86T13|CLC14_HUMAN C-type lectin domain family 14 member A OS=Homo sapiens GN=CLEC14A PE=1 SV=1	0.317636	0.0927289	0.0819518	31.0544	34.8298	34.131	1.59816	0.510787	0.458819	0.606575	0.981742	0.997741
Q86TT1	>tr|Q86TT1|Q86TT1_HUMAN Full-length cDNA clone CS0DD006YL02 of Neuroblastoma of Homo sapiens (human) OS=Homo sapiens PE=2 SV=1	0.637668	-0.214343	0.15268	85.4529	109.149	78.3361	4.62513	-1.85053	1.23126	0.000355041	0.611668	0.829193
Q86TX2	>sp|Q86TX2|ACOT1_HUMAN Acyl-coenzyme A thioesterase 1 OS=Homo sapiens GN=ACOT1 PE=1 SV=1	0.0325648	-0.0572521	-0.0596376	802.283	975.149	765.919	0.351884	-0.787664	-0.952316	0.974928	0.99382	0.918592
Q86UE4	>sp|Q86UE4|LYRIC_HUMAN Protein LYRIC OS=Homo sapiens GN=MTDH PE=1 SV=2	0.194843	-0.00317968	-0.052041	53.3218	60.7501	54.67	1.20696	-0.0220938	-0.359971	0.817085	0.998374	1.00261
Q86UP2	>sp|Q86UP2|KTN1_HUMAN Kinectin OS=Homo sapiens GN=KTN1 PE=1 SV=1	0.0310674	-0.0742121	-0.003695	368.206	404.409	400.893	0.310129	-0.90463	-0.0516896	0.982242	0.968696	1.0081
Q86UU1	>sp|Q86UU1|PHLB1_HUMAN Pleckstrin homology-like domain family B member 1 OS=Homo sapiens GN=PHLDB1 PE=1 SV=1	0.258369	-0.0316517	-0.0104812	286.434	323.136	302.119	2.48606	-0.369153	-0.136163	0.190222	0.994805	1.00965
Q86UU1-2	>sp|Q86UU1-2|PHLB1_HUMAN Isoform 2 of Pleckstrin homology-like domain family B member 1 OS=Homo sapiens GN=PHLDB1	0.143501	0.0982559	0.312137	39.3318	41.8637	45.9955	0.793184	0.585779	2.00036	0.906172	0.983698	0.439959
Q86UX2	>sp|Q86UX2|ITIH5_HUMAN Inter-alpha-trypsin inhibitor heavy chain H5 OS=Homo sapiens GN=ITIH5 PE=2 SV=2	0.505328	-0.0352977	0.0901579	30.3747	33.6046	32.3219	2.5197	-0.191419	0.492274	0.179668	1.00253	0.993945
Q86VB7	>sp|Q86VB7|C163A_HUMAN Scavenger receptor cysteine-rich type 1 protein M130 OS=Homo sapiens GN=CD163 PE=1 SV=2	0.00406997	0.118027	0.101437	254.787	282.114	278.202	0.0382451	1.33628	1.28725	0.998552	0.860472	0.815058
Q86VE0	>sp|Q86VE0|MYPOP_HUMAN Myb-related transcription factor, partner of profilin OS=Homo sapiens GN=MYPOP PE=2 SV=2	-0.0275218	-0.132121	-0.125418	70.7341	82.2322	69.4691	-0.188067	-1.03126	-0.961758	0.987906	0.979559	0.917218
Q86VP6	>sp|Q86VP6|CAND1_HUMAN Cullin-associated NEDD8-dissociated protein 1 OS=Homo sapiens GN=CAND1 PE=1 SV=2	-0.0300008	0.0173119	0.0301531	653.194	717.765	680.052	-0.319259	0.230298	0.471689	0.982385	1.00787	0.997148
Q86VR2	>sp|Q86VR2|F134C_HUMAN Protein FAM134C OS=Homo sapiens GN=FAM134C PE=1 SV=1	0.307442	-0.286446	0.148113	26.6352	29.8282	25.3076	1.45183	-1.47392	0.72174	0.679975	0.818512	0.969111
Q86VS8	>sp|Q86VS8|HOOK3_HUMAN Protein Hook homolog 3 OS=Homo sapiens GN=HOOK3 PE=1 SV=2	-0.553369	0.413447	-0.182872	28.9068	32.306	31.6967	-2.70382	2.20371	-0.989549	0.125991	0.405646	0.906758
Q86VZ9	>tr|Q86VZ9|Q86VZ9_HUMAN AngRem52 OS=Homo sapiens PE=2 SV=1	0.185335	0.14016	0.0540008	38.5786	41.2935	44.9276	1.01676	0.830745	0.342455	0.857629	0.978561	1.00439
Q86W25	>sp|Q86W25|NAL13_HUMAN NACHT, LRR and PYD domains-containing protein 13 OS=Homo sapiens GN=NLRP13 PE=2 SV=2	0.0993898	-0.156708	0.0786513	17.6867	20.5949	15.8471	0.393344	-0.682029	0.306864	0.976634	0.995058	1.01093
Q86WA6	>sp|Q86WA6|BPHL_HUMAN Valacyclovir hydrolase OS=Homo sapiens GN=BPHL PE=1 SV=1	-0.0460547	-0.00690199	-0.147982	61.3741	68.7549	68.8091	-0.299921	-0.0503427	-1.13021	0.986932	0.995539	0.881492
Q86X76	>sp|Q86X76|NIT1_HUMAN Nitrilase homolog 1 OS=Homo sapiens GN=NIT1 PE=1 SV=2	0.0852969	0.0454844	0.0356127	135.258	158.618	132.666	0.703381	0.44262	0.353464	0.919059	0.990613	1.00292
Q86X83	>sp|Q86X83|COMD2_HUMAN COMM domain-containing protein 2 OS=Homo sapiens GN=COMMD2 PE=1 SV=2	-0.093962	0.179224	0.172571	35.5411	38.9383	40.7286	-0.499248	1.03598	1.04716	0.957085	0.977756	0.907278
Q86XC4	>tr|Q86XC4|Q86XC4_HUMAN Sorting nexin 13 OS=Homo sapiens GN=SNX13 PE=2 SV=1	0.0199312	-0.00513443	0.113248	79.8592	95.0096	75.6495	0.141432	-0.0422347	0.9001	0.988877	0.996575	0.92839
Q86XE0	>sp|Q86XE0|SNX32_HUMAN Sorting nexin-32 OS=Homo sapiens GN=SNX32 PE=2 SV=1	-0.104527	0.403204	0.791178	59.1825	69.6731	35.4587	-0.672037	2.95605	4.50767	0.92186	0.0935221	0.000535868
Q86Y46	>sp|Q86Y46|K2C73_HUMAN Keratin, type II cytoskeletal 73 OS=Homo sapiens GN=KRT73 PE=1 SV=1	0.168934	-0.265851	0.135427	37.231	39.8874	41.7026	0.913964	-1.55264	0.830575	0.885408	0.766032	0.948899
Q86Y82	>sp|Q86Y82|STX12_HUMAN Syntaxin-12 OS=Homo sapiens GN=STX12 PE=1 SV=1	-0.0106217	-0.0906807	-0.00933792	160.535	176.259	174.953	-0.0914368	-0.910031	-0.102312	0.992892	0.9698	1.0073
Q86YQ4	>tr|Q86YQ4|Q86YQ4_HUMAN Alpha-1 globin (Fragment) OS=Homo sapiens GN=HBA1 PE=3 SV=1	-0.180006	-0.0704146	-0.0486664	153.279	162.837	145.768	-1.53073	-0.690582	-0.499993	0.630783	0.996041	0.995304
Q8IUC4	>sp|Q8IUC4|RHPN2_HUMAN Rhophilin-2 OS=Homo sapiens GN=RHPN2 PE=1 SV=1	-0.334505	0.204322	-0.00796697	58.6773	65.9784	61.2138	-2.14397	1.46664	-0.0578809	0.346827	0.815961	1.01008
Q8IUZ5	>sp|Q8IUZ5|AT2L2_HUMAN 5-phosphohydroxy-L-lysine phospho-lyase OS=Homo sapiens GN=PHYKPL PE=1 SV=1	0.373272	-0.135627	-0.0222742	34.6146	37.4854	37.9263	1.96214	-0.771256	-0.130861	0.440107	0.995763	1.01005
Q8IV08	>sp|Q8IV08|PLD3_HUMAN Phospholipase D3 OS=Homo sapiens GN=PLD3 PE=1 SV=1	-0.473959	0.581295	0.388577	12.2614	16.6328	12.7373	-1.59027	2.29142	1.36454	0.602307	0.361233	0.787588
Q8IW45	>sp|Q8IW45|NNRD_HUMAN ATP-dependent (S)-NAD(P)H-hydrate dehydratase OS=Homo sapiens GN=CARKD PE=1 SV=1	-0.020679	0.144604	0.0322646	19.5483	24.0748	20.2457	-0.0856069	0.675852	0.141504	0.993367	0.99366	1.00921
Q8IWA5	>sp|Q8IWA5|CTL2_HUMAN Choline transporter-like protein 2 OS=Homo sapiens GN=SLC44A2 PE=1 SV=3	0.00158374	-0.0760001	-0.0688226	92.3416	101.591	100.232	0.0116379	-0.640095	-0.61338	0.999568	0.988758	0.971489
Q8IWB7	>sp|Q8IWB7|WDFY1_HUMAN WD repeat and FYVE domain-containing protein 1 OS=Homo sapiens GN=WDFY1 PE=1 SV=1	0.0425836	0.0737268	0.135555	37.7716	40.5656	43.5943	0.231625	0.433693	0.848117	0.991147	0.995298	0.9398
Q8IWE2	>sp|Q8IWE2|NXP20_HUMAN Protein NOXP20 OS=Homo sapiens GN=FAM114A1 PE=1 SV=2	0.178412	0.0235018	0.0776191	36.1785	39.1181	41.0375	0.954399	0.136117	0.4726	0.879759	1.00061	0.997448
Q8IWE4	>sp|Q8IWE4|DCNL3_HUMAN DCN1-like protein 3 OS=Homo sapiens GN=DCUN1D3 PE=1 SV=1	0.409053	0.216117	0.275847	88.1323	76.693	79.4613	2.99505	1.6435	2.2377	0.0722893	0.722684	0.299224
Q8IWW8	>sp|Q8IWW8|HOT_HUMAN Hydroxyacid-oxoacid transhydrogenase, mitochondrial OS=Homo sapiens GN=ADHFE1 PE=1 SV=1	0.0840444	-0.0595222	-0.337392	59.2965	66.5791	62.2136	0.54052	-0.428766	-2.46834	0.949107	0.996257	0.203698
Q8IX05	>sp|Q8IX05|CD302_HUMAN CD302 antigen OS=Homo sapiens GN=CD302 PE=1 SV=1	0.0290521	0.0290071	0.0970256	22.4364	26.2144	22.6851	0.127499	0.140889	0.449078	0.989986	1.00159	0.999454
Q8IXB3	>sp|Q8IXB3|TUSC5_HUMAN Tumor suppressor candidate 5 OS=Homo sapiens GN=TUSC5 PE=2 SV=2	-0.151074	0.117545	0.14078	206.589	353.856	268.849	-1.37082	1.39667	1.76881	0.733384	0.826858	0.571757
Q8IXJ6	>sp|Q8IXJ6|SIR2_HUMAN NAD-dependent protein deacetylase sirtuin-2 OS=Homo sapiens GN=SIRT2 PE=1 SV=2	-0.202744	-0.161131	-0.0791417	37.9253	40.4057	43.2004	-1.10506	-0.946245	-0.493147	0.840734	0.968742	0.995642
Q8IY92	>sp|Q8IY92|SLX4_HUMAN Structure-specific endonuclease subunit SLX4 OS=Homo sapiens GN=SLX4 PE=1 SV=3	-0.483156	-0.568145	-0.264643	39.9732	42.2783	46.661	-2.68778	-3.40133	-1.70689	0.128228	0.0278937	0.610782
Q8IYF3	>sp|Q8IYF3|TEX11_HUMAN Testis-expressed sequence 11 protein OS=Homo sapiens GN=TEX11 PE=1 SV=3	0.424793	-0.073065	-0.0481131	71.8325	83.4226	70.7804	2.91564	-0.57334	-0.371878	0.0858773	0.980985	1.00141
Q8IYI6	>sp|Q8IYI6|EXOC8_HUMAN Exocyst complex component 8 OS=Homo sapiens GN=EXOC8 PE=1 SV=2	0.10377	0.171395	0.129395	55.4329	57.2015	55.9499	0.651749	1.16262	0.904122	0.922866	0.927882	0.926946
Q8IYT4	>sp|Q8IYT4|KATL2_HUMAN Katanin p60 ATPase-containing subunit A-like 2 OS=Homo sapiens GN=KATNAL2 PE=2 SV=3	0.179504	0.178148	0.0864269	71.7645	83.4065	70.7511	1.23161	1.39783	0.667897	0.799228	0.826863	0.974292
Q8IYU8	>sp|Q8IYU8|MICU2_HUMAN Calcium uptake protein 2, mitochondrial OS=Homo sapiens GN=MICU2 PE=1 SV=2	0.125761	0.443318	0.335782	31.3543	36.485	36.6862	0.635188	2.49169	1.94307	0.929478	0.247085	0.467088
Q8IZ83	>sp|Q8IZ83|A16A1_HUMAN Aldehyde dehydrogenase family 16 member A1 OS=Homo sapiens GN=ALDH16A1 PE=1 SV=2	-0.231181	-0.021034	0.121086	52.4388	59.0574	52.6367	-1.42369	-0.144518	0.823756	0.697915	1.00313	0.954167
Q8N0U8	>sp|Q8N0U8|VKORL_HUMAN Vitamin K epoxide reductase complex subunit 1-like protein 1 OS=Homo sapiens GN=VKORC1L1 PE=1 SV=2	0.040312	-0.00343119	-0.0281342	148.776	211.357	180.16	0.340213	-0.0361931	-0.311357	0.976203	0.998935	1.00979
Q8N126	>sp|Q8N126|CADM3_HUMAN Cell adhesion molecule 3 OS=Homo sapiens GN=CADM3 PE=1 SV=1	0.442849	0.133962	-0.00751319	21.8685	26.3729	22.8715	1.92321	0.652427	-0.0349089	0.454612	0.993474	1.00874
Q8N159	>sp|Q8N159|NAGS_HUMAN N-acetylglutamate synthase, mitochondrial OS=Homo sapiens GN=NAGS PE=1 SV=1	0.182756	-0.167316	0.127588	18.8742	21.8622	17.0461	0.744357	-0.748408	0.515509	0.921483	1.00649	0.989191
Q8N163	>sp|Q8N163|CCAR2_HUMAN Cell cycle and apoptosis regulator protein 2 OS=Homo sapiens GN=CCAR2 PE=1 SV=2	-0.0827554	0.0289597	0.083303	34.0567	37.2626	37.9332	-0.432301	0.164259	0.489445	0.966884	1.00519	0.991797
Q8N183	>sp|Q8N183|MIMIT_HUMAN Mimitin, mitochondrial OS=Homo sapiens GN=NDUFAF2 PE=1 SV=1	-0.185664	0.0364542	-0.0150634	24.631	28.0599	24.9059	-0.848466	0.182542	-0.0728535	0.897172	1.00375	1.00508
Q8N1G4	>sp|Q8N1G4|LRC47_HUMAN Leucine-rich repeat-containing protein 47 OS=Homo sapiens GN=LRRC47 PE=1 SV=1	-0.0356145	-0.114609	-0.112816	138.249	173.165	169.413	-0.295492	-1.14434	-1.22245	0.986997	0.935374	0.833759
Q8N335	>sp|Q8N335|GPD1L_HUMAN Glycerol-3-phosphate dehydrogenase 1-like protein OS=Homo sapiens GN=GPD1L PE=1 SV=1	0.00656394	-0.0831203	0.000582271	214.813	238.984	229.166	0.0598617	-0.904721	0.0069702	1.00036	0.969652	1.00247
Q8N357	>sp|Q8N357|S35F6_HUMAN Solute carrier family 35 member F6 OS=Homo sapiens GN=SLC35F6 PE=1 SV=1	0.0802862	-0.0385147	-0.116342	42.1256	49.1522	41.759	0.45562	-0.245588	-0.713962	0.963044	1.01006	0.969724
Q8N3D4	>sp|Q8N3D4|EH1L1_HUMAN EH domain-binding protein 1-like protein 1 OS=Homo sapiens GN=EHBP1L1 PE=1 SV=2	0.610869	-0.261581	-0.206334	13.7847	16.3346	12.3803	2.16207	-1.02245	-0.714664	0.334479	0.973049	0.970509
Q8N3F0	>sp|Q8N3F0|MTURN_HUMAN Maturin OS=Homo sapiens GN=MTURN PE=2 SV=2	0.407236	-0.397482	-0.603433	19.4134	22.4334	20.4362	1.67936	-1.79902	-2.6583	0.565887	0.632398	0.131133
Q8N573	>sp|Q8N573|OXR1_HUMAN Oxidation resistance protein 1 OS=Homo sapiens GN=OXR1 PE=1 SV=2	0.594563	1.37791	1.63105	29.4975	38.2894	39.6279	2.92924	7.90752	9.77525	0.0848055	7.01957e-13	0
Q8N5K1	>sp|Q8N5K1|CISD2_HUMAN CDGSH iron-sulfur domain-containing protein 2 OS=Homo sapiens GN=CISD2 PE=1 SV=1	-0.0573034	-0.040733	-0.0824795	49.7446	56.8635	50.6007	-0.346257	-0.275646	-0.551448	0.977283	1.00491	0.985927
Q8N5M9	>sp|Q8N5M9|JAGN1_HUMAN Protein jagunal homolog 1 OS=Homo sapiens GN=JAGN1 PE=1 SV=1	0.206643	0.00891223	0.101701	24.7437	28.3942	25.3204	0.946005	0.0448639	0.495698	0.88213	0.995712	0.994773
Q8N7Q2	>sp|Q8N7Q2|CEAS1_HUMAN Putative uncharacterized protein CELF2-AS1 OS=Homo sapiens GN=CELF2-AS1 PE=5 SV=2	0.206592	-0.0981848	0.00144377	39.528	41.954	46.1342	1.14416	-0.585891	0.00926494	0.820294	0.984298	1.00233
Q8N8N7	>sp|Q8N8N7|PTGR2_HUMAN Prostaglandin reductase 2 OS=Homo sapiens GN=PTGR2 PE=1 SV=1	0.249857	0.100884	0.17545	36.6689	39.694	42.0401	1.34375	0.587964	1.07996	0.749965	0.984039	0.89644
Q8N8S7	>sp|Q8N8S7|ENAH_HUMAN Protein enabled homolog OS=Homo sapiens GN=ENAH PE=1 SV=2	0.417981	-0.597092	-0.335529	81.7556	99.1622	74.187	2.99033	-4.98644	-2.64513	0.072609	6.944e-05	0.133528
Q8N9S9	>sp|Q8N9S9|SNX31_HUMAN Sorting nexin-31 OS=Homo sapiens GN=SNX31 PE=2 SV=3	0.116797	0.130673	0.100675	36.3532	39.4918	41.686	0.625952	0.759918	0.617332	0.931133	1.00432	0.971958
Q8NBN7	>sp|Q8NBN7|RDH13_HUMAN Retinol dehydrogenase 13 OS=Homo sapiens GN=RDH13 PE=1 SV=2	-0.00197912	-0.105073	-0.0019664	81.3406	92.5322	84.1812	-0.0142551	-0.856187	-0.0163353	0.999162	0.973985	1.00779
Q8NBQ5	>sp|Q8NBQ5|DHB11_HUMAN Estradiol 17-beta-dehydrogenase 11 OS=Homo sapiens GN=HSD17B11 PE=1 SV=3	-0.0776767	0.0430928	-0.0794022	135.134	157.306	139.289	-0.640656	0.418306	-0.802373	0.926637	0.9945	0.958241
Q8NBS9	>sp|Q8NBS9|TXND5_HUMAN Thioredoxin domain-containing protein 5 OS=Homo sapiens GN=TXNDC5 PE=1 SV=2	0.033257	0.0265792	-0.0526656	788.708	934.524	765.849	0.358918	0.364139	-0.840973	0.976706	0.997093	0.942662
Q8NBX0	>sp|Q8NBX0|SCPDL_HUMAN Saccharopine dehydrogenase-like oxidoreductase OS=Homo sapiens GN=SCCPDH PE=1 SV=1	0.0309607	-0.0724872	-0.170743	99.8837	118.886	97.031	0.235147	-0.644081	-1.50224	0.99189	0.992578	0.725113
Q8NC51	>sp|Q8NC51|PAIRB_HUMAN Plasminogen activator inhibitor 1 RNA-binding protein OS=Homo sapiens GN=SERBP1 PE=1 SV=2	-0.405456	-0.018522	-0.0775321	93.3179	102.46	99.0657	-3.02042	-0.156462	-0.687805	0.0680109	1.00349	0.967242
Q8NC60	>sp|Q8NC60|NOA1_HUMAN Nitric oxide-associated protein 1 OS=Homo sapiens GN=NOA1 PE=1 SV=2	-0.403863	0.0191018	0.262394	37.9396	40.2374	43.0037	-2.2015	0.111976	1.63168	0.312756	0.999818	0.653124
Q8NC96	>sp|Q8NC96|NECP1_HUMAN Adaptin ear-binding coat-associated protein 1 OS=Homo sapiens GN=NECAP1 PE=1 SV=2	0.0478359	0.0520047	-0.00780618	39.6054	42.0663	46.3799	0.265058	0.310675	-0.0502126	0.993315	1.00089	1.00577
Q8NCW5	>sp|Q8NCW5|NNRE_HUMAN NAD(P)H-hydrate epimerase OS=Homo sapiens GN=APOA1BP PE=1 SV=2	-0.0992297	0.070394	-0.0252142	81.3188	92.4587	85.6825	-0.708868	0.573442	-0.210979	0.922947	0.981583	1.01376
Q8NDB2	>sp|Q8NDB2|BANK1_HUMAN B-cell scaffold protein with ankyrin repeats OS=Homo sapiens GN=BANK1 PE=1 SV=3	0.129265	-0.0680562	-0.118218	86.9392	108.123	74.5919	0.942459	-0.585669	-0.934091	0.882006	0.983098	0.922732
Q8NDH2	>sp|Q8NDH2|CC168_HUMAN Coiled-coil domain-containing protein 168 OS=Homo sapiens GN=CCDC168 PE=2 SV=2	-0.118776	-0.0367616	-0.271873	22.708	26.0304	24.5516	-0.524337	-0.177988	-1.30609	0.949736	1.00397	0.809447
Q8NDH3	>sp|Q8NDH3|PEPL1_HUMAN Probable aminopeptidase NPEPL1 OS=Homo sapiens GN=NPEPL1 PE=1 SV=3	-0.0635162	0.168335	0.111005	68.9211	80.0887	75.6916	-0.430169	1.30109	0.882478	0.966766	0.870993	0.930453
Q8NDX5	>sp|Q8NDX5|PHC3_HUMAN Polyhomeotic-like protein 3 OS=Homo sapiens GN=PHC3 PE=1 SV=1	-0.148204	-0.293085	-0.0342093	35.2221	37.9805	38.0315	-0.784584	-1.6761	-0.201233	0.908703	0.716789	1.01418
Q8NFH8	>sp|Q8NFH8|REPS2_HUMAN RalBP1-associated Eps domain-containing protein 2 OS=Homo sapiens GN=REPS2 PE=1 SV=2	0.293402	0.339364	0.0026523	28.6105	33.8555	32.6869	1.42738	1.84636	0.014557	0.695751	0.607649	1.00535
Q8NHQ9	>sp|Q8NHQ9|DDX55_HUMAN ATP-dependent RNA helicase DDX55 OS=Homo sapiens GN=DDX55 PE=1 SV=3	0.329891	-0.329256	-0.131115	39.6078	42.0252	46.1773	1.8285	-1.96616	-0.841744	0.498388	0.55906	0.94352
Q8NHW5	>sp|Q8NHW5|RLA0L_HUMAN 60S acidic ribosomal protein P0-like OS=Homo sapiens GN=RPLP0P6 PE=5 SV=1	-0.162122	0.0479326	0.0550477	280.463	324.493	277.18	-1.55488	0.55953	0.69782	0.615717	0.982881	0.971809
Q8NI36	>sp|Q8NI36|WDR36_HUMAN WD repeat-containing protein 36 OS=Homo sapiens GN=WDR36 PE=1 SV=1	0.108963	-0.448233	-0.517758	58.6293	65.8721	61.2173	0.698048	-3.21541	-3.76166	0.920964	0.0467939	0.00833752
Q8NI60	>sp|Q8NI60|ADCK3_HUMAN Chaperone activity of bc1 complex-like, mitochondrial OS=Homo sapiens GN=ADCK3 PE=1 SV=1	-0.508699	-0.121296	-0.163338	39.0485	41.2068	44.9092	-2.80429	-0.718294	-1.03565	0.106753	1.00853	0.908379
Q8TAA3	>sp|Q8TAA3|PSA7L_HUMAN Proteasome subunit alpha type-7-like OS=Homo sapiens GN=PSMA8 PE=1 SV=3	-0.0377765	-0.0398977	-0.0892734	175.431	199.379	179.724	-0.33137	-0.414352	-0.987161	0.976854	0.995667	0.904681
Q8TAT6	>sp|Q8TAT6|NPL4_HUMAN Nuclear protein localization protein 4 homolog OS=Homo sapiens GN=NPLOC4 PE=1 SV=3	0.0114189	-0.0602142	-0.058482	72.9189	81.4659	77.4261	0.0786502	-0.468369	-0.469334	0.993902	0.986535	0.997148
Q8TBX8	>sp|Q8TBX8|PI42C_HUMAN Phosphatidylinositol 5-phosphate 4-kinase type-2 gamma OS=Homo sapiens GN=PIP4K2C PE=1 SV=3	-0.064139	0.0339046	-0.0315125	12.2204	15.2172	11.538	-0.214923	0.128197	-0.105482	0.990696	1.00195	1.00827
Q8TC07-2	>sp|Q8TC07-2|TBC15_HUMAN Isoform 2 of TBC1 domain family member 15 OS=Homo sapiens GN=TBC1D15	0.266853	-0.175719	0.0148614	44.2957	51.1907	41.9797	1.54378	-1.13938	0.0914177	0.622666	0.938608	1.00655
Q8TCE6	>sp|Q8TCE6|FA45A_HUMAN Protein FAM45A OS=Homo sapiens GN=FAM45A PE=2 SV=1	0.140463	0.0110081	0.118654	39.4894	41.9523	46.1633	0.777593	0.0656864	0.761639	0.911685	0.999033	0.969862
Q8TCE6-2	>sp|Q8TCE6-2|FA45A_HUMAN Isoform 2 of Protein FAM45A OS=Homo sapiens GN=FAM45A	0.0498072	0.264004	0.122671	39.5705	42.1144	46.4717	0.27589	1.57792	0.789764	0.989665	0.744323	0.962889
Q8TCJ2	>sp|Q8TCJ2|STT3B_HUMAN Dolichyl-diphosphooligosaccharide--protein glycosyltransferase subunit STT3B OS=Homo sapiens GN=STT3B PE=1 SV=1	-0.11674	-0.0765671	-0.016109	71.3187	76.6419	79.9647	-0.799526	-0.582122	-0.13102	0.907283	0.980744	1.01039
Q8TD55	>sp|Q8TD55|PKHO2_HUMAN Pleckstrin homology domain-containing family O member 2 OS=Homo sapiens GN=PLEKHO2 PE=2 SV=1	0.124122	-0.0390488	0.0119721	154.865	176.769	158.857	1.05782	-0.3922	0.12684	0.849276	1.00221	1.01076
Q8TDD2	>sp|Q8TDD2|SP7_HUMAN Transcription factor Sp7 OS=Homo sapiens GN=SP7 PE=1 SV=1	-0.109157	-0.242101	-0.184363	38.6045	41.1278	44.5923	-0.599142	-1.43251	-1.16525	0.937943	0.81535	0.863174
Q8TDM5	>sp|Q8TDM5|SACA4_HUMAN Sperm acrosome membrane-associated protein 4 OS=Homo sapiens GN=SPACA4 PE=1 SV=1	0.0438207	-0.0638761	-0.17818	37.9599	40.5473	43.9283	0.238821	-0.375675	-1.11863	0.991986	0.995058	0.886764
Q8TDM6	>sp|Q8TDM6|DLG5_HUMAN Disks large homolog 5 OS=Homo sapiens GN=DLG5 PE=1 SV=4	-0.139101	0.245958	0.238606	58.8397	66.3149	61.6635	-0.892474	1.76901	1.73897	0.886775	0.65817	0.591236
Q8TDX6	>sp|Q8TDX6|CGAT1_HUMAN Chondroitin sulfate N-acetylgalactosaminyltransferase 1 OS=Homo sapiens GN=CSGALNACT1 PE=1 SV=2	-0.612723	-0.247285	0.34687	39.6285	41.8209	45.7139	-3.39712	-1.47362	2.21686	0.0269109	0.816978	0.308033
Q8TDX7	>sp|Q8TDX7|NEK7_HUMAN Serine/threonine-protein kinase Nek7 OS=Homo sapiens GN=NEK7 PE=1 SV=1	-0.0261722	0.0226023	-0.117929	62.9485	69.6817	69.9442	-0.171978	0.165715	-0.906941	0.988056	1.00534	0.927127
Q8TDZ2	>sp|Q8TDZ2|MICA1_HUMAN Protein-methionine sulfoxide oxidase MICAL1 OS=Homo sapiens GN=MICAL1 PE=1 SV=2	0.0470321	0.0210828	0.0310946	33.3624	36.6141	36.891	0.243532	0.118678	0.180392	0.994187	1.00047	1.01074
Q8TEP9	>tr|Q8TEP9|Q8TEP9_HUMAN FLJ00144 protein (Fragment) OS=Homo sapiens GN=FLJ00144 PE=2 SV=1	0.0399799	-0.0915079	0.026583	35.5813	38.3789	39.639	0.212395	-0.525672	0.159338	0.990555	0.981689	1.01016
Q8TEU7	>sp|Q8TEU7|RPGF6_HUMAN Rap guanine nucleotide exchange factor 6 OS=Homo sapiens GN=RAPGEF6 PE=1 SV=2	0.00447293	-0.23009	-0.221751	38.5998	41.1236	44.6744	0.0244556	-1.36139	-1.40272	0.997742	0.844166	0.769744
Q8TEY5	>sp|Q8TEY5|CR3L4_HUMAN Cyclic AMP-responsive element-binding protein 3-like protein 4 OS=Homo sapiens GN=CREB3L4 PE=1 SV=1	-0.475534	-0.370792	-0.457809	107.239	139.238	89.0618	-3.68757	-3.46714	-3.89148	0.0114215	0.0226762	0.00562458
Q8WTS1	>sp|Q8WTS1|ABHD5_HUMAN 1-acylglycerol-3-phosphate O-acyltransferase ABHD5 OS=Homo sapiens GN=ABHD5 PE=1 SV=1	0.0695157	-0.0590318	-0.305347	286.011	341.085	281.025	0.668611	-0.69624	-3.8862	0.920876	0.996514	0.00561463
Q8WUM4	>sp|Q8WUM4|PDC6I_HUMAN Programmed cell death 6-interacting protein OS=Homo sapiens GN=PDCD6IP PE=1 SV=1	0.079342	0.0689719	-0.0170581	555.874	639.687	551.34	0.831191	0.904027	-0.256298	0.896003	0.966305	1.0109
Q8WUT4	>sp|Q8WUT4|LRRN4_HUMAN Leucine-rich repeat neuronal protein 4 OS=Homo sapiens GN=LRRN4 PE=1 SV=3	-0.168418	-0.159083	-0.0947621	38.6222	41.1001	44.5284	-0.924532	-0.941029	-0.598553	0.880965	0.9682	0.970786
Q8WUY1	>sp|Q8WUY1|THEM6_HUMAN Protein THEM6 OS=Homo sapiens GN=THEM6 PE=1 SV=2	-0.163157	0.0221672	-0.0755826	53.2016	59.5827	55.4258	-1.01005	0.152843	-0.525956	0.861475	1.0053	0.988195
Q8WVM8	>sp|Q8WVM8|SCFD1_HUMAN Sec1 family domain-containing protein 1 OS=Homo sapiens GN=SCFD1 PE=1 SV=4	0.0622155	0.0104133	-0.133126	44.2654	51.2253	46.3682	0.359758	0.06754	-0.856224	0.978654	0.999254	0.935683
Q8WWA0	>sp|Q8WWA0|ITLN1_HUMAN Intelectin-1 OS=Homo sapiens GN=ITLN1 PE=1 SV=1	-0.0661398	0.149812	0.0561009	142.352	166.614	144.509	-0.552616	1.47919	0.574565	0.945349	0.822399	0.976696
Q8WWM9	>sp|Q8WWM9|CYGB_HUMAN Cytoglobin OS=Homo sapiens GN=CYGB PE=1 SV=1	0.0516986	-0.209839	0.0041187	38.842	41.3409	44.7678	0.28431	-1.24435	0.0260778	0.991544	0.901784	1.00636
Q8WX92	>sp|Q8WX92|NELFB_HUMAN Negative elongation factor B OS=Homo sapiens GN=NELFB PE=1 SV=1	0.139202	-0.187466	-0.251957	18.8715	21.8594	18.69	0.566914	-0.838494	-1.06378	0.944384	0.977985	0.901451
Q8WXE1	>sp|Q8WXE1|ATRIP_HUMAN ATR-interacting protein OS=Homo sapiens GN=ATRIP PE=1 SV=1	0.121976	-0.246346	-0.0245091	39.6756	42.0856	46.2867	0.676473	-1.47196	-0.157511	0.922398	0.817575	1.01035
Q8WZA0	>sp|Q8WZA0|LZIC_HUMAN Protein LZIC OS=Homo sapiens GN=LZIC PE=1 SV=1	-0.114166	-0.143605	0.0807347	37.5388	40.1665	42.6344	-0.619813	-0.841191	0.500099	0.930637	0.985433	0.995861
Q92485	>sp|Q92485|ASM3B_HUMAN Acid sphingomyelinase-like phosphodiesterase 3b OS=Homo sapiens GN=SMPDL3B PE=2 SV=2	-0.0263127	-0.0285072	-0.0654538	31.7654	34.9496	34.6191	-0.133705	-0.157264	-0.368847	0.98779	1.00422	1.00281
Q92499	>sp|Q92499|DDX1_HUMAN ATP-dependent RNA helicase DDX1 OS=Homo sapiens GN=DDX1 PE=1 SV=2	0.0124111	0.000605437	0.1083	110.99	124.203	116.707	0.097035	0.00545768	1.02418	0.990815	0.997749	0.90503
Q92504	>sp|Q92504|S39A7_HUMAN Zinc transporter SLC39A7 OS=Homo sapiens GN=SLC39A7 PE=1 SV=2	0.00333975	-0.0965394	-0.171081	33.3693	36.3238	37.0987	0.0172151	-0.541564	-0.995056	0.999331	0.981302	0.904571
Q92522	>sp|Q92522|H1X_HUMAN Histone H1x OS=Homo sapiens GN=H1FX PE=1 SV=1	-0.286509	-0.0717319	-0.0995259	113.768	134.659	108.69	-2.25843	-0.663695	-0.915697	0.286426	0.992424	0.927333
Q92556	>sp|Q92556|ELMO1_HUMAN Engulfment and cell motility protein 1 OS=Homo sapiens GN=ELMO1 PE=1 SV=2	-0.289997	0.185683	0.0771521	37.6681	40.4033	43.3014	-1.57639	1.0904	0.481254	0.606933	0.963563	0.996351
Q92569	>sp|Q92569|P55G_HUMAN Phosphatidylinositol 3-kinase regulatory subunit gamma OS=Homo sapiens GN=PIK3R3 PE=1 SV=2	-0.12399	0.18759	0.181881	38.8318	41.5281	45.3644	-0.682104	1.11455	1.15843	0.919386	0.955042	0.863958
Q92575	>sp|Q92575|UBXN4_HUMAN UBX domain-containing protein 4 OS=Homo sapiens GN=UBXN4 PE=1 SV=2	-0.00383604	0.329062	0.430615	30.5987	35.4498	35.0727	-0.0192683	1.82657	2.44113	0.998952	0.622756	0.214286
Q92597	>sp|Q92597|NDRG1_HUMAN Protein NDRG1 OS=Homo sapiens GN=NDRG1 PE=1 SV=1	0.00685607	0.0164708	0.117966	222.277	248.913	231.112	0.062945	0.181075	1.41587	0.999556	1.00361	0.765033
Q92598	>sp|Q92598|HS105_HUMAN Heat shock protein 105 kDa OS=Homo sapiens GN=HSPH1 PE=1 SV=1	0.170995	-0.12977	-0.0773127	63.6588	74.3379	62.1263	1.12711	-0.975283	-0.565274	0.828726	0.96905	0.978315
Q92614	>sp|Q92614|MY18A_HUMAN Unconventional myosin-XVIIIa OS=Homo sapiens GN=MYO18A PE=1 SV=3	0.387332	-0.270715	-0.149655	39.3807	41.8227	45.8362	2.14212	-1.61327	-0.957593	0.346857	0.741795	0.917659
Q92621	>sp|Q92621|NU205_HUMAN Nuclear pore complex protein Nup205 OS=Homo sapiens GN=NUP205 PE=1 SV=3	0.438179	-0.227796	0.190101	29.6423	32.7745	29.871	2.16311	-1.22187	1.00081	0.336714	0.911235	0.903141
Q92629	>sp|Q92629|SGCD_HUMAN Delta-sarcoglycan OS=Homo sapiens GN=SGCD PE=1 SV=2	-0.189191	0.156407	0.242686	34.8493	38.1422	39.3816	-0.997315	0.896099	1.45036	0.862361	0.970956	0.757467
Q92633	>sp|Q92633|LPAR1_HUMAN Lysophosphatidic acid receptor 1 OS=Homo sapiens GN=LPAR1 PE=1 SV=3	-0.274555	-0.0939458	0.334764	24.3808	26.5425	22.796	-1.24924	-0.458859	1.55301	0.788761	0.988048	0.691328
Q92688	>sp|Q92688|AN32B_HUMAN Acidic leucine-rich nuclear phosphoprotein 32 family member B OS=Homo sapiens GN=ANP32B PE=1 SV=1	-0.124567	-0.0414311	0.104207	69.4728	80.844	68.0604	-0.845768	-0.32135	0.792195	0.898005	0.999086	0.964268
Q92696	>sp|Q92696|PGTA_HUMAN Geranylgeranyl transferase type-2 subunit alpha OS=Homo sapiens GN=RABGGTA PE=1 SV=2	0.163489	0.0138019	0.174439	39.9692	47.0091	39.3868	0.909327	0.0863942	1.04256	0.884079	0.999893	0.905581
Q92730	>sp|Q92730|RND1_HUMAN Rho-related GTP-binding protein Rho6 OS=Homo sapiens GN=RND1 PE=1 SV=1	-0.0231	-0.149155	-0.248388	37.2265	39.8833	42.7985	-0.125071	-0.871067	-1.54126	0.987972	0.978274	0.697451
Q92734	>sp|Q92734|TFG_HUMAN Protein TFG OS=Homo sapiens GN=TFG PE=1 SV=2	0.0361509	0.0821406	0.172543	38.5003	41.1772	44.7123	0.198097	0.486276	1.09186	0.987003	0.990057	0.896529
Q92747	>sp|Q92747|ARC1A_HUMAN Actin-related protein 2/3 complex subunit 1A OS=Homo sapiens GN=ARPC1A PE=1 SV=2	0.0604982	-0.0647902	0.0527989	97.6348	107.361	106.45	0.456577	-0.556213	0.481849	0.964438	0.978995	0.997678
Q92781	>sp|Q92781|RDH1_HUMAN 11-cis retinol dehydrogenase OS=Homo sapiens GN=RDH5 PE=1 SV=1	0.109206	-0.0158695	-0.530123	268.827	316.667	267.422	1.03975	-0.184296	-6.65023	0.847466	1.00313	6.30751e-09
Q92833	>sp|Q92833|JARD2_HUMAN Protein Jumonji OS=Homo sapiens GN=JARID2 PE=1 SV=2	-0.0374267	0.046808	0.198555	38.6211	41.2442	44.8363	-0.205523	0.277297	1.25802	0.988011	1.00437	0.823461
Q92841	>sp|Q92841|DDX17_HUMAN Probable ATP-dependent RNA helicase DDX17 OS=Homo sapiens GN=DDX17 PE=1 SV=2	-0.0267686	-0.08276	0.0702192	75.3975	80.66	86.0867	-0.186769	-0.641364	0.588687	0.985708	0.991155	0.972305
Q92878	>sp|Q92878|RAD50_HUMAN DNA repair protein RAD50 OS=Homo sapiens GN=RAD50 PE=1 SV=1	-0.322468	-0.767329	-0.231878	39.2642	41.5911	44.737	-1.78151	-4.56197	-1.4677	0.509831	0.000462127	0.747504
Q92882	>sp|Q92882|OSTF1_HUMAN Osteoclast-stimulating factor 1 OS=Homo sapiens GN=OSTF1 PE=1 SV=2	-0.0968806	-0.00748115	-0.00489353	94.6508	107.197	98.1631	-0.724841	-0.0641909	-0.043254	0.919645	0.998069	1.00624
Q92890	>sp|Q92890|UFD1_HUMAN Ubiquitin fusion degradation protein 1 homolog OS=Homo sapiens GN=UFD1L PE=1 SV=3	0.0784985	-0.0340301	-0.214093	63.0318	69.437	70.573	0.515614	-0.249162	-1.65273	0.952366	1.00979	0.644401
Q92896	>sp|Q92896|GSLG1_HUMAN Golgi apparatus protein 1 OS=Homo sapiens GN=GLG1 PE=1 SV=2	0.0384955	0.0439424	0.029189	71.9387	84.0648	73.6896	0.264246	0.345792	0.229462	0.991998	0.992906	1.01288
Q92901	>sp|Q92901|RL3L_HUMAN 60S ribosomal protein L3-like OS=Homo sapiens GN=RPL3L PE=1 SV=3	-0.0886063	0.200235	0.409436	30.9195	35.1772	34.6565	-0.445132	1.10775	2.30841	0.963411	0.956864	0.273271
Q92905	>sp|Q92905|CSN5_HUMAN COP9 signalosome complex subunit 5 OS=Homo sapiens GN=COPS5 PE=1 SV=4	0.291189	-0.0068387	0.190974	20.2278	23.6817	19.8124	1.22253	-0.0317249	0.829	0.806749	0.999132	0.94911
Q92925	>sp|Q92925|SMRD2_HUMAN SWI/SNF-related matrix-associated actin-dependent regulator of chromatin subfamily D member 2 OS=Homo sapiens GN=SMARCD2 PE=1 SV=3	-0.216951	0.438132	0.252938	12.1651	17.3229	13.3767	-0.725333	1.76014	0.909509	0.919814	0.656711	0.926659
Q92930	>sp|Q92930|RAB8B_HUMAN Ras-related protein Rab-8B OS=Homo sapiens GN=RAB8B PE=1 SV=2	-0.11729	0.0509026	-0.193675	51.8294	62.3954	50.9798	-0.71931	0.357458	-1.29916	0.921741	0.997022	0.810774
Q92945	>sp|Q92945|FUBP2_HUMAN Far upstream element-binding protein 2 OS=Homo sapiens GN=KHSRP PE=1 SV=4	-0.363406	0.0835394	-0.0831679	35.4219	37.9667	39.3934	-1.92806	0.477673	-0.497104	0.455976	0.989167	0.995202
Q92947	>sp|Q92947|GCDH_HUMAN Glutaryl-CoA dehydrogenase, mitochondrial OS=Homo sapiens GN=GCDH PE=1 SV=1	-0.090514	-0.206857	-0.421699	21.7373	24.8638	23.2296	-0.392152	-0.981032	-1.97377	0.976135	0.972756	0.451873
Q92973	>sp|Q92973|TNPO1_HUMAN Transportin-1 OS=Homo sapiens GN=TNPO1 PE=1 SV=2	-0.0276831	0.069618	-0.0995549	167.561	183.689	187.919	-0.24041	0.706868	-1.11755	0.992527	1.00552	0.88706
Q93052	>sp|Q93052|LPP_HUMAN Lipoma-preferred partner OS=Homo sapiens GN=LPP PE=1 SV=1	0.0292202	-0.0632	0.0281109	83.878	97.3096	83.3371	0.210612	-0.5243	0.232559	0.98923	0.981895	1.01361
Q93063	>sp|Q93063|EXT2_HUMAN Exostosin-2 OS=Homo sapiens GN=EXT2 PE=1 SV=1	0.17927	-0.0220075	-0.0120624	39.0772	41.5786	45.4589	0.988414	-0.130824	-0.0768991	0.87013	1.00199	1.00663
Q93096	>sp|Q93096|TP4A1_HUMAN Protein tyrosine phosphatase type IVA 1 OS=Homo sapiens GN=PTP4A1 PE=1 SV=2	0.100481	0.056705	0.0895814	56.3773	63.8919	58.4378	0.634888	0.40194	0.637891	0.929131	1.00221	0.978191
Q969E2	>sp|Q969E2|SCAM4_HUMAN Secretory carrier-associated membrane protein 4 OS=Homo sapiens GN=SCAMP4 PE=2 SV=1	0.0841428	-0.254588	-0.235795	36.3722	39.1046	41.1031	0.451018	-1.4743	-1.43672	0.96434	0.81993	0.762349
Q969E4	>sp|Q969E4|TCAL3_HUMAN Transcription elongation factor A protein-like 3 OS=Homo sapiens GN=TCEAL3 PE=1 SV=1	-0.14	-0.169494	-0.0771387	157.69	178.59	156.593	-1.19849	-1.70734	-0.813117	0.82264	0.695905	0.955174
Q969G5	>sp|Q969G5|PRDBP_HUMAN Protein kinase C delta-binding protein OS=Homo sapiens GN=PRKCDBP PE=1 SV=3	0.0843375	0.120197	-0.0500973	809.81	983.576	798.287	0.912225	1.65503	-0.805425	0.88582	0.718772	0.960676
Q969H8	>sp|Q969H8|CS010_HUMAN UPF0556 protein C19orf10 OS=Homo sapiens GN=C19orf10 PE=1 SV=1	-0.104064	-0.0983644	-0.158532	97.625	107.447	106.398	-0.785683	-0.844673	-1.4465	0.908154	0.983702	0.759728
Q969L2	>sp|Q969L2|MAL2_HUMAN Protein MAL2 OS=Homo sapiens GN=MAL2 PE=1 SV=1	0.252545	0.0827143	-0.0408035	91.7195	108.461	81.7734	1.87146	0.712573	-0.334946	0.489224	1.00611	1.0046
Q969R8	>sp|Q969R8|ITFG2_HUMAN Integrin-alpha FG-GAP repeat-containing protein 2 OS=Homo sapiens GN=ITFG2 PE=1 SV=1	0.00957507	-0.173421	0.00770186	29.1843	32.3305	29.6482	0.0468869	-0.924656	0.0404068	0.999708	0.967871	1.00772
Q969V3	>sp|Q969V3|NCLN_HUMAN Nicalin OS=Homo sapiens GN=NCLN PE=1 SV=2	0.188984	-0.119508	-0.0297096	36.3241	39.0606	40.751	1.01256	-0.691726	-0.180321	0.860165	0.997143	1.0103
Q969X5	>sp|Q969X5|ERGI1_HUMAN Endoplasmic reticulum-Golgi intermediate compartment protein 1 OS=Homo sapiens GN=ERGIC1 PE=1 SV=1	0.0382049	-0.110691	-0.0740713	130.912	143.702	142.482	0.312377	-1.04528	-0.754725	0.982174	0.973046	0.966454
Q969Z3	>sp|Q969Z3|MARC2_HUMAN Mitochondrial amidoxime reducing component 2 OS=Homo sapiens GN=MARC2 PE=1 SV=1	-0.147338	-0.128867	0.0897531	214.309	244.345	212.143	-1.34662	-1.41034	1.04844	0.7474	0.814878	0.906636
Q96A00	>sp|Q96A00|PP14A_HUMAN Protein phosphatase 1 regulatory subunit 14A OS=Homo sapiens GN=PPP1R14A PE=1 SV=1	0.105558	-0.104806	-0.201032	39.2869	41.739	45.907	0.583173	-0.624038	-1.28722	0.938636	0.987335	0.813685
Q96A08	>sp|Q96A08|H2B1A_HUMAN Histone H2B type 1-A OS=Homo sapiens GN=HIST1H2BA PE=1 SV=3	-0.478194	0.150658	-0.207448	223.204	282.42	174.843	-4.40451	1.70614	-2.27244	0.000966859	0.69535	0.290829
Q96A26	>sp|Q96A26|F162A_HUMAN Protein FAM162A OS=Homo sapiens GN=FAM162A PE=1 SV=2	-0.250688	0.0737854	0.0933775	88.8515	103.503	87.4177	-1.84025	0.625487	0.787746	0.494763	0.990217	0.964622
Q96A84	>sp|Q96A84|EMID1_HUMAN EMI domain-containing protein 1 OS=Homo sapiens GN=EMID1 PE=2 SV=1	-0.0437775	-0.261875	-0.455352	39.4839	41.9147	46.2873	-0.242456	-1.56205	-2.9264	0.99418	0.75793	0.0739118
Q96AB3	>sp|Q96AB3|ISOC2_HUMAN Isochorismatase domain-containing protein 2, mitochondrial OS=Homo sapiens GN=ISOC2 PE=1 SV=1	-0.0584635	-0.0287715	-0.0430692	82.5188	97.8128	83.4204	-0.419612	-0.23912	-0.356455	0.972569	1.0094	1.00215
Q96AC1	>sp|Q96AC1|FERM2_HUMAN Fermitin family homolog 2 OS=Homo sapiens GN=FERMT2 PE=1 SV=1	0.0984236	-0.0503987	-0.0837964	1251.68	1384.18	1240.72	1.09285	-0.714151	-1.43241	0.842938	1.00674	0.758858
Q96AD5	>sp|Q96AD5|PLPL2_HUMAN Patatin-like phospholipase domain-containing protein 2 OS=Homo sapiens GN=PNPLA2 PE=1 SV=1	0.175506	0.211232	0.227142	53.5595	61.8163	55.7535	1.08891	1.4779	1.58468	0.844973	0.818321	0.6734
Q96AE4	>sp|Q96AE4|FUBP1_HUMAN Far upstream element-binding protein 1 OS=Homo sapiens GN=FUBP1 PE=1 SV=3	-0.282321	0.117137	0.0394121	35.6988	38.5375	40.046	-1.50252	0.674095	0.23733	0.650016	0.991719	1.01486
Q96AG4	>sp|Q96AG4|LRC59_HUMAN Leucine-rich repeat-containing protein 59 OS=Homo sapiens GN=LRRC59 PE=1 SV=1	-0.132042	0.0253443	0.0790533	78.2569	89.4347	80.4845	-0.931865	0.203999	0.64469	0.879815	1.0034	0.97842
Q96AM1	>sp|Q96AM1|MRGRF_HUMAN Mas-related G-protein coupled receptor member F OS=Homo sapiens GN=MRGPRF PE=2 SV=1	-0.0224604	0.529439	0.612328	34.2738	38.8319	40.5465	-0.117691	3.05675	3.70806	0.988894	0.0726733	0.0093432
Q96AT9	>sp|Q96AT9|RPE_HUMAN Ribulose-phosphate 3-epimerase OS=Homo sapiens GN=RPE PE=1 SV=1	-0.080242	0.0513261	0.0536943	29.6121	33.3197	31.9107	-0.396052	0.277305	0.291452	0.977884	1.00491	1.01294
Q96B49	>sp|Q96B49|TOM6_HUMAN Mitochondrial import receptor subunit TOM6 homolog OS=Homo sapiens GN=TOMM6 PE=1 SV=1	-0.154932	0.0163217	-0.0824615	83.1288	93.2974	87.7702	-1.11436	0.13339	-0.696797	0.835923	1.00113	0.970632
Q96B97	>sp|Q96B97|SH3K1_HUMAN SH3 domain-containing kinase-binding protein 1 OS=Homo sapiens GN=SH3KBP1 PE=1 SV=2	0.0368074	-0.0703021	-0.119191	73.4523	78.8934	83.9837	0.254377	-0.540336	-0.989186	0.990546	0.980644	0.905111
Q96BJ3	>sp|Q96BJ3|AIDA_HUMAN Axin interactor, dorsalization-associated protein OS=Homo sapiens GN=AIDA PE=1 SV=1	0.0632704	0.0111067	0.0840639	37.6602	40.3832	43.2653	0.343792	0.0652088	0.524171	0.977556	0.99899	0.989554
Q96C19	>sp|Q96C19|EFHD2_HUMAN EF-hand domain-containing protein D2 OS=Homo sapiens GN=EFHD2 PE=1 SV=1	-0.170977	-0.054076	-0.0380781	34.5008	37.2506	38.0173	-0.897701	-0.306676	-0.223952	0.88367	1.00212	1.01185
Q96C86	>sp|Q96C86|DCPS_HUMAN m7GpppX diphosphatase OS=Homo sapiens GN=DCPS PE=1 SV=2	-0.0607974	0.209226	0.546189	17.1701	22.0279	18.0375	-0.237572	0.939114	2.26728	0.992658	0.967524	0.291675
Q96CM8	>sp|Q96CM8|ACSF2_HUMAN Acyl-CoA synthetase family member 2, mitochondrial OS=Homo sapiens GN=ACSF2 PE=1 SV=2	0.100339	0.0262857	0.124348	131.091	142.552	147.122	0.820911	0.247601	1.28181	0.902157	1.01024	0.818629
Q96CN7	>sp|Q96CN7|ISOC1_HUMAN Isochorismatase domain-containing protein 1 OS=Homo sapiens GN=ISOC1 PE=1 SV=3	-0.0585683	-0.0466338	-0.0637742	195.087	231.584	186.892	-0.525397	-0.503614	-0.714578	0.949203	0.983834	0.969781
Q96CS3	>sp|Q96CS3|FAF2_HUMAN FAS-associated factor 2 OS=Homo sapiens GN=FAF2 PE=1 SV=2	0.0204331	0.106357	0.226017	18.2577	22.4357	18.4681	0.0819564	0.481399	0.94884	0.99378	0.991561	0.920211
Q96CV9	>sp|Q96CV9|OPTN_HUMAN Optineurin OS=Homo sapiens GN=OPTN PE=1 SV=2	-0.203904	-0.0108218	0.261472	19.0928	21.8739	17.876	-0.834849	-0.0484181	1.08074	0.898139	0.994954	0.896532
Q96CW1	>sp|Q96CW1|AP2M1_HUMAN AP-2 complex subunit mu OS=Homo sapiens GN=AP2M1 PE=1 SV=2	-0.159101	0.13067	0.0628386	150.285	176.778	149.154	-1.34667	1.31244	0.650965	0.748665	0.868465	0.979333
Q96CW5	>sp|Q96CW5|GCP3_HUMAN Gamma-tubulin complex component 3 OS=Homo sapiens GN=TUBGCP3 PE=1 SV=2	-0.0549891	-0.172638	-0.184534	29.6332	32.7657	31.5186	-0.271516	-0.925899	-0.995944	0.9918	0.968336	0.906594
Q96CX2	>sp|Q96CX2|KCD12_HUMAN BTB/POZ domain-containing protein KCTD12 OS=Homo sapiens GN=KCTD12 PE=1 SV=1	0.0747564	-0.0374644	-0.00485372	459.096	497.388	436.391	0.767337	-0.473217	-0.0692879	0.912312	0.989563	1.0063
[truncated: 448 more rows]
