# Supplementary material for: Proteome-wide alterations on adipose tissue from obese patients as age-, diabetes- and gender-specific hallmarks
Source: Sci Rep. 2016 May 10;6:25756. doi: 10.1038/srep25756 (PMC4861930; doi:10.1038/srep25756)
Supplement: Supplementary Table S3 [file srep25756-s4.xls]

## Sheet: Supp-Table S4A
Supplementary Table S4A. Enrichment analysis of UP-regulated proteins in the age comparison. ‘Count’ represents the number of proteins within the corresponding category. The percentage represents the proportion of gene-coded proteins in this category. The magnitude of category enrichment is measured by the corresponding fold enrichment, and p values indicate the significance level. Only terms wit…
Annotation database	Category	Count	%	p value	Gene-coded proteins (UniProt)	Fold enrichment
GOTERM_CC_FAT	GO:0005578~proteinaceous extracellular matrix	8	14.2857	6.24134e-05	P51888, P12110, Q13361, Q12805, P14780, O75487, P55268, P02462	7.60833
GOTERM_CC_FAT	GO:0031012~extracellular matrix	8	14.2857	0.000100115	P51888, P12110, Q13361, Q12805, P14780, O75487, P55268, P02462	7.057
GOTERM_MF_FAT	GO:0003779~actin binding	7	12.5	0.000512697	Q6ZNW4, Q5CZ93, Q9Y2J2, Q9BR76, Q9H254, Q9Y4G6, Q9UPQ0	6.63753
GOTERM_MF_FAT	GO:0005198~structural molecule activity	9	16.0714	0.000706212	P51888, P10636, P12110, Q13361, Q9Y2J2, Q9H254, Q9Y4G6, P55268, P02462	4.38813
GOTERM_CC_FAT	GO:0044421~extracellular region part	11	19.6429	0.000713889	P51888, P12110, O43866, Q13361, Q12805, P14780, P61626, O75487, P59665, P55268, P02462	3.48715
GOTERM_MF_FAT	GO:0008092~cytoskeletal protein binding	8	14.2857	0.000909502	P10636, Q6ZNW4, Q5CZ93, Q9Y2J2, Q9BR76, Q9H254, Q9Y4G6, Q9UPQ0	4.90665
GOTERM_CC_FAT	GO:0005576~extracellular region	16	28.5714	0.000913396	Q6UXB8, P12110, P14780, O75487, P61626, P55268, P02462, P51888, P08246, Q70V32, O43866, Q13361, Q86UX2, Q12805, P59665, Q86TT1	2.42255
KEGG_PATHWAY	hsa04510:Focal adhesion	5	8.92857	0.00296525	P12110, Q9Y4G6, P55268, P46108, P02462	7.44074
GOTERM_MF_FAT	GO:0005201~extracellular matrix structural constituent	4	7.14286	0.00249449	P51888, P12110, Q13361, P02462	14.3776
GOTERM_BP_FAT	GO:0007010~cytoskeleton organization	6	10.7143	0.0108362	P10636, Q9Y2J2, Q9H254, Q9Y4G6, P46108, Q9UPQ0	4.32942
KEGG_PATHWAY	hsa04512:ECM-receptor interaction	3	5.35714	0.02785	P12110, P55268, P02462	10.6828
GOTERM_MF_FAT	GO:0005200~structural constituent of cytoskeleton	3	5.35714	0.0227718	P10636, Q9H254, Q9Y4G6	12.5319
GOTERM_CC_FAT	GO:0005856~cytoskeleton	10	17.8571	0.0282872	P10636, Q6ZNW4, Q5CZ93, Q9Y2J2, Q92614, Q9BR76, O76070, Q9H254, Q9Y4G6, Q14957	2.20372
GOTERM_BP_FAT	GO:0007016~cytoskeletal anchoring at plasma membrane	2	3.57143	0.0245754	Q9H254, Q9Y4G6	78.6512

## Sheet: Supp-Table S4B
Supplementary Table S4B. Enrichment analysis of DOWN-regulated proteins in the age comparison. ‘Count’ represents the number of proteins within the corresponding category. The percentage represents the proportion of gene-coded proteins in this category. The magnitude of category enrichment is measured by the corresponding fold enrichment, and p values indicate the significance level. Only terms w…
Annotation database	Category	Count	%	p value	Gene-coded proteins (UniProt)	Fold enrichment
GOTERM_BP_FAT	GO:0006414~translational elongation	8	9.63855	7.74183e-07	P62899, P18621, P46776, P62750, P62829, P62273, P62263, P63173	15.3075
GOTERM_CC_FAT	GO:0005829~cytosol	21	25.3012	1.89162e-05	P46776, P62750, O75531, O95810, P49810, P62273, P20962, P63173, P00492, P15311, P18621, P62899, O94788, P62829, P06241, P16050, Q12802, Q14103, Q14568, P62263, P42566	2.84255
GOTERM_CC_FAT	GO:0030529~ribonucleoprotein complex	13	15.6627	2.02944e-05	O14979, P62899, P18621, P46776, Q32P51, P62750, P51991, P62829, Q14103, P19338, P62273, P62263, P63173	4.5444
KEGG_PATHWAY	hsa03010:Ribosome	7	8.43373	3.20312e-05	P62899, P18621, P46776, P62750, P62829, P62273, P63173	10.7668
GOTERM_MF_FAT	GO:0003735~structural constituent of ribosome	8	9.63855	4.26123e-05	P62899, P18621, P46776, P62750, P62829, P62273, P62263, P63173	8.35457
GOTERM_CC_FAT	GO:0033279~ribosomal subunit	7	8.43373	6.9591e-05	P62899, P18621, P46776, P62750, P62273, P62263, P63173	9.84529
GOTERM_CC_FAT	GO:0022626~cytosolic ribosome	6	7.22892	7.90876e-05	P62899, P46776, P62750, P62273, P62263, P63173	13.3354
GOTERM_CC_FAT	GO:0005840~ribosome	8	9.63855	0.000168658	P62899, P18621, P46776, P62750, P62829, P62273, P62263, P63173	6.69872
GOTERM_MF_FAT	GO:0005198~structural molecule activity	13	15.6627	0.000197348	O60437, P62899, P18621, P46776, P08729, P62750, P20700, P08727, P05787, P62829, P62273, P62263, P63173	3.59747
GOTERM_CC_FAT	GO:0043228~non-membrane-bounded organelle	28	33.7349	0.000330086	O14745, P46776, P62750, Q02539, O75531, Q02790, P62273, P63173, P02730, P15311, P18621, P62899, P62829, P05204, P62263, P62805, O60437, Q9UIG0, P51991, P05787, Q92522, P08729, B2RPK0, P20700, P08727, P16401, Q14103, P19338	1.94175
GOTERM_CC_FAT	GO:0043232~intracellular non-membrane-bounded organelle	28	33.7349	0.000330086	O14745, P46776, P62750, Q02539, O75531, Q02790, P62273, P63173, P02730, P15311, P18621, P62899, P62829, P05204, P62263, P62805, O60437, Q9UIG0, P51991, P05787, Q92522, P08729, B2RPK0, P20700, P08727, P16401, Q14103, P19338	1.94175
GOTERM_CC_FAT	GO:0015934~large ribosomal subunit	5	6.0241	0.000487465	P62899, P18621, P46776, P62750, P63173	13.4349
GOTERM_CC_FAT	GO:0022625~cytosolic large ribosomal subunit	4	4.81928	0.00115669	P62899, P46776, P62750, P63173	18.9503
GOTERM_CC_FAT	GO:0044445~cytosolic part	6	7.22892	0.00144743	P62899, P46776, P62750, P62273, P62263, P63173	7.10638
GOTERM_BP_FAT	GO:0034622~cellular macromolecular complex assembly	8	9.63855	0.00114954	Q9NS69, Q02539, Q02790, P16401, Q14568, P62263, Q92522, P62805	4.86181
GOTERM_BP_FAT	GO:0006412~translation	8	9.63855	0.00144823	P62899, P18621, P46776, P62750, P62829, P62273, P62263, P63173	4.67087
GOTERM_CC_FAT	GO:0030018~Z disc	4	4.81928	0.00201731	P08727, P05787, P49810, P02730	15.6546
GOTERM_BP_FAT	GO:0065003~macromolecular complex assembly	11	13.253	0.00189551	P00492, O14745, Q9NS69, Q02539, Q02790, P16401, P14174, Q14568, P62263, Q92522, P62805	3.19673
GOTERM_BP_FAT	GO:0034621~cellular macromolecular complex subunit organization	8	9.63855	0.00222586	Q9NS69, Q02539, Q02790, P16401, Q14568, P62263, Q92522, P62805	4.33069
GOTERM_CC_FAT	GO:0031674~I band	4	4.81928	0.00336614	P08727, P05787, P49810, P02730	13.093
GOTERM_CC_FAT	GO:0005694~chromosome	9	10.8434	0.0035349	Q9UIG0, B2RPK0, Q02539, O75531, P16401, P05204, Q14103, Q92522, P62805	3.52229
GOTERM_BP_FAT	GO:0043933~macromolecular complex subunit organization	11	13.253	0.00305471	P00492, O14745, Q9NS69, Q02539, Q02790, P16401, P14174, Q14568, P62263, Q92522, P62805	2.99412
GOTERM_CC_FAT	GO:0000785~chromatin	6	7.22892	0.00474197	Q9UIG0, Q02539, P16401, P05204, Q92522, P62805	5.40085
GOTERM_CC_FAT	GO:0000786~nucleosome	4	4.81928	0.00493893	Q02539, P16401, Q92522, P62805	11.4304
GOTERM_BP_FAT	GO:0006333~chromatin assembly or disassembly	5	6.0241	0.00400018	Q9UIG0, Q02539, P16401, Q92522, P62805	7.60855
GOTERM_MF_FAT	GO:0003729~mRNA binding	4	4.81928	0.0060566	O14979, Q14103, P62263, Q8NC51	10.6331
GOTERM_MF_FAT	GO:0003723~RNA binding	11	13.253	0.00664094	O14979, P62899, P46776, Q32P51, P62750, P51991, Q14103, P19338, P62263, Q8NC51, P63173	2.68789
GOTERM_CC_FAT	GO:0005740~mitochondrial envelope	8	9.63855	0.00784615	P53007, Q8NC60, Q9NS69, P42126, P51970, P06241, Q9NZ45, P24310	3.43729
GOTERM_CC_FAT	GO:0019866~organelle inner membrane	7	8.43373	0.00914944	P53007, Q8NC60, Q9NS69, P20700, P42126, P51970, P24310	3.83039
GOTERM_BP_FAT	GO:0030900~forebrain development	5	6.0241	0.00752447	P00492, O94788, P06241, P49810, Q9H2X0	6.35714
GOTERM_BP_FAT	GO:0048002~antigen processing and presentation of peptide antigen	3	3.61446	0.0088968	P01903, P30443, P30461	20.7061
GOTERM_CC_FAT	GO:0032993~protein-DNA complex	4	4.81928	0.0116414	Q02539, P16401, Q92522, P62805	8.3734
GOTERM_BP_FAT	GO:0006334~nucleosome assembly	4	4.81928	0.00901284	Q02539, P16401, Q92522, P62805	9.20272
KEGG_PATHWAY	hsa05416:Viral myocarditis	4	4.81928	0.0144349	P01903, P30443, P06241, P30461	7.53892
GOTERM_CC_FAT	GO:0048770~pigment granule	4	4.81928	0.012769	P11166, Q15758, Q14568, Q9Y5S1	8.09115
GOTERM_CC_FAT	GO:0042470~melanosome	4	4.81928	0.012769	P11166, Q15758, Q14568, Q9Y5S1	8.09115
GOTERM_BP_FAT	GO:0031497~chromatin assembly	4	4.81928	0.00991807	Q02539, P16401, Q92522, P62805	8.88539
GOTERM_BP_FAT	GO:0065004~protein-DNA complex assembly	4	4.81928	0.0112048	Q02539, P16401, Q92522, P62805	8.49482
GOTERM_BP_FAT	GO:0034728~nucleosome organization	4	4.81928	0.0118826	Q02539, P16401, Q92522, P62805	8.31214
GOTERM_CC_FAT	GO:0030017~sarcomere	4	4.81928	0.0165171	P08727, P05787, P49810, P02730	7.34809
GOTERM_CC_FAT	GO:0005902~microvillus	3	3.61446	0.0165193	O14745, P15311, P00918	15.0023
KEGG_PATHWAY	hsa04612:Antigen processing and presentation	4	4.81928	0.0218654	P01903, P30443, Q14568, P30461	6.44895
GOTERM_CC_FAT	GO:0031967~organelle envelope	9	10.8434	0.0195836	P53007, Q8NC60, Q9NS69, P20700, P42126, P51970, P06241, Q9NZ45, P24310	2.61331
GOTERM_CC_FAT	GO:0031975~envelope	9	10.8434	0.0199249	P53007, Q8NC60, Q9NS69, P20700, P42126, P51970, P06241, Q9NZ45, P24310	2.60491
GOTERM_CC_FAT	GO:0031966~mitochondrial membrane	7	8.43373	0.0206438	P53007, Q8NC60, Q9NS69, P42126, P51970, Q9NZ45, P24310	3.19847
GOTERM_BP_FAT	GO:0043627~response to estrogen stimulus	4	4.81928	0.0164405	P08727, O94788, P16234, P00918	7.36218
GOTERM_CC_FAT	GO:0030016~myofibril	4	4.81928	0.0229112	P08727, P05787, P49810, P02730	6.4875
KEGG_PATHWAY	hsa05330:Allograft rejection	3	3.61446	0.0277909	P01903, P30443, P30461	11.1513
GOTERM_CC_FAT	GO:0044449~contractile fiber part	4	4.81928	0.0239985	P08727, P05787, P49810, P02730	6.37268
GOTERM_BP_FAT	GO:0046651~lymphocyte proliferation	3	3.61446	0.0193585	P00492, P06241, P32119	13.8041
GOTERM_CC_FAT	GO:0005743~mitochondrial inner membrane	6	7.22892	0.0260026	P53007, Q8NC60, Q9NS69, P42126, P51970, P24310	3.52996
GOTERM_BP_FAT	GO:0070096~mitochondrial outer membrane translocase complex assembly	2	2.40964	0.0202488	Q9NS69, Q14568	96.6286
GOTERM_BP_FAT	GO:0007008~outer mitochondrial membrane organization	2	2.40964	0.0202488	Q9NS69, Q14568	96.6286
KEGG_PATHWAY	hsa05332:Graft-versus-host disease	3	3.61446	0.0322462	P01903, P30443, P30461	10.2935
GOTERM_BP_FAT	GO:0032943~mononuclear cell proliferation	3	3.61446	0.0211315	P00492, P06241, P32119	13.1766
GOTERM_BP_FAT	GO:0070661~leukocyte proliferation	3	3.61446	0.0211315	P00492, P06241, P32119	13.1766
GOTERM_BP_FAT	GO:0006323~DNA packaging	4	4.81928	0.0218524	Q02539, P16401, Q92522, P62805	6.60708
GOTERM_CC_FAT	GO:0043292~contractile fiber	4	4.81928	0.0286239	P08727, P05787, P49810, P02730	5.95134
KEGG_PATHWAY	hsa04940:Type I diabetes mellitus	3	3.61446	0.0369633	P01903, P30443, P30461	9.55827
GOTERM_CC_FAT	GO:0042611~MHC protein complex	3	3.61446	0.0388903	P01903, P30443, P30461	9.47517
GOTERM_CC_FAT	GO:0044429~mitochondrial part	8	9.63855	0.0436579	P53007, Q8NC60, Q9NS69, P42126, P51970, P06241, Q9NZ45, P24310	2.42055
GOTERM_BP_FAT	GO:0070482~response to oxygen levels	4	4.81928	0.0352594	Q8NI60, P16234, Q96KS0, P49810	5.48247
GOTERM_BP_FAT	GO:0006325~chromatin organization	6	7.22892	0.0435021	Q9UIG0, Q02539, P16401, P05204, Q92522, P62805	3.06757
GOTERM_BP_FAT	GO:0009113~purine base biosynthetic process	2	2.40964	0.0449923	P00492, P22234	42.946
GOTERM_BP_FAT	GO:0021915~neural tube development	3	3.61446	0.0470757	O94788, P49810, Q9H2X0	8.52605
GOTERM_BP_FAT	GO:0006839~mitochondrial transport	3	3.61446	0.0483248	P53007, Q9NS69, Q14568	8.40248
