# Supplementary material for: Proteome-wide alterations on adipose tissue from obese patients as age-, diabetes- and gender-specific hallmarks
Source: Sci Rep. 2016 May 10;6:25756. doi: 10.1038/srep25756 (PMC4861930; doi:10.1038/srep25756)
Supplement: Supplementary Table S4 [file srep25756-s5.xls]

## Sheet: Supp-Table S5A
Supplementary Table S5A. Enrichment analysis of UP-regulated proteins in the T2DM comparison. ‘Count’ represents the number of proteins within the corresponding category. The percentage represents the proportion of gene-coded proteins in this category. The magnitude of category enrichment is measured by the corresponding fold enrichment, and p values indicate the significance level. Only terms wi…
Annotation database	Category	Count	%	p value	Gene-coded proteins (UniProt)	Fold enrichment
GOTERM_MF_FAT	GO:0005509~calcium ion binding	11	28.2051	2.44703e-05	P06702, Q8IYU8, P06703, Q9UBX5, P05109, Q9UM19, P07996, Q9BUP0, P13796, P49619, P55083	5.01292
GOTERM_BP_FAT	GO:0006952~defense response	9	23.0769	8.81312e-05	P06702, Q6U2M2, Q9Y3Z3, Q14019, P05109, Q15661, Q96PD5, P07996, P68371	5.82267
GOTERM_BP_FAT	GO:0002252~immune effector process	5	12.8205	0.000301393	O00186, P05362, Q6U2M2, Q9Y3Z3, P68371	14.8464
GOTERM_BP_FAT	GO:0006955~immune response	8	20.5128	0.00116305	O00186, P05362, Q6U2M2, Q9Y3Z3, Q96PD5, P07996, P13796, P68371	4.61313
GOTERM_BP_FAT	GO:0002443~leukocyte mediated immunity	4	10.2564	0.00117919	O00186, P05362, Q6U2M2, P68371	18.5062
GOTERM_BP_FAT	GO:0009611~response to wounding	7	17.9487	0.00157869	O00186, P06702, Q03113, Q6U2M2, Q9UBX5, P05109, P07996	5.25505
GOTERM_BP_FAT	GO:0002263~cell activation during immune response	3	7.69231	0.00345177	O00186, P05362, P13796	33.1569
GOTERM_BP_FAT	GO:0002366~leukocyte activation during immune response	3	7.69231	0.00345177	O00186, P05362, P13796	33.1569
GOTERM_BP_FAT	GO:0045087~innate immune response	4	10.2564	0.00453056	Q6U2M2, Q9Y3Z3, Q96PD5, P68371	11.5328
GOTERM_MF_FAT	GO:0005178~integrin binding	3	7.69231	0.00813867	P05362, Q9UBX5, P07996	21.2952
GOTERM_CC_FAT	GO:0016023~cytoplasmic membrane-bounded vesicle	6	15.3846	0.00973337	O00186, O75396, P42356, P52594, P11279, P07996	4.3575
GOTERM_CC_FAT	GO:0031988~membrane-bounded vesicle	6	15.3846	0.0110942	O00186, O75396, P42356, P52594, P11279, P07996	4.21941
GOTERM_BP_FAT	GO:0002449~lymphocyte mediated immunity	3	7.69231	0.012566	P05362, Q6U2M2, P68371	17.0521
GOTERM_CC_FAT	GO:0031410~cytoplasmic vesicle	6	15.3846	0.0180736	O00186, O75396, P42356, P52594, P11279, P07996	3.73306
GOTERM_CC_FAT	GO:0031982~vesicle	6	15.3846	0.0213435	O00186, O75396, P42356, P52594, P11279, P07996	3.57705
GOTERM_BP_FAT	GO:0045109~intermediate filament organization	2	5.12821	0.0241357	P52594, P02533	79.5765
GOTERM_BP_FAT	GO:0007596~blood coagulation	3	7.69231	0.0255371	O00186, Q03113, Q9UBX5	11.7024
GOTERM_BP_FAT	GO:0050817~coagulation	3	7.69231	0.0255371	O00186, Q03113, Q9UBX5	11.7024
GOTERM_BP_FAT	GO:0007155~cell adhesion	6	15.3846	0.0260741	P48509, O00186, P05362, Q9UBX5, P07996, P55083	3.41042
GOTERM_BP_FAT	GO:0022610~biological adhesion	6	15.3846	0.026216	P48509, O00186, P05362, Q9UBX5, P07996, P55083	3.40556
GOTERM_BP_FAT	GO:0007599~hemostasis	3	7.69231	0.0283877	O00186, Q03113, Q9UBX5	11.0523
GOTERM_BP_FAT	GO:0002286~T cell activation during immune response	2	5.12821	0.0312657	P05362, P13796	61.2127
GOTERM_BP_FAT	GO:0002687~positive regulation of leukocyte migration	2	5.12821	0.0359908	P05362, P07996	53.051
GOTERM_BP_FAT	GO:0002285~lymphocyte activation during immune response	2	5.12821	0.0430367	P05362, P13796	44.2092
GOTERM_BP_FAT	GO:0006954~inflammatory response	4	10.2564	0.0440844	P06702, Q6U2M2, P05109, P07996	4.89701
GOTERM_BP_FAT	GO:0050878~regulation of body fluid levels	3	7.69231	0.0461461	O00186, Q03113, Q9UBX5	8.46558
GOTERM_BP_FAT	GO:0045104~intermediate filament cytoskeleton organization	2	5.12821	0.0477062	P52594, P02533	39.7882
GOTERM_BP_FAT	GO:0002685~regulation of leukocyte migration	2	5.12821	0.0477062	P05362, P07996	39.7882
GOTERM_BP_FAT	GO:0048666~neuron development	4	10.2564	0.0489202	P09936, P06703, Q9BUP0, P49619	4.69478

## Sheet: Supp-Table S5B
Supplementary Table S5B. Enrichment analysis of DOWN-regulated proteins in the T2DM comparison. ‘Count’ represents the number of proteins within the corresponding category. The percentage represents the proportion of gene-coded proteins in this category. The magnitude of category enrichment is measured by the corresponding fold enrichment, and p values indicate the significance level. Only terms …
Annotation database	Category	Count	%	p value	Gene-coded proteins (UniProt)	Fold enrichment
GOTERM_CC_FAT	GO:0005739~mitochondrion	18	36	1.02061e-09	O75964, Q5VTU8, Q96DC8, P10515, O95202, Q02252, P00167, P05091, Q5VT66, P99999, P61604, P38117, P38606, Q4R9M9, P50213, O43708, O75947, O75390	5.72058
GOTERM_BP_FAT	GO:0006091~generation of precursor metabolites and energy	11	22	2.26159e-08	P99999, Q06210, P38117, Q5VTU8, O75964, P38606, P10515, P00167, P50213, O75947, O75390	11.3196
GOTERM_CC_FAT	GO:0044429~mitochondrial part	12	24	4.20538e-07	P99999, P61604, P38117, Q5VTU8, O75964, P10515, O95202, P00167, P50213, O75947, O75390, P05091	6.96725
GOTERM_CC_FAT	GO:0005759~mitochondrial matrix	8	16	2.73504e-06	P99999, P61604, P38117, Q5VTU8, P10515, P50213, O75390, P05091	12.1748
GOTERM_CC_FAT	GO:0031980~mitochondrial lumen	8	16	2.73504e-06	P99999, P61604, P38117, Q5VTU8, P10515, P50213, O75390, P05091	12.1748
GOTERM_BP_FAT	GO:0006084~acetyl-CoA metabolic process	4	8	0.000109499	Q13085, P10515, P50213, O75390	41.5607
GOTERM_MF_FAT	GO:0015078~hydrogen ion transmembrane transporter activity	5	10	0.000237159	Q5VTU8, O75964, P38606, P00167, O75947	16.0284
GOTERM_CC_FAT	GO:0016469~proton-transporting two-sector ATPase complex	4	8	0.000268426	Q5VTU8, O75964, P38606, O75947	30.7075
GOTERM_BP_FAT	GO:0015986~ATP synthesis coupled proton transport	4	8	0.000236165	Q5VTU8, O75964, P38606, O75947	32.2095
GOTERM_BP_FAT	GO:0015985~energy coupled proton transport, down electrochemical gradient	4	8	0.000236165	Q5VTU8, O75964, P38606, O75947	32.2095
KEGG_PATHWAY	hsa00640:Propanoate metabolism	4	8	0.000474048	Q13085, O00763, Q02252, P05091	24.4471
GOTERM_MF_FAT	GO:0015077~monovalent inorganic cation transmembrane transporter activity	5	10	0.000412332	Q5VTU8, O75964, P38606, P00167, O75947	13.8707
GOTERM_BP_FAT	GO:0034220~ion transmembrane transport	4	8	0.000432141	Q5VTU8, O75964, P38606, O75947	26.2935
KEGG_PATHWAY	hsa00620:Pyruvate metabolism	4	8	0.000920073	Q13085, O00763, P10515, P05091	19.5577
GOTERM_BP_FAT	GO:0015992~proton transport	4	8	0.000823148	Q5VTU8, O75964, P38606, O75947	21.121
GOTERM_BP_FAT	GO:0006818~hydrogen transport	4	8	0.000904448	Q5VTU8, O75964, P38606, O75947	20.4505
GOTERM_CC_FAT	GO:0005753~mitochondrial proton-transporting ATP synthase complex	3	6	0.00127972	Q5VTU8, O75964, O75947	54.5462
GOTERM_CC_FAT	GO:0045259~proton-transporting ATP synthase complex	3	6	0.00156603	Q5VTU8, O75964, O75947	49.3514
GOTERM_MF_FAT	GO:0022890~inorganic cation transmembrane transporter activity	5	10	0.00166286	Q5VTU8, O75964, P38606, P00167, O75947	9.55335
GOTERM_BP_FAT	GO:0006754~ATP biosynthetic process	4	8	0.0024493	Q5VTU8, O75964, P38606, O75947	14.4762
GOTERM_BP_FAT	GO:0055114~oxidation reduction	8	16	0.002808	Q5VT66, P99999, P38117, Q02252, P00167, P50213, O43151, P05091	4.03249
GOTERM_BP_FAT	GO:0006119~oxidative phosphorylation	4	8	0.00321913	Q5VTU8, O75964, P38606, O75947	13.1467
GOTERM_BP_FAT	GO:0009206~purine ribonucleoside triphosphate biosynthetic process	4	8	0.00321913	Q5VTU8, O75964, P38606, O75947	13.1467
GOTERM_BP_FAT	GO:0009145~purine nucleoside triphosphate biosynthetic process	4	8	0.00331279	Q5VTU8, O75964, P38606, O75947	13.0139
GOTERM_BP_FAT	GO:0009201~ribonucleoside triphosphate biosynthetic process	4	8	0.00331279	Q5VTU8, O75964, P38606, O75947	13.0139
GOTERM_BP_FAT	GO:0009142~nucleoside triphosphate biosynthetic process	4	8	0.00360377	Q5VTU8, O75964, P38606, O75947	12.6312
GOTERM_BP_FAT	GO:0046034~ATP metabolic process	4	8	0.00390994	Q5VTU8, O75964, P38606, O75947	12.2703
GOTERM_CC_FAT	GO:0005584~collagen type I	2	4	0.00562521	P02452, P08123	345.459
GOTERM_CC_FAT	GO:0005740~mitochondrial envelope	6	12	0.00602767	P99999, Q5VTU8, O75964, O95202, P00167, O75947	4.94691
GOTERM_BP_FAT	GO:0009152~purine ribonucleotide biosynthetic process	4	8	0.0052913	Q5VTU8, O75964, P38606, O75947	11.0118
GOTERM_BP_FAT	GO:0009205~purine ribonucleoside triphosphate metabolic process	4	8	0.0052913	Q5VTU8, O75964, P38606, O75947	11.0118
GOTERM_BP_FAT	GO:0009199~ribonucleoside triphosphate metabolic process	4	8	0.005418	Q5VTU8, O75964, P38606, O75947	10.9185
GOTERM_CC_FAT	GO:0031967~organelle envelope	7	14	0.00713677	P99999, Q5VTU8, O75964, O95202, P00167, Q6ICS0, O75947	3.90035
GOTERM_CC_FAT	GO:0031975~envelope	7	14	0.007247	P99999, Q5VTU8, O75964, O95202, P00167, Q6ICS0, O75947	3.88781
GOTERM_MF_FAT	GO:0003989~acetyl-CoA carboxylase activity	2	4	0.00676687	Q13085, O00763	288.511
GOTERM_BP_FAT	GO:0030029~actin filament-based process	5	10	0.00593404	Q9Y4I1, Q6ZV73, P51911, O00560, P01112	6.68247
GOTERM_BP_FAT	GO:0009144~purine nucleoside triphosphate metabolic process	4	8	0.0059431	Q5VTU8, O75964, P38606, O75947	10.5605
GOTERM_BP_FAT	GO:0009260~ribonucleotide biosynthetic process	4	8	0.0062167	Q5VTU8, O75964, P38606, O75947	10.3902
KEGG_PATHWAY	hsa00020:Citrate cycle (TCA cycle)	3	6	0.0098897	P10515, P50213, O75390	18.9268
GOTERM_BP_FAT	GO:0009141~nucleoside triphosphate metabolic process	4	8	0.00723328	Q5VTU8, O75964, P38606, O75947	9.83497
GOTERM_BP_FAT	GO:0009150~purine ribonucleotide metabolic process	4	8	0.00834316	Q5VTU8, O75964, P38606, O75947	9.33609
GOTERM_MF_FAT	GO:0004075~biotin carboxylase activity	2	4	0.0101335	Q13085, O00763	192.341
GOTERM_BP_FAT	GO:0015980~energy derivation by oxidation of organic compounds	4	8	0.00937021	P99999, Q06210, P50213, O75390	8.94709
GOTERM_BP_FAT	GO:0009259~ribonucleotide metabolic process	4	8	0.00991031	Q5VTU8, O75964, P38606, O75947	8.7645
GOTERM_BP_FAT	GO:0006164~purine nucleotide biosynthetic process	4	8	0.0100943	Q5VTU8, O75964, P38606, O75947	8.70528
GOTERM_MF_FAT	GO:0031406~carboxylic acid binding	4	8	0.0126994	Q13085, O00763, P10515, Q02252	8.0142
GOTERM_BP_FAT	GO:0006732~coenzyme metabolic process	4	8	0.0110442	Q13085, P10515, P50213, O75390	8.42079
GOTERM_BP_FAT	GO:0046394~carboxylic acid biosynthetic process	4	8	0.0114383	O15120, Q13085, P06858, O00763	8.31214
GOTERM_BP_FAT	GO:0016053~organic acid biosynthetic process	4	8	0.0114383	O15120, Q13085, P06858, O00763	8.31214
GOTERM_BP_FAT	GO:0043589~skin morphogenesis	2	4	0.0120693	P02452, P08123	161.048
GOTERM_MF_FAT	GO:0033293~monocarboxylic acid binding	3	6	0.0143664	Q13085, O00763, Q02252	16.0284
GOTERM_BP_FAT	GO:0034655~nucleobase, nucleoside, nucleotide and nucleic acid catabolic process	3	6	0.0133085	Q5VTU8, Q02252, Q9Y315	16.6601
GOTERM_BP_FAT	GO:0034656~nucleobase, nucleoside and nucleotide catabolic process	3	6	0.0133085	Q5VTU8, Q02252, Q9Y315	16.6601
GOTERM_MF_FAT	GO:0009374~biotin binding	2	4	0.0168333	Q13085, O00763	115.404
KEGG_PATHWAY	hsa00561:Glycerolipid metabolism	3	6	0.0201907	O15120, P06858, P05091	13.0385
GOTERM_BP_FAT	GO:0044270~nitrogen compound catabolic process	3	6	0.0174989	Q5VTU8, Q02252, Q9Y315	14.4222
KEGG_PATHWAY	hsa00190:Oxidative phosphorylation	4	8	0.0249058	Q5VTU8, O75964, P38606, O75947	6.01775
GOTERM_BP_FAT	GO:0009165~nucleotide biosynthetic process	4	8	0.0185929	Q5VTU8, O75964, P38606, O75947	6.92678
GOTERM_BP_FAT	GO:0006163~purine nucleotide metabolic process	4	8	0.0185929	Q5VTU8, O75964, P38606, O75947	6.92678
GOTERM_CC_FAT	GO:0031966~mitochondrial membrane	5	10	0.0240638	Q5VTU8, O75964, O95202, P00167, O75947	4.384
GOTERM_CC_FAT	GO:0000276~mitochondrial proton-transporting ATP synthase complex, coupling factor F(o)	2	4	0.0250722	O75964, O75947	76.7688
GOTERM_MF_FAT	GO:0016885~ligase activity, forming carbon-carbon bonds	2	4	0.0234889	Q13085, O00763	82.4317
GOTERM_BP_FAT	GO:0034654~nucleobase, nucleoside, nucleotide and nucleic acid biosynthetic process	4	8	0.0204849	Q5VTU8, O75964, P38606, O75947	6.67555
GOTERM_BP_FAT	GO:0034404~nucleobase, nucleoside and nucleotide biosynthetic process	4	8	0.0204849	Q5VTU8, O75964, P38606, O75947	6.67555
GOTERM_BP_FAT	GO:0051186~cofactor metabolic process	4	8	0.0210443	Q13085, P10515, P50213, O75390	6.60708
KEGG_PATHWAY	hsa00061:Fatty acid biosynthesis	2	4	0.0291525	Q13085, O00763	65.1923
GOTERM_MF_FAT	GO:0016887~ATPase activity	5	10	0.0260384	Q5VTU8, O75964, P38606, Q4R9M9, O75947	4.31903
GOTERM_BP_FAT	GO:0046700~heterocycle catabolic process	3	6	0.0227222	Q5VTU8, Q02252, Q9Y315	12.5492
GOTERM_BP_FAT	GO:0006633~fatty acid biosynthetic process	3	6	0.0238353	Q13085, P06858, O00763	12.2315
GOTERM_CC_FAT	GO:0005583~fibrillar collagen	2	4	0.033293	P02452, P08123	57.5766
GOTERM_BP_FAT	GO:0030036~actin cytoskeleton organization	4	8	0.030791	Q6ZV73, P51911, O00560, P01112	5.7008
GOTERM_MF_FAT	GO:0048407~platelet-derived growth factor binding	2	4	0.0366681	P02452, P08123	52.4566
KEGG_PATHWAY	hsa05010:Alzheimer's disease	4	8	0.0443625	P99999, P06858, Q5VTU8, O75947	4.79943
GOTERM_CC_FAT	GO:0045263~proton-transporting ATP synthase complex, coupling factor F(o)	2	4	0.0414463	O75964, O75947	46.0613
GOTERM_BP_FAT	GO:0045333~cellular respiration	3	6	0.0348135	P99999, P50213, O75390	9.96171
GOTERM_CC_FAT	GO:0044455~mitochondrial membrane part	3	6	0.048157	Q5VTU8, O75964, O75947	8.29103
GOTERM_CC_FAT	GO:0033178~proton-transporting two-sector ATPase complex, catalytic domain	2	4	0.0495328	Q5VTU8, P38606	38.3844
GOTERM_BP_FAT	GO:0007265~Ras protein signal transduction	3	6	0.0402133	O00560, P08123, P01112	9.20272
GOTERM_BP_FAT	GO:0022900~electron transport chain	3	6	0.0466407	P99999, P38117, P00167	8.47619
