# Supplementary material for: Proteome-wide alterations on adipose tissue from obese patients as age-, diabetes- and gender-specific hallmarks
Source: Sci Rep. 2016 May 10;6:25756. doi: 10.1038/srep25756 (PMC4861930; doi:10.1038/srep25756)
Supplement: Supplementary Table S5 [file srep25756-s6.xls]

## Sheet: Supp-Table S6A
Supplementary Table S6A. Enrichment analysis of UP-regulated proteins in the gender comparison. ‘Count’ represents the number of proteins within the corresponding category. The percentage represents the proportion of gene-coded proteins in this category. The magnitude of category enrichment is measured by the corresponding fold enrichment, and p values indicate the significance level. Only terms …
Annotation database	Category	Count	%	p value	Gene-coded proteins (UniProt)	Fold enrichment
GOTERM_CC_FAT	GO:0005615~extracellular space	14	23.7288	5.28558e-07	P02763, P02751, P02753, Q6U2E0, P02774, P22352, P43652, Q15582, P36955, P05155, P51858, P10909, P00450	5.55825
GOTERM_BP_FAT	GO:0002526~acute inflammatory response	7	11.8644	9.17888e-07	P02763, P02751, Q6U2E0, P05155, P04003, P10909	20.5593
GOTERM_BP_FAT	GO:0006958~complement activation, classical pathway	5	8.47458	2.61118e-06	Q6U2E0, P05155, P04003, P10909	49.6258
GOTERM_CC_FAT	GO:0044421~extracellular region part	15	25.4237	4.07266e-06	P07355, P02763, P02751, P02753, Q6U2E0, P02774, P22352, P43652, Q15582, P36955, P05155, P51858, P10909, P00450	4.24934
GOTERM_BP_FAT	GO:0002455~humoral immune response mediated by circulating immunoglobulin	5	8.47458	3.44211e-06	Q6U2E0, P05155, P04003, P10909	46.4242
GOTERM_CC_FAT	GO:0005576~extracellular region	21	35.5932	6.91796e-06	P07355, P22792, P02763, P02751, Q5NV84, Q6U2E0, P02753, P04003, P02774, P22352, P67870, P04217, P43652, Q15582, P36955, P05155, P51858, P10909, P00450, P55058	2.84135
GOTERM_BP_FAT	GO:0006956~complement activation	5	8.47458	1.19145e-05	Q6U2E0, P05155, P04003, P10909	34.2655
GOTERM_BP_FAT	GO:0002541~activation of plasma proteins involved in acute inflammatory response	5	8.47458	1.31039e-05	Q6U2E0, P05155, P04003, P10909	33.4686
GOTERM_BP_FAT	GO:0016064~immunoglobulin mediated immune response	5	8.47458	3.26755e-05	Q6U2E0, P05155, P04003, P10909	26.6509
GOTERM_BP_FAT	GO:0019724~B cell mediated immunity	5	8.47458	3.7761e-05	Q6U2E0, P05155, P04003, P10909	25.6991
GOTERM_BP_FAT	GO:0002449~lymphocyte mediated immunity	5	8.47458	9.10477e-05	Q6U2E0, P05155, P04003, P10909	20.5593
GOTERM_CC_FAT	GO:0031988~membrane-bounded vesicle	10	16.9492	0.000159999	P07355, P02751, P36955, P62993, P05155, P56199, P10909, P49327, P08133, P15088	4.78798
GOTERM_BP_FAT	GO:0002250~adaptive immune response	5	8.47458	0.000132068	Q6U2E0, P05155, P04003, P10909	18.6902
GOTERM_BP_FAT	GO:0002460~adaptive immune response based on somatic recombination of immune receptors built from immunoglobulin superfamily domains	5	8.47458	0.000132068	Q6U2E0, P05155, P04003, P10909	18.6902
GOTERM_BP_FAT	GO:0006959~humoral immune response	5	8.47458	0.000145906	Q6U2E0, P05155, P04003, P10909	18.2171
GOTERM_MF_FAT	GO:0004857~enzyme inhibitor activity	7	11.8644	0.000214025	P07355, P36955, Q6U2E0, P05155, Q9UD71, P09525	7.82782
GOTERM_BP_FAT	GO:0002443~leukocyte mediated immunity	5	8.47458	0.000202668	Q6U2E0, P05155, P04003, P10909	16.7343
GOTERM_BP_FAT	GO:0051605~protein maturation by peptide bond cleavage	5	8.47458	0.000202668	Q6U2E0, P05155, P04003, P10909	16.7343
GOTERM_BP_FAT	GO:0002253~activation of immune response	5	8.47458	0.000285326	Q6U2E0, P05155, P04003, P10909	15.3101
GOTERM_CC_FAT	GO:0031982~vesicle	10	16.9492	0.000543727	P07355, P02751, P36955, P62993, P05155, P56199, P10909, P49327, P08133, P15088	4.05907
GOTERM_MF_FAT	GO:0008289~lipid binding	8	13.5593	0.000540531	P07355, Q9H3P7, P02753, P09525, P02774, Q9Y5X1, P55058, P08133	5.36765
GOTERM_CC_FAT	GO:0016023~cytoplasmic membrane-bounded vesicle	9	15.2542	0.000686164	P07355, P02751, P36955, P05155, P56199, P10909, P49327, P08133, P15088	4.45021
GOTERM_BP_FAT	GO:0016485~protein processing	5	8.47458	0.000555782	Q6U2E0, P05155, P04003, P10909	12.8495
GOTERM_BP_FAT	GO:0006954~inflammatory response	7	11.8644	0.000764992	P02763, P02751, Q6U2E0, P05155, P04003, P10909	6.19941
GOTERM_BP_FAT	GO:0051604~protein maturation	5	8.47458	0.000766781	Q6U2E0, P05155, P04003, P10909	11.7963
GOTERM_BP_FAT	GO:0002252~immune effector process	5	8.47458	0.00108821	Q6U2E0, P05155, P04003, P10909	10.7399
GOTERM_BP_FAT	GO:0045087~innate immune response	5	8.47458	0.00121363	Q6U2E0, P05155, P04003, P10909	10.4286
GOTERM_CC_FAT	GO:0031410~cytoplasmic vesicle	9	15.2542	0.00185897	P07355, P02751, P36955, P05155, P56199, P10909, P49327, P08133, P15088	3.81249
GOTERM_BP_FAT	GO:0050778~positive regulation of immune response	5	8.47458	0.00145699	Q6U2E0, P05155, P04003, P10909	9.92517
KEGG_PATHWAY	hsa04610:Complement and coagulation cascades	4	6.77966	0.00266984	Q6U2E0, P05155, P04003	13.3992
GOTERM_BP_FAT	GO:0009611~response to wounding	8	13.5593	0.00193246	P02763, P02751, Q6U2E0, P05155, P04003, P10909, P07203	4.3446
GOTERM_MF_FAT	GO:0005544~calcium-dependent phospholipid binding	3	5.08475	0.00316093	P07355, P09525, P08133	34.8381
GOTERM_CC_FAT	GO:0030141~secretory granule	5	8.47458	0.00391414	P02751, P05155, P56199, P10909, P15088	7.55437
GOTERM_CC_FAT	GO:0042470~melanosome	4	6.77966	0.00399057	P07355, P36955, P49327, P08133	12.2228
GOTERM_CC_FAT	GO:0048770~pigment granule	4	6.77966	0.00399057	P07355, P36955, P49327, P08133	12.2228
GOTERM_BP_FAT	GO:0006952~defense response	8	13.5593	0.00443076	P02763, P02751, Q6U2E0, P05155, P04003, P10909, P67870	3.74413
GOTERM_BP_FAT	GO:0055114~oxidation reduction	8	13.5593	0.00545513	P0C7P4, P22352, Q9BQS7, P49327, P00450, O75891, P07203, Q53TN4	3.6035
GOTERM_BP_FAT	GO:0031348~negative regulation of defense response	3	5.08475	0.00662116	P36955, P05155, P07203	23.9858
GOTERM_CC_FAT	GO:0031093~platelet alpha granule lumen	3	5.08475	0.00950323	P02751, P05155, P10909	19.8993
GOTERM_BP_FAT	GO:0048584~positive regulation of response to stimulus	5	8.47458	0.0083035	Q6U2E0, P05155, P04003, P10909	6.09809
GOTERM_CC_FAT	GO:0060205~cytoplasmic membrane-bounded vesicle lumen	3	5.08475	0.0108889	P02751, P05155, P10909	18.5426
GOTERM_BP_FAT	GO:0002684~positive regulation of immune system process	5	8.47458	0.00854831	Q6U2E0, P05155, P04003, P10909	6.04684
GOTERM_CC_FAT	GO:0031983~vesicle lumen	3	5.08475	0.0118592	P02751, P05155, P10909	17.7364
GOTERM_MF_FAT	GO:0004866~endopeptidase inhibitor activity	4	6.77966	0.0113968	P36955, Q6U2E0, P05155	8.32911
GOTERM_MF_FAT	GO:0030414~peptidase inhibitor activity	4	6.77966	0.0131674	P36955, Q6U2E0, P05155	7.8936
GOTERM_CC_FAT	GO:0031091~platelet alpha granule	3	5.08475	0.0172492	P02751, P05155, P10909	14.5691
GOTERM_MF_FAT	GO:0043295~glutathione binding	2	3.38983	0.0160731	P22352, P07203	120.772
GOTERM_MF_FAT	GO:0000036~acyl carrier activity	2	3.38983	0.0160731	P49327, O75891	120.772
GOTERM_BP_FAT	GO:0008283~cell proliferation	6	10.1695	0.015732	P36955, P02753, P51858, P59768, P07203, Q15582	3.96096
GOTERM_MF_FAT	GO:0005543~phospholipid binding	4	6.77966	0.0193808	P07355, P09525, Q9Y5X1, P08133	6.82328
GOTERM_BP_FAT	GO:0032101~regulation of response to external stimulus	4	6.77966	0.0167194	P07355, P36955, P05155, P07203	7.241
GOTERM_BP_FAT	GO:0033194~response to hydroperoxide	2	3.38983	0.0202332	P22352, P07203	95.9433
GOTERM_MF_FAT	GO:0016722~oxidoreductase activity, oxidizing metal ions	2	3.38983	0.0287498	P00450, Q53TN4	67.0956
GOTERM_BP_FAT	GO:0050727~regulation of inflammatory response	3	5.08475	0.0274898	P36955, P05155, P07203	11.3617
GOTERM_MF_FAT	GO:0004602~glutathione peroxidase activity	2	3.38983	0.0350282	P22352, P07203	54.8964
BIOCARTA	h_classicPathway:Classical Complement Pathway	2	3.38983	0.0491537	Q6U2E0	34.2143
BIOCARTA	h_lectinPathway:Lectin Induced Complement Pathway	2	3.38983	0.0491537	Q6U2E0	34.2143
GOTERM_MF_FAT	GO:0051183~vitamin transporter activity	2	3.38983	0.0381526	P02753, P02774	50.3217
GOTERM_MF_FAT	GO:0004859~phospholipase inhibitor activity	2	3.38983	0.0381526	P07355, P09525	50.3217
GOTERM_MF_FAT	GO:0055102~lipase inhibitor activity	2	3.38983	0.0474664	P07355, P09525	40.2574
GOTERM_BP_FAT	GO:0048585~negative regulation of response to stimulus	3	5.08475	0.0453666	P36955, P05155, P07203	8.63489

## Sheet: Supp-Table S6B
Table S6B. Enrichment analysis of DOWN-regulated proteins in the gender comparison. ‘Count’ represents the number of proteins within the corresponding category. The percentage represents the proportion of gene-coded proteins in this category. The magnitude of category enrichment is measured by the corresponding fold enrichment, and p values indicate the significance level. Only terms with p < 0.0…
Annotation database	Category	Count	%	p value	Gene-coded proteins (UniProt)	Fold enrichment
GOTERM_BP_FAT	GO:0055114~oxidation reduction	12	22.2222	2.68557e-06	P08294, O14949, Q8IWW8, P00352, P00441, P40939, P21397, Q92781, P30038, P07195, Q13162, P02794	5.90807
GOTERM_MF_FAT	GO:0004364~glutathione transferase activity	4	7.40741	2.75782e-05	P30711, P09211, P28161, P09488	64.915
KEGG_PATHWAY	hsa00982:Drug metabolism	5	9.25926	0.000149182	P30711, P09211, P28161, P21397, P09488	17.0867
GOTERM_MF_FAT	GO:0016765~transferase activity, transferring alkyl or aryl (other than methyl) groups	4	7.40741	0.000419647	P30711, P09211, P28161, P09488	26.4959
KEGG_PATHWAY	hsa00480:Glutathione metabolism	4	7.40741	0.00137954	P30711, P09211, P28161, P09488	16.95
GOTERM_MF_FAT	GO:0032395~MHC class II receptor activity	3	5.55556	0.00145581	P13761	51.2487
KEGG_PATHWAY	hsa00980:Metabolism of xenobiotics by cytochrome P450	4	7.40741	0.00233857	P30711, P09211, P28161, P09488	14.125
GOTERM_BP_FAT	GO:0019882~antigen processing and presentation	4	7.40741	0.00215158	Q9NZ08, P13761	15.1617
GOTERM_CC_FAT	GO:0042613~MHC class II protein complex	3	5.55556	0.00349632	P13761	33.0569
GOTERM_BP_FAT	GO:0002504~antigen processing and presentation of peptide or polysaccharide antigen via MHC class II	3	5.55556	0.00467455	P13761	28.6004
GOTERM_MF_FAT	GO:0016209~antioxidant activity	3	5.55556	0.0087284	P08294, P00441, Q13162	20.7176
GOTERM_MF_FAT	GO:0004784~superoxide dismutase activity	2	3.7037	0.00898543	P08294, P00441	216.383
GOTERM_MF_FAT	GO:0016721~oxidoreductase activity, acting on superoxide radicals as acceptor	2	3.7037	0.00898543	P08294, P00441	216.383
GOTERM_CC_FAT	GO:0042611~MHC protein complex	3	5.55556	0.0130257	P13761	16.8184
GOTERM_BP_FAT	GO:0006518~peptide metabolic process	3	5.55556	0.0117314	P30711, P00441, Q15005	17.8078
GOTERM_CC_FAT	GO:0005739~mitochondrion	9	16.6667	0.0152343	O14949, Q8IWW8, P00441, P40939, P21397, P30038, Q13162, P07602, Q6PI48	2.64577
GOTERM_MF_FAT	GO:0008092~cytoskeletal protein binding	6	11.1111	0.0167502	P22392, Q05682, P16949, Q9Y6D5, Q14847, P35749	3.86399
GOTERM_MF_FAT	GO:0005507~copper ion binding	3	5.55556	0.018174	P08294, P00441, P04732	14.112
GOTERM_BP_FAT	GO:0003012~muscle system process	4	7.40741	0.0151527	Q05682, P60660, P00441, P35749	7.49059
GOTERM_MF_FAT	GO:0004029~aldehyde dehydrogenase (NAD) activity	2	3.7037	0.0237866	P00352, P30038	81.1437
GOTERM_CC_FAT	GO:0005788~endoplasmic reticulum lumen	3	5.55556	0.024683	Q9NZ08, Q92781, O43852	11.9831
GOTERM_CC_FAT	GO:0005759~mitochondrial matrix	4	7.40741	0.0316043	P00441, P40939, P30038, Q6PI48	5.63084
GOTERM_CC_FAT	GO:0031980~mitochondrial lumen	4	7.40741	0.0316043	P00441, P40939, P30038, Q6PI48	5.63084
GOTERM_CC_FAT	GO:0044429~mitochondrial part	6	11.1111	0.0334929	O14949, P00441, P40939, P21397, P30038, Q6PI48	3.22235
GOTERM_BP_FAT	GO:0042493~response to drug	4	7.40741	0.0291975	P22392, P00441, P40939, P22748	5.82601
GOTERM_BP_FAT	GO:0046688~response to copper ion	2	3.7037	0.0366411	P08294, P00441	52.4341
GOTERM_CC_FAT	GO:0015629~actin cytoskeleton	4	7.40741	0.0483183	Q05682, P60660, Q14847, P35749	4.75167
GOTERM_BP_FAT	GO:0007010~cytoskeleton organization	5	9.25926	0.0454814	Q05682, P16949, P00441, Q14847, P35749	3.60785
