# Supplementary material for: Proteome-wide alterations on adipose tissue from obese patients as age-, diabetes- and gender-specific hallmarks
Source: Sci Rep. 2016 May 10;6:25756. doi: 10.1038/srep25756 (PMC4861930; doi:10.1038/srep25756)
Supplement: Supplementary Table S6 [file srep25756-s7.xls]

## Sheet: Supp-Table S7
Supplementary Table S7. Clustering analysis in the age comparison. Clustering of 62 differentially represented functional categories (n > 5, FDR < 0.05) resulted in eight clusters containing a number of categories made up of similar proteins. The number of proteins present in each category is indicated by "n". Grey cells indicate the most representative categories within the cluster shown in Fig.…
Cluster number	Annotation code	Category		FDR	n (proteins)
1	P00034	Integrin signalling pathway	UP	0.0298579	69
	hsa04512	ECM-receptor interaction	UP	0.00030264	30
	GO:0044420	extracellular matrix part	UP	7.43568e-07	32
	GO:0043256	laminin complex	UP	0.00173663	5
	GO:0043062	extracellular structure organization	UP	0.00507933	33
	GO:0034329	cell junction assembly	UP	0.0491495	12
	GO:0031012	extracellular matrix	UP	1.15136e-09	68
	GO:0030198	extracellular matrix organization	UP	0.00510831	28
	GO:0022610	biological adhesion	UP	0.00873021	116
	GO:0007155	cell adhesion	UP	0.00972864	115
	GO:0005605	basal lamina	UP	0.00191376	6
	GO:0005604	basement membrane	UP	3.23825e-05	21
	GO:0005581	collagen	UP	0.000357953	14
	GO:0005578	proteinaceous extracellular matrix	UP	1.51906e-10	61
2	hsa03320	PPAR signaling pathway	UP	0.0190681	24
3	GO:0045104	intermediate filament cytoskeleton organization	UP	0.0315464	7
	GO:0045103	intermediate filament-based process	UP	0.000362501	8
4	hsa00140	Steroid hormone biosynthesis	UP	0.000583381	5
5	hsa03010	Ribosome	DOWN	1.31425e-07	74
	GO:0044445	cytosolic part	DOWN	0.00101472	93
	GO:0042274	ribosomal small subunit biogenesis	DOWN	0.00514943	9
	GO:0042254	ribosome biogenesis	DOWN	0.0144397	25
	GO:0033279	ribosomal subunit	DOWN	1.34489e-07	73
	GO:0030530	heterogeneous nuclear ribonucleoprotein complex	DOWN	0.0319421	11
	GO:0030529	ribonucleoprotein complex	DOWN	8.12956e-05	155
	GO:0022627	cytosolic small ribosomal subunit	DOWN	0.000817797	35
	GO:0022626	cytosolic ribosome	DOWN	8.58605e-07	69
	GO:0022625	cytosolic large ribosomal subunit	DOWN	8.87037e-06	32
	GO:0022613	ribonucleoprotein complex biogenesis	DOWN	0.0210299	33
	GO:0015935	small ribosomal subunit	DOWN	0.000409701	36
	GO:0015934	large ribosomal subunit	DOWN	3.92916e-07	38
	GO:0006414	translational elongation	DOWN	4.77208e-07	81
	GO:0006412	translation	DOWN	0.000115355	136
	GO:0005840	ribosome	DOWN	1.67689e-07	90
6	GO:0006350	transcription	DOWN	0.0360796	93
7	hsa00190	Oxidative phosphorylation	DOWN	0.037886	64
	GO:0070469	respiratory chain	DOWN	0.00795561	40
	GO:0045333	cellular respiration	DOWN	0.0320165	57
	GO:0044455	mitochondrial membrane part	DOWN	0.0493265	61
	GO:0042773	ATP synthesis coupled electron transport	DOWN	0.0152403	32
	GO:0031966	mitochondrial membrane	DOWN	0.0493095	153
	GO:0022904	respiratory electron transport chain	DOWN	0.0196247	37
	GO:0022900	electron transport chain	DOWN	0.0203259	58
	GO:0019866	organelle inner membrane	DOWN	0.0191765	137
	GO:0006119	oxidative phosphorylation	DOWN	0.0440198	47
	GO:0005747	mitochondrial respiratory chain complex I	DOWN	0.0453335	24
	GO:0005746	mitochondrial respiratory chain	DOWN	0.0147986	34
	GO:0005743	mitochondrial inner membrane	DOWN	0.0193719	130
	GO:0005740	mitochondrial envelope	DOWN	0.0315741	158
8	GO:0051101	regulation of DNA binding	DOWN	0.0349074	20
	GO:0051276	chromosome organization	DOWN	3.20025e-05	57
	GO:0044427	chromosomal part	DOWN	0.00012063	49
	GO:0034728	nucleosome organization	DOWN	1.86104e-11	22
	GO:0032993	protein-DNA complex	DOWN	5.8408e-11	21
	GO:0006334	nucleosome assembly	DOWN	1.41047e-12	21
	GO:0006333	chromatin assembly or disassembly	DOWN	1.24256e-11	24
	GO:0006325	chromatin organization	DOWN	3.22208e-06	44
	GO:0006323	DNA packaging	DOWN	3.15575e-11	25
	GO:0005694	chromosome	DOWN	9.40791e-06	58
	GO:0000786	nucleosome	DOWN	3.91798e-13	16
	GO:0000785	chromatin	DOWN	2.2019e-11	30
	GO:0006310	DNA recombination	DOWN	0.0240502	15
