# Supplementary material for: Proteome-wide alterations on adipose tissue from obese patients as age-, diabetes- and gender-specific hallmarks
Source: Sci Rep. 2016 May 10;6:25756. doi: 10.1038/srep25756 (PMC4861930; doi:10.1038/srep25756)
Supplement: Supplementary Table S7 [file srep25756-s8.xls]

## Sheet: Supp-Table S8
Supplementary Table S8. Clustering analysis in the T2DM comparison. Clustering of 64 differentially represented functional categories (n > 5, FDR < 0.05) resulted in five clusters containing a number of categories made up of similar proteins. The number of proteins present in each category is indicated by "n". Grey cells indicate the most representative categories within the cluster shown in Fig.…
Cluster number	Annotation code	Category		FDR	n (proteins)
1	GO:0002250	adaptive immune response	UP	0.0358086	10
	GO:0002252	immune effector process	UP	0.00142276	21
	GO:0002253	activation of immune response	UP	0.0397607	12
	GO:0002263	cell activation during immune response	UP	0.0130579	7
	GO:0002443	leukocyte mediated immunity	UP	0.00722378	15
	GO:0002449	lymphocyte mediated immunity	UP	0.00857077	13
	GO:0002455	humoral immune response mediated by circulating immunoglobulin	UP	0.00885086	5
	GO:0002684	positive regulation of immune system process	UP	0.00550784	25
	GO:0006952	defense response	UP	0.00185986	76
	GO:0006954	inflammatory response	UP	0.0324534	43
	GO:0006955	immune response	UP	0.00720592	82
	GO:0009611	response to wounding	UP	0.0281474	84
	GO:0016485	protein processing	UP	0.00248994	15
	GO:0042742	defense response to bacterium	UP	0.00875633	8
	GO:0045087	innate immune response	UP	0.000205867	18
	GO:0050778	positive regulation of immune response	UP	0.0185004	16
	GO:0009581	detection of external stimulus	UP	0.0184085	6
	GO:0051605	protein maturation by peptide bond cleavage	UP	0.000273	10
	GO:0051606	detection of stimulus	UP	0.00149633	9
2	Energy production and conversion	Energy production and conversion	DOWN	0.00338891	15
	GO:0005740	mitochondrial envelope	DOWN	0.0126263	158
	GO:0005743	mitochondrial inner membrane	DOWN	0.0127409	130
	GO:0005759	mitochondrial matrix	DOWN	0.00398825	86
	GO:0006084	acetyl-CoA metabolic process	DOWN	0.00451584	21
	GO:0006119	oxidative phosphorylation	DOWN	0.0382405	47
	GO:0006631	fatty acid metabolic process	DOWN	0.00407387	59
	GO:0009060	aerobic respiration	DOWN	0.0282539	24
	GO:0015908	fatty acid transport	DOWN	0.0172105	5
	GO:0019866	organelle inner membrane	DOWN	0.0201209	137
	GO:0022900	electron transport chain	DOWN	0.0459993	58
	GO:0031966	mitochondrial membrane	DOWN	0.0125162	153
	GO:0043648	dicarboxylic acid metabolic process	DOWN	0.0409304	16
	GO:0044429	mitochondrial part	DOWN	0.00371088	214
	hsa00020	Citrate cycle (TCA cycle)	DOWN	0.020978	25
	hsa00062	Fatty acid elongation in mitochondria	DOWN	0.0122719	7
	hsa00071	Fatty acid metabolism	DOWN	0.000224031	31
	hsa00190	Oxidative phosphorylation	DOWN	0.00764368	64
	hsa00280	Valine, leucine and isoleucine degradation	DOWN	0.00712838	33
	hsa00310	Lysine degradation	DOWN	0.0119336	14
	hsa00380	Tryptophan metabolism	DOWN	0.0382987	18
	hsa00620	Pyruvate metabolism	DOWN	0.0294569	28
	hsa00640	Propanoate metabolism	DOWN	0.00505591	26
	hsa00650	Butanoate metabolism	DOWN	0.0048755	18
3	GO:0005578	proteinaceous extracellular matrix	DOWN	0.0409152	60
	GO:0005581	collagen	DOWN	0.0412119	14
	GO:0005583	fibrillar collagen	DOWN	5.65715e-06	6
	GO:0005604	basement membrane	DOWN	0.00894193	21
	GO:0005605	basal lamina	DOWN	0.00599102	6
	GO:0007179	transforming growth factor beta receptor signaling pathway	DOWN	0.0416615	5
	GO:0010810	regulation of cell-substrate adhesion	DOWN	0.00182801	7
	GO:0010811	positive regulation of cell-substrate adhesion	DOWN	0.0261897	6
	GO:0030198	extracellular matrix organization	DOWN	0.00252566	29
	GO:0030199	collagen fibril organization	DOWN	0.00145876	9
	GO:0031012	extracellular matrix	DOWN	0.00830138	67
	GO:0043062	extracellular structure organization	DOWN	0.00792486	34
	GO:0043256	laminin complex	DOWN	0.00877114	5
	GO:0043588	skin development	DOWN	0.00943028	5
	GO:0044236	multicellular organismal metabolic process	DOWN	0.0102744	9
	GO:0044420	extracellular matrix part	DOWN	0.00182886	31
	GO:0045785	positive regulation of cell adhesion	DOWN	0.0121674	10
	hsa04512	ECM-receptor interaction	DOWN	0.0419391	29
4	hsa03320	PPAR signaling pathway	DOWN	0.00154254	24
	hsa04920	Adipocytokine signaling pathway	DOWN	0.00404523	11
5	Lipid metabolism	Lipid metabolism	DOWN	0.00210899	27
