# Supplementary material for: Proteome-wide alterations on adipose tissue from obese patients as age-, diabetes- and gender-specific hallmarks
Source: Sci Rep. 2016 May 10;6:25756. doi: 10.1038/srep25756 (PMC4861930; doi:10.1038/srep25756)
Supplement: Supplementary Table S8 [file srep25756-s9.xls]

## Sheet: Supp-Table S9
Supplementary Table S9. Clustering analysis in the gender comparison. Clustering of 46 differentially represented functional categories (n > 5, FDR < 0.05) resulted in eight clusters containing a number of categories made up of similar proteins. The number of proteins present in each category is indicated by "n". Grey cells indicate the most representative categories within the cluster shown in F…
Cluster number	Annotation code	Category		FDR	n (proteins)
1	GO:0050777	negative regulation of immune response	UP	0.00562588	5
	GO:0032102	negative regulation of response to external stimulus	UP	0.0100086	6
	GO:0031348	negative regulation of defense response	UP	0.000531855	7
	GO:0048585	negative regulation of response to stimulus	UP	0.00277608	14
	GO:0050727	regulation of inflammatory response	UP	0.000155306	14
	GO:0032101	regulation of response to external stimulus	UP	5.00716e-05	21
	GO:0002697	regulation of immune effector process	UP	0.0413419	16
2	GO:0002455	humoral immune response mediated by circulating immunoglobulin	UP	1.07388e-06	5
	GO:0002541	activation of plasma proteins involved in acute inflammatory response	UP	1.59795e-11	6
	GO:0016064	immunoglobulin mediated immune response	UP	0.00142666	9
	GO:0006959	humoral immune response	UP	4.92276e-07	9
	GO:0002250	adaptive immune response	UP	0.000929384	10
	GO:0051605	protein maturation by peptide bond cleavage	UP	0	10
	GO:0002253	activation of immune response	UP	0.00890268	12
	GO:0002449	lymphocyte mediated immunity	UP	0.00970312	13
	GO:0002443	leukocyte mediated immunity	UP	0.0164569	15
	GO:0016485	protein processing	UP	6.82694e-12	15
	GO:0050778	positive regulation of immune response	UP	0.0096437	16
	GO:0045087	innate immune response	UP	0.00220459	18
	GO:0002526	acute inflammatory response	UP	1.30784e-12	20
	GO:0002684	positive regulation of immune system process	UP	0.0478126	25
	GO:0006954	inflammatory response	UP	0.00635281	42
	GO:0006952	defense response	UP	0.0468803	76
3	GO:0045103	intermediate filament-based process	UP	0.00111696	6
	GO:0045095	keratin filament	UP	5.00636e-07	9
	GO:0005882	intermediate filament	UP	0.000828527	24
	GO:0045111	intermediate filament cytoskeleton	UP	0.000959953	25
4	GO:0009582	detection of abiotic stimulus	UP	0.0386748	5
	GO:0009581	detection of external stimulus	UP	0.0295536	6
	GO:0051606	detection of stimulus	UP	0.0276741	9
5	GO:0033189	response to vitamin A	UP	0.0172557	7
	GO:0033273	response to vitamin	UP	0.029239	9
	GO:0007584	response to nutrient	UP	0.00423962	26
	GO:0031667	response to nutrient levels	UP	0.0215612	33
	GO:0009991	response to extracellular stimulus	UP	0.0439399	35
6	GO:0000786	nucleosome	DOWN	0.00387931	16
	GO:0032993	protein-DNA complex	DOWN	0.0269977	21
	GO:0006334	nucleosome assembly	DOWN	0.00988727	21
	GO:0034728	nucleosome organization	DOWN	0.0259363	22
	GO:0006333	chromatin assembly or disassembly	DOWN	0.0125211	25
	GO:0006323	DNA packaging	DOWN	0.0100507	25
	GO:0000785	chromatin	DOWN	0.0147497	31
7	GO:0010811	positive regulation of cell-substrate adhesion	DOWN	0.000600204	7
	GO:0010810	regulation of cell-substrate adhesion	DOWN	0.00160582	8
	GO:0045785	positive regulation of cell adhesion	DOWN	0.0022297	11
8	hsa00140	Steroid hormone biosynthesis	DOWN	0.0183056	5
